# Supplementary material for: Insights into the early transcriptomic response against watermelon mosaic virus in melon
Source: BMC Plant Biol. 2024 Jan 20;24:58. doi: 10.1186/s12870-024-04745-x (PMC10799517; doi:10.1186/s12870-024-04745-x)
Supplement: Supplementary file 3 — Additional file 3. [file 12870_2024_4745_MOESM3_ESM.xlsx]

## Sheet: Hoja1
Additional Table 1. List of differentially expressed genes (DEGs) detected between RIL-10-3 and BO for the interaction termn genotype x treatment. The chromosome were the corresponding gene is located, its start and end position in the melon genome (v.4.0), log fold change (logFC), log counts per million reads (logCPM), F value, P-value and false discovery rate (FDR), as well as its annotation in…
Gene	Chr	start	end	logFC	logCPM	F	PValue	FDR	Description
MELO3C018729	chr01	2456765	2458118	9.06997	5.43158	23.3042	0.000212441	0.0472944	F21O3.6 protein
MELO3C023408	chr01	33794465	33795793	7.48991	5.86374	23.725	0.000195006	0.0472944	Lactoylglutathione lyase
MELO3C018579	chr01	1259659	1260343	4.58098	3.95038	19.9856	0.000433078	0.0472944	Cysteine proteinase inhibitor
MELO3C023537	chr01	32943566	32946933	3.77962	9.07679	19.375	0.000497564	0.0472944	zinc finger A20 and AN1 domain-containing stress-associated protein 8-like
MELO3C021064	chr01	25551968	25553299	3.7009	3.59751	17.9278	0.000698865	0.0472944	"malonyl-CoA:anthocyanidin 5-O-glucoside-6-O-malonyltransferase"
MELO3C016015	chr01	31478624	31500209	3.45086	8.56177	21.7463	0.000294296	0.0472944	AAA-type ATPase family protein
MELO3C018430	chr01	218283	220638	3.24888	2.92326	25.821	0.000129076	0.0472944	Two-component response regulator
MELO3C015733	chr01	27985446	27999913	3.1305	6.77831	18.1254	0.000666569	0.0472944	Pre-mRNA-splicing factor ATP-dependent RNA helicase
MELO3C027406	chr01	29547059	29549057	3.01694	5.45306	21.9914	0.000279323	0.0472944	Protein MARD1
MELO3C024435	chr01	35614163	35619556	2.96189	7.60021	20.5269	0.000383759	0.0472944	Poly(A) polymerase
MELO3C015796	chr01	29169122	29180162	2.96138	5.33558	30.2991	5.72914e-05	0.0472944	Acetyl-CoA carboxylase, putative
MELO3C015825	chr01	29679646	29687324	2.75127	6.02635	16.4978	0.000993438	0.0476387	F-box protein, putative
MELO3C018525	chr01	915033	923701	2.70688	5.19699	14.7232	0.00157559	0.047983	Myosin heavy chain-like protein
MELO3C024278	chr01	34499499	34502894	2.67793	4.76042	13.6425	0.00211791	0.0498629	Mitochondrial carrier protein
MELO3C012597	chr01	19782767	19796310	2.64852	7.48026	21.5212	0.000308856	0.0472944	Defective in cullin neddylation protein
MELO3C012651	chr01	20808696	20813416	2.64786	8.26624	18.1708	0.000659381	0.0472944	FRIGIDA-like protein
MELO3C018602	chr01	1451743	1453670	2.58888	5.17496	14.6613	0.00160202	0.047983	Chaperone DnaJ-domain superfamily protein
MELO3C015789	chr01	29044550	29048889	2.54443	1.76457	17.8715	0.000708383	0.0472944	sucrose-binding protein-like
MELO3C018720	chr01	2374086	2376234	2.54126	7.15433	21.5552	0.000306608	0.0472944	F-box protein MAX2
MELO3C018583	chr01	1275062	1282829	2.49135	6.4857	15.2532	0.00136866	0.0476888	Methylmalonate-semialdehyde dehydrogenase
MELO3C023464	chr01	33497788	33509266	2.31013	6.4799	16.6562	0.000954689	0.0476387	sister chromatid cohesion protein PDS5 homolog B-B-like
MELO3C021074	chr01	25808755	25813148	2.30223	6.30866	14.2118	0.00180964	0.047983	Quinone oxidoreductase
MELO3C015924	chr01	30788449	30789134	2.29953	7.76472	14.5874	0.00163423	0.047983	Calvin cycle protein CP12, chloroplastic
MELO3C023391	chr01	33870259	33873865	2.28272	4.00956	18.5794	0.00059858	0.0472944	Plant Tudor-like protein
MELO3C015826	chr01	29696671	29701271	2.1639	5.60217	13.9927	0.0019218	0.0484305	pre-mRNA-splicing factor 18
MELO3C024286	chr01	34559838	34564953	2.15273	5.25505	13.9035	0.00196975	0.0486316	KH domain-containing protein At4g18375
MELO3C015918	chr01	30760334	30764096	2.12191	6.33876	15.8825	0.00116192	0.0476387	HIT zinc finger,PAPA-1-like conserved region, putative
MELO3C013322	chr01	15398386	15406886	2.11794	6.23973	38.7517	1.51661e-05	0.0472944	Serine threonine protein kinase
MELO3C018523	chr01	892374	895569	1.98339	7.86142	15.8098	0.00118391	0.0476387	ADP-ribosylation factor, putative
MELO3C013123	chr01	11894476	11896876	1.96886	6.45285	15.3499	0.00133434	0.0476888	Syntaxin-51
MELO3C024305	chr01	34687030	34693375	1.96077	5.77305	20.6496	0.000373485	0.0472944	pumilio homolog 23
MELO3C018715	chr01	2318897	2323582	1.92117	6.88801	19.2536	0.000511642	0.0472944	Trehalose-6-phosphate synthase
MELO3C018644	chr01	1751393	1755400	1.92109	7.4798	16.1769	0.00107756	0.0476387	serine/arginine-rich splicing factor SC35
MELO3C012524	chr01	18105116	18108126	1.90202	5.49571	21.2577	0.000326951	0.0472944	BTB/POZ domain-containing protein
MELO3C013336	chr01	15763954	15768089	1.88782	6.18012	13.8675	0.00198944	0.0487839	Protein phosphatase 2c, putative
MELO3C021095	chr01	26166838	26206211	1.86948	5.81057	18.0364	0.000680897	0.0472944	Transcription initiation factor tfiid subunit 1
MELO3C018513	chr01	780780	791223	1.80186	4.80469	16.4672	0.00100115	0.0476387	Protein SNOWY COTYLEDON 3
MELO3C028893	chr01	28611555	28612801	1.79122	4.05302	14.0929	0.00186956	0.0480819	Auxin-responsive protein
MELO3C023606	chr01	32373408	32375978	1.78443	10.0242	14.1259	0.00185269	0.0480819	S-adenosylmethionine synthase
MELO3C021100	chr01	26292422	26297729	1.77534	5.51224	18.5935	0.000596594	0.0472944	Heat shock 70 kDa protein
MELO3C024302	chr01	34670615	34676323	1.75215	6.40619	28.0887	8.46166e-05	0.0472944	protein STRUBBELIG-RECEPTOR FAMILY 7-like isoform X1
MELO3C024328	chr01	34884748	34894722	1.55379	6.77714	19.3526	0.000500129	0.0472944	ABC transporter B family member 19
MELO3C024320	chr01	34812884	34820414	1.52759	7.44845	17.8498	0.000712096	0.0472944	Phosphoinositide phosphatase family protein
MELO3C024440	chr01	35680266	35690430	1.51156	4.49038	20.2005	0.000412685	0.0472944	Myb family transcription factor family protein
MELO3C021123	chr01	26758785	26772586	1.43181	6.43209	14.5206	0.00166395	0.047983	Transducin/WD40 repeat-like superfamily protein
MELO3C012722	chr01	22219841	22228047	1.36009	3.57762	21.0891	0.000339154	0.0472944	Pentatricopeptide repeat-containing family protein
MELO3C024341	chr01	35005508	35011988	1.27013	5.93736	13.7578	0.00205096	0.0493091	Inter alpha-trypsin inhibitor, heavy chain-like protein
MELO3C023551	chr01	32861258	32868256	1.25867	8.24484	14.2257	0.00180276	0.047983	Cellulose synthase
MELO3C012713	chr01	22037067	22046736	1.22371	6.8165	14.1837	0.0018236	0.047983	Zinc finger, CCCH-type
MELO3C015423	chr02	1518832	1520052	7.06481	5.20198	23.044	0.000224106	0.0472944	Damaged dna-binding 2, putative isoform 1
MELO3C010177	chr02	15099120	15101350	6.71646	7.57435	15.7746	0.0011947	0.0476387	WAT1-related protein
MELO3C017480	chr02	22534180	22536499	5.56372	6.03509	17.6578	0.000745899	0.0472944	Xyloglucan endotransglucosylase/hydrolase
MELO3C015556	chr02	2794667	2813410	4.87613	6.47583	20.1177	0.000420409	0.0472944	Lysine-ketoglutarate reductase/saccharopine dehydrogenase1
MELO3C015377	chr02	1159871	1164580	4.75045	5.64802	20.408	0.000394015	0.0472944	Basic-leucine zipper (BZIP) transcription factor family
MELO3C017467	chr02	22642799	22649980	3.65515	6.85459	16.4935	0.000994512	0.0476387	Syntaxin/T-SNARE family protein
MELO3C017306	chr02	24419570	24421142	3.60972	8.41568	13.7604	0.00204947	0.0493091	At3g02555
MELO3C017352	chr02	23999562	24002517	3.4911	2.22921	16.1733	0.00107856	0.0476387	ras-related protein RABA6a-like
MELO3C015199	chr02	5529734	5548795	3.46336	6.34734	19.0027	0.00054221	0.0472944	Xanthine dehydrogenase, putative
MELO3C015470	chr02	1966132	1971491	3.2891	7.04838	16.4791	0.00099813	0.0476387	beta-galactosidase
MELO3C010151	chr02	26601740	26604352	3.23215	6.36443	16.4279	0.00101111	0.0476387	SNF1-related protein kinase regulatory subunit gamma-1-like
MELO3C026234	chr02	26437844	26441430	3.17263	6.13725	18.0769	0.000674329	0.0472944	elongator complex protein 3
MELO3C015275	chr02	464685	468923	3.06717	6.20935	14.7318	0.00157198	0.047983	Protein DEHYDRATION-INDUCED 19
MELO3C016629	chr02	7332505	7347664	3.06147	5.00262	16.3595	0.00102876	0.0476387	integrator complex subunit 9 homolog isoform X1
MELO3C015421	chr02	1509190	1510042	2.97737	6.72575	13.9054	0.00196869	0.0486316	programmed cell death protein 4-like
MELO3C026640	chr02	18017696	18020524	2.84735	6.66854	13.786	0.00203492	0.0493091	Mitogen-activated protein kinase kinase kinase 1 isoform 1
MELO3C024661	chr02	20551282	20558234	2.82854	4.6563	19.0275	0.000539099	0.0472944	F7O18.3 protein
MELO3C017380	chr02	23751872	23756223	2.71788	5.88609	22.8514	0.000233212	0.0472944	zinc finger CCHC domain-containing protein 7 isoform X3
MELO3C017092	chr02	25925947	25928435	2.71454	4.06009	16.8423	0.000911313	0.0476387	diphthine methyltransferase
MELO3C017271	chr02	24675366	24683335	2.26385	6.24772	18.5521	0.000602441	0.0472944	Acetyl-coenzyme A synthetase
MELO3C015476	chr02	2026045	2033291	2.12753	4.82656	19.9531	0.000436269	0.0472944	Zinc finger CCCH domain-containing protein 64
MELO3C015469	chr02	1937530	1943637	2.0087	7.13124	15.167	0.00140011	0.0476888	beta-galactosidase-like
MELO3C015633	chr02	3580854	3584533	1.96364	8.85663	14.0218	0.00190645	0.0482484	protein ETHYLENE INSENSITIVE 3
MELO3C015512	chr02	2402491	2416352	1.94095	6.30218	16.8418	0.000911437	0.0476387	protein CTR9 homolog
MELO3C010334	chr02	17233080	17239723	1.93898	4.36682	14.4296	0.00170542	0.047983	Non-specific serine/threonine protein kinase
MELO3C017216	chr02	25094531	25108854	1.77159	5.05681	18.6487	0.000588914	0.0472944	ATP-dependent RNA helicase
MELO3C017351	chr02	24003887	24010299	1.72559	5.32011	16.6525	0.000955571	0.0476387	golgin candidate 2
MELO3C015164	chr02	6289321	6296219	1.71098	5.8304	21.2519	0.000327366	0.0472944	Zinc finger CCCH domain protein
MELO3C010266	chr02	16024183	16032894	1.66407	5.06405	15.0235	0.00145431	0.0476888	Pentatricopeptide repeat-containing family protein
MELO3C015082	chr02	10115360	10116775	1.64849	5.37054	14.6577	0.00160358	0.047983	Amino acid transporter, putative
MELO3C017221	chr02	25060564	25068611	1.64783	6.09601	14.2997	0.00176672	0.047983	Histone deacetylase
MELO3C010119	chr02	13948729	13952942	1.63664	5.54524	16.2314	0.00106274	0.0476387	U11/U12 small nuclear ribonucleoprotein 48 kDa protein
MELO3C015439	chr02	1636468	1641265	1.59993	6.27639	16.8551	0.000908434	0.0476387	Protein PLASTID MOVEMENT IMPAIRED 1-RELATED 1
MELO3C017167	chr02	25425086	25430491	1.40991	4.90508	14.8767	0.00151224	0.047983	Transmembrane protein
MELO3C017156	chr02	25485178	25491493	1.38969	5.25559	16.9159	0.000894793	0.0476387	Isochorismate synthase
MELO3C024635	chr02	20104680	20111386	1.34185	7.54692	18.1997	0.000654868	0.0472944	protein phosphatase 2C and cyclic nucleotide-binding/kinase domain-containing protein isoform X1
MELO3C015040	chr02	10961933	10982896	1.13571	6.14473	14.0806	0.00187588	0.0480819	Serine/threonine-protein phosphatase
MELO3C017093	chr02	25916627	25920123	1.11694	6.48729	16.4282	0.00101102	0.0476387	Kinesin light chain
MELO3C010774	chr03	28568077	28569390	4.872	7.66861	21.4865	0.000311174	0.0472944	Zinc finger CCCH domain-containing protein
MELO3C010746	chr03	28740410	28744257	3.92391	6.17992	19.0062	0.000541761	0.0472944	Mitochondrial carrier protein
MELO3C011491	chr03	23316964	23318783	3.59932	6.83816	13.6825	0.00209441	0.0496813	Damaged dna-binding 2, putative isoform 1
MELO3C010731	chr03	28832662	28836873	3.13652	9.01615	16.7829	0.000924921	0.0476387	cyclin-dependent kinase G-2 isoform X1
MELO3C026512	chr03	22778878	22782838	3.07812	7.59818	21.4099	0.00031636	0.0472944	3-hydroxy-3-methylglutaryl coenzyme A reductase
MELO3C011095	chr03	26412344	26415106	3.07145	5.28976	15.1591	0.00140303	0.0476888	Carbonic anhydrase
MELO3C011165	chr03	25778042	25786065	2.96804	5.87265	14.9969	0.0014646	0.0476888	Myosin heavy chain-related
MELO3C008357	chr03	4324704	4332070	2.89976	8.19142	24.1444	0.000179221	0.0472944	serine decarboxylase
MELO3C010962	chr03	27382610	27386657	2.8189	3.14093	19.2625	0.000510594	0.0472944	inositol-pentakisphosphate 2-kinase-like
MELO3C026502	chr03	22648039	22654737	2.70886	7.97927	25.3882	0.000140297	0.0472944	Phytochrome
MELO3C026554	chr03	23152438	23155388	2.64606	5.15777	56.6988	1.63713e-06	0.0257471	alcohol dehydrogenase-like 7
MELO3C008241	chr03	2270333	2274033	2.50903	8.30053	32.0538	4.26204e-05	0.0472944	mannose-1-phosphate guanylyltransferase 1
MELO3C019981	chr03	19711982	19712783	2.47061	6.40582	13.9699	0.00193391	0.0484308	Protein EARLY RESPONSIVE TO DEHYDRATION 15
MELO3C019826	chr03	22076698	22080598	2.26805	4.76386	16.5482	0.000980913	0.0476387	Lysine-specific histone demethylase 1-like protein
MELO3C008197	chr03	1825338	1829631	2.2468	8.04174	24.5991	0.000163723	0.0472944	Chloride channel protein
MELO3C025037	chr03	18504547	18511670	2.05126	4.85486	16.235	0.00106176	0.0476387	Zinc finger, PHD-type
MELO3C011328	chr03	24584913	24589222	2.00042	5.18594	16.9818	0.000880283	0.0476387	cytoplasmic tRNA 2-thiolation protein 1
MELO3C011576	chr03	13663527	13665587	1.85815	6.88674	15.0811	0.00143225	0.0476888	zinc finger protein CONSTANS-LIKE 6
MELO3C011291	chr03	24865472	24867039	1.82159	6.7786	14.6062	0.00162597	0.047983	Ccr4-associated factor
MELO3C011025	chr03	26898624	26901732	1.73496	3.79247	19.2475	0.000512372	0.0472944	Transmembrane protein
MELO3C011486	chr03	23364128	23372766	1.72488	4.71662	14.168	0.00183146	0.047983	DWNN domain, a CCHC-type zinc finger-like protein
MELO3C026552	chr03	23128732	23137007	1.66751	5.72116	17.8844	0.000706181	0.0472944	Alcohol dehydrogenase, putative
MELO3C010769	chr03	28592110	28597411	1.61668	7.51179	19.3354	0.000502106	0.0472944	Protein EARLY FLOWERING 3
MELO3C010584	chr03	9225937	9228989	1.5847	5.59728	15.4187	0.0013105	0.0476888	ribosome maturation protein SBDS
MELO3C010816	chr03	28262020	28266635	1.53675	6.22389	17.0593	0.000863568	0.0476387	casein kinase II subunit alpha-like
MELO3C026141	chr03	16648343	16651472	1.4893	4.06901	17.2391	0.000826131	0.0476387	ADP-ribosylation factor-like
MELO3C008329	chr03	3804756	3813278	1.45037	6.40388	18.4134	0.000622484	0.0472944	Histone-lysine N-methyltransferase
MELO3C026511	chr03	22753007	22772160	1.3771	6.32115	16.0768	0.00110546	0.0476387	histone-lysine N-methyltransferase ATXR7
MELO3C011030	chr03	26878136	26880631	1.22896	6.15547	15.7935	0.00118888	0.0476387	"5-adenylylsulfate reductase-like 4"
MELO3C010927	chr03	27602097	27606885	1.21138	5.92455	17.0724	0.000860779	0.0476387	lysophospholipid acyltransferase LPEAT1 isoform X2
MELO3C010928	chr03	27597781	27601088	1.18723	5.87937	14.7812	0.00155132	0.047983	PPPDE putative thiol peptidase family protein
MELO3C019933	chr03	20474845	20488432	1.11461	6.12398	14.249	0.00179131	0.047983	HAT transposon superfamily
MELO3C011499	chr03	15925399	15933249	1.06978	5.46618	13.8759	0.00198483	0.0487839	Protein ROOT PRIMORDIUM DEFECTIVE 1
MELO3C009596	chr04	29743312	29744366	5.5055	4.32158	23.6065	0.000199743	0.0472944	Kelch repeat-containing F-box family protein
MELO3C009339	chr04	31568999	31570230	4.63122	3.71835	15.6892	0.0012214	0.0476387	Glycosyl transferase, family 31
MELO3C003817	chr04	4815886	4817054	4.32242	6.29802	21.0078	0.000345231	0.0472944	DNA polymerase epsilon catalytic subunit A
MELO3C003856	chr04	5460973	5462974	4.13216	2.13834	18.5062	0.000608992	0.0472944	AT3g19540/T31J18_4
MELO3C030716	chr04	28273601	28277908	3.87437	4.6791	15.8471	0.00117256	0.0476387	Pentatricopeptide repeat-containing family protein
MELO3C009886	chr04	27266946	27271204	3.69682	4.74225	15.1095	0.00142153	0.0476888	plant cysteine oxidase 2
MELO3C018149	chr04	9469875	9473539	3.57196	4.11345	15.0037	0.00146195	0.0476888	Beta-glucosidase, putative
MELO3C003660	chr04	2948953	2954071	3.34602	7.55941	25.5268	0.000136587	0.0472944	RING finger and CHY zinc finger protein
MELO3C012911	chr04	14286703	14288842	3.21691	10.6444	14.5911	0.00163259	0.047983	S-adenosylmethionine synthase
MELO3C026613	chr04	25748728	25751850	3.21454	10.608	14.5423	0.00165422	0.047983	Tubulin alpha chain
MELO3C026612	chr04	25753993	25763729	3.20949	7.62566	19.3455	0.000500949	0.0472944	Eukaryotic translation initiation factor 4E
MELO3C003818	chr04	4844554	4847778	2.98923	6.78918	15.925	0.00114931	0.0476387	Tubby-like F-box protein
MELO3C012788	chr04	11600333	11606049	2.82585	7.27966	15.8543	0.0011704	0.0476387	Transcription initiation factor IIF alpha subunit family protein
MELO3C012945	chr04	14730927	14739416	2.69351	6.29316	13.6648	0.0021048	0.0498066	Pleiotropic drug resistance ABC transporter
MELO3C025813	chr04	17885442	17893977	2.64464	7.08332	17.6399	0.000749149	0.0472944	Polyadenylate-binding protein-interacting protein 3
MELO3C009967	chr04	26453632	26461670	2.62787	6.57594	15.5702	0.00125972	0.0476387	cyclin-dependent kinase C-2-like
MELO3C009437	chr04	30942682	30944113	2.61693	3.78893	16.3276	0.00103709	0.0476387	DUF868 family protein, putative (DUF868)
MELO3C012869	chr04	13406864	13409260	2.44371	6.0865	17.8914	0.000705007	0.0472944	Adaptin ear-binding coat-associated protein, putative
MELO3C009539	chr04	30222059	30224094	2.42294	6.18633	21.3631	0.00031957	0.0472944	NC domain-containing protein
MELO3C009423	chr04	31060540	31065529	2.31556	5.7426	16.4651	0.00100167	0.0476387	Uridylate kinase
MELO3C018195	chr04	8448029	8453913	2.25845	7.1782	14.7825	0.00155077	0.047983	Arf GTPase activating protein
MELO3C009973	chr04	26397407	26403962	2.22121	8.1894	15.2124	0.00138345	0.0476888	Dead box ATP-dependent RNA helicase, putative
MELO3C009934	chr04	26822063	26827605	2.15162	4.13599	17.4127	0.000791738	0.0476387	WAT1-related protein At5g40230-like
MELO3C009722	chr04	28724191	28734941	2.14603	6.63002	16.8441	0.000910917	0.0476387	Alpha-L-arabinofuranosidase 1
MELO3C009545	chr04	30137012	30153729	2.03102	6.10643	15.5829	0.00125555	0.0476387	Embryo defective 2016
MELO3C009147	chr04	32717753	32721506	2.02022	5.87952	16.1571	0.00108302	0.0476387	Mitochondrial carrier protein, expressed
MELO3C009452	chr04	30811093	30825312	2.00394	6.26918	18.6517	0.000588501	0.0472944	Drug resistance transporter-like ABC domain protein
MELO3C003393	chr04	776235	779098	1.98806	3.73493	19.5264	0.000480621	0.0472944	Plant intracellular ras group-related LRR protein
MELO3C003587	chr04	2345153	2352589	1.90564	6.08135	15.117	0.00141873	0.0476888	Beta-adaptin-like protein
MELO3C024026	chr04	23158090	23164402	1.85452	4.47325	16.9463	0.000888074	0.0476387	4-hydroxybenzoate polyprenyltransferase, mitochondrial
MELO3C013043	chr04	16211556	16212448	1.84536	3.83274	18.8229	0.000565382	0.0472944	Dof zinc finger protein
MELO3C003313	chr04	73568	76044	1.72386	7.6147	15.9202	0.00115071	0.0476387	Membrane steroid-binding protein
MELO3C012808	chr04	12100195	12111744	1.68668	5.09383	16.0395	0.00111605	0.0476387	transcription factor PIF1-like isoform X1
MELO3C003825	chr04	5013429	5017004	1.66162	3.43409	23.0297	0.00022477	0.0472944	Cysteine/Histidine-rich C1 domain family protein, putative
MELO3C003711	chr04	3334429	3337303	1.64396	6.80592	19.6583	0.000466381	0.0472944	Vesicle-associated membrane protein
MELO3C012961	chr04	14952514	14957075	1.60785	6.6347	13.7372	0.00206274	0.0493091	BZIP protein, putative
MELO3C009912	chr04	27050507	27052423	1.46231	7.19688	13.7548	0.00205266	0.0493091	protein transport protein SEC13 homolog B
MELO3C018119	chr04	10094843	10096349	1.43586	2.89224	14.2993	0.00176694	0.047983	CRS2-associated factor 2, mitochondrial
MELO3C022707	chr04	19947897	19952037	1.38921	6.10335	13.7033	0.00208229	0.0496813	Ubiquitin-conjugating enzyme family protein
MELO3C009914	chr04	27039031	27046277	1.35666	5.84957	14.6541	0.00160513	0.047983	Alpha-mannosidase
MELO3C009417	chr04	31100724	31111543	1.30193	5.21056	17.5149	0.000772239	0.0474414	E3 ubiquitin-protein ligase UPL7
MELO3C013095	chr04	17172177	17193960	1.27807	3.92351	13.8152	0.00201849	0.0490647	General transcription factor 3C polypeptide 3
MELO3C009361	chr04	31424745	31428481	1.20055	4.38895	17.9342	0.000697783	0.0472944	ABC transporter B family protein
MELO3C009393	chr04	31223673	31233828	1.14998	6.60689	15.0149	0.00145761	0.0476888	Acyl-CoA N-acyltransferase with RING/FYVE/PHD-type zinc finger domain-containing protein
MELO3C014481	chr05	2079650	2081976	8.57366	6.39421	22.6555	0.000242901	0.0472944	Haloacid dehalogenase-like hydrolase (HAD) superfamily protein
MELO3C004433	chr05	27203527	27207131	5.1751	8.39332	30.1089	5.91998e-05	0.0472944	calcium uptake protein 1, mitochondrial-like isoform X1
MELO3C004421	chr05	27112362	27117173	4.36373	6.4076	28.168	8.34114e-05	0.0472944	L-allo-threonine aldolase
MELO3C004434	chr05	27208137	27211375	4.12268	8.11769	35.4779	2.4692e-05	0.0472944	Serine-rich protein-like protein
MELO3C004139	chr05	24388898	24397071	3.41687	8.77087	15.4316	0.00130608	0.0476888	Ubiquitin carboxyl-terminal hydrolase, putative
MELO3C014733	chr05	72377	74152	3.25446	6.53864	22.7854	0.000236424	0.0472944	E3 ubiquitin-protein ligase RING1-like
MELO3C004219	chr05	25131665	25134287	3.16071	4.8614	18.0547	0.000677919	0.0472944	Dormancy/auxin associated protein
MELO3C004305	chr05	26042063	26048099	2.96777	6.87063	15.157	0.00140383	0.0476888	Pre-mRNA-splicing factor SLU7
MELO3C004651	chr05	28926570	28933069	2.96284	6.17159	16.4075	0.00101633	0.0476387	DENN (AEX-3) domain-containing protein
MELO3C023018	chr05	5986935	5998336	2.77783	6.14037	19.5228	0.000481015	0.0472944	splicing factor U2af large subunit B isoform X1
MELO3C004589	chr05	28561248	28562371	2.52378	6.64704	14.8647	0.00151709	0.047983	Mitochondrial import inner membrane translocase subunit Tim17-like protein
MELO3C020376	chr05	10245319	10251518	2.47392	5.75279	15.5863	0.00125444	0.0476387	protein SCAI isoform X2
MELO3C004023	chr05	22682924	22692113	2.45823	7.28465	16.7989	0.000921238	0.0476387	NADPH--cytochrome P450 reductase
MELO3C004438	chr05	27252281	27262164	2.30151	7.79232	16.1178	0.00109393	0.0476387	Ubiquitin family protein
MELO3C023052	chr05	6580078	6598704	2.28212	4.93782	15.6953	0.00121945	0.0476387	DEAD-box ATP-dependent RNA helicase 13
MELO3C023033	chr05	6246317	6249802	2.22633	8.11417	14.0196	0.00190761	0.0482484	heterogeneous nuclear ribonucleoprotein 1-like
MELO3C004204	chr05	24983611	24989254	2.15016	8.08867	15.7006	0.00121779	0.0476387	Importin subunit alpha
MELO3C004366	chr05	26689354	26697690	2.14925	6.64308	19.8538	0.000446154	0.0472944	Prenylyltransferase superfamily protein
MELO3C004150	chr05	24481876	24493391	2.08673	3.77284	21.5205	0.000308902	0.0472944	Retrovirus-related Pol polyprotein from transposon TNT 1-94
MELO3C008673	chr05	16862552	16867107	1.94554	3.0263	16.7122	0.000941391	0.0476387	UDP-N-acetylmuramoyl-L-alanyl-D-glutamate--2, 6-diaminopimelate ligase
MELO3C020458	chr05	8208573	8211224	1.90084	4.33694	16.548	0.000980976	0.0476387	cyclin-dependent kinase inhibitor 5-like
MELO3C004039	chr05	23039816	23040708	1.88759	2.21797	15.5387	0.0012701	0.0476387	At2g42760
MELO3C004435	chr05	27217111	27221085	1.88277	7.38815	22.1606	0.000269488	0.0472944	Transmembrane protein
MELO3C014721	chr05	177617	193016	1.83082	6.49077	13.7446	0.00205849	0.0493091	importin-5
MELO3C004095	chr05	23851862	23856420	1.80326	5.38451	16.6368	0.000959326	0.0476387	E3 ubiquitin-protein ligase XBAT32
MELO3C014565	chr05	1336444	1343609	1.5889	5.74177	20.1064	0.000421478	0.0472944	Homeobox domain-containing protein
MELO3C004200	chr05	24947277	24952407	1.47928	5.01574	14.1795	0.00182568	0.047983	E3 SUMO-protein ligase NSE2
MELO3C008572	chr05	13479709	13495524	1.45377	6.51349	15.514	0.00127828	0.0476387	Disease resistance protein
MELO3C014687	chr05	379776	400073	1.4535	6.80483	14.3808	0.00172818	0.047983	Structural maintenance of chromosomes protein
MELO3C008752	chr05	18813895	18818711	1.44788	5.81841	15.7324	0.00120781	0.0476387	TATA box-binding protein-associated factor RNA polymerase I subunit B
MELO3C008775	chr05	19359861	19362856	1.23949	6.1569	14.0088	0.0019133	0.0482994	Elongation factor 4
MELO3C014293	chr05	4387298	4392278	1.16556	5.87675	14.0192	0.00190781	0.0482484	type I inositol polyphosphate 5-phosphatase 4
MELO3C014528	chr05	1632282	1644828	1.15821	6.11498	15.011	0.00145913	0.0476888	replication factor C subunit 1
MELO3C004356	chr05	26610676	26621447	1.13792	5.55771	15.3534	0.0013331	0.0476888	"5-3 exoribonuclease"
MELO3C023069	chr05	6824800	6828312	1.0924	6.32105	15.3559	0.00133224	0.0476888	Equilibrative nucleoside transporter
MELO3C014925	chr06	20032303	20035498	4.86591	5.68784	19.9069	0.000440831	0.0472944	Glycerophosphodiester phosphodiesterase, putative
MELO3C006727	chr06	5343046	5346261	4.00993	6.10547	13.7791	0.00203883	0.0493091	Neutral/alkaline invertase
MELO3C006679	chr06	4936957	4940437	3.8094	5.16847	18.6173	0.000593263	0.0472944	Dihydrolipoamide acetyltransferase component of pyruvate dehydrogenase complex
MELO3C013774	chr06	31074978	31077797	3.47863	5.75307	18.4039	0.000623887	0.0472944	Cystathionine gamma-synthase
MELO3C006473	chr06	3429533	3431715	3.24215	6.08298	13.6542	0.00211101	0.0498282	DNA-directed RNA polymerase II subunit
MELO3C019470	chr06	10376185	10378428	3.15365	4.98846	14.1452	0.0018429	0.0479856	glutelin type-A 2-like
MELO3C014883	chr06	21134777	21138237	3.06769	8.44469	17.6361	0.000749839	0.0472944	AT3g27090/MOJ10_18
MELO3C013891	chr06	32204663	32208186	3.01898	5.29316	17.6593	0.000745624	0.0472944	AT5g47090/K14A3_4
MELO3C006866	chr06	6807389	6809592	2.97891	7.44026	16.542	0.000982454	0.0476387	sorbitol dehydrogenase-like
MELO3C006756	chr06	5706117	5711263	2.94822	4.77991	15.8464	0.00117278	0.0476387	Protein CHUP1, chloroplastic
MELO3C013886	chr06	32165878	32167824	2.78888	3.65661	16.3558	0.00102972	0.0476387	methyltransferase-like protein 13
MELO3C006328	chr06	2544826	2548220	2.69808	6.19436	18.8856	0.000557178	0.0472944	Vesicle-associated membrane protein, putative
MELO3C013817	chr06	31420025	31421962	2.67745	4.58315	14.1628	0.00183407	0.047983	DnaJ subfamily B member 14
MELO3C013841	chr06	31608798	31612128	2.63202	5.88002	15.6155	0.00124499	0.0476387	nucleolar protein 12
MELO3C006468	chr06	3378251	3382471	2.54071	7.1146	17.5657	0.000762757	0.0472944	Polyketide cyclase/dehydrase and lipid transport superfamily protein
MELO3C005953	chr06	169466	188677	2.52317	4.89808	16.7873	0.000923896	0.0476387	vacuolar protein sorting-associated protein 8 homolog
MELO3C032233	chr06	29631264	29633194	2.52309	3.03765	20.0254	0.000429216	0.0472944	Vacuolar protein sorting-associated protein
MELO3C006479	chr06	3479023	3482947	2.44458	5.99077	17.5569	0.000764383	0.0472944	rRNA-processing protein EFG1
MELO3C006547	chr06	4006478	4012667	2.43681	6.70336	20.3778	0.000396678	0.0472944	ARM REPEAT PROTEIN INTERACTING WITH ABF2
MELO3C013769	chr06	31032694	31034562	2.31789	6.86325	16.5188	0.000988212	0.0476387	Seven transmembrane receptor
MELO3C013890	chr06	32195241	32198794	2.28896	4.52327	28.5561	7.7786e-05	0.0472944	phosphatidylinositol 4-phosphate 5-kinase 8-like
MELO3C031857	chr06	25092511	25094012	2.27425	5.17678	20.6023	0.000377409	0.0472944	organic cation/carnitine transporter 4-like
MELO3C006732	chr06	5513214	5518687	2.24985	6.3311	14.2538	0.00178898	0.047983	DExH-box ATP-dependent RNA helicase DExH12-like
MELO3C014745	chr06	24091850	24160250	2.22561	6.60078	21.0632	0.00034108	0.0472944	Transportin-3
MELO3C006615	chr06	4528503	4531470	2.175	7.11022	25.9455	0.000126038	0.0472944	RING finger and CHY zinc finger protein
MELO3C031660	chr06	8798247	8800791	2.17337	5.71845	17.5472	0.000766202	0.0472944	E3 ubiquitin-protein ligase
MELO3C006705	chr06	5137593	5152416	2.02313	7.00523	13.7398	0.00206125	0.0493091	Binding protein
MELO3C005971	chr06	291018	301722	1.96504	6.38888	14.6483	0.00160762	0.047983	E3 ubiquitin-protein ligase BRE1-like 1
MELO3C006795	chr06	6033812	6043654	1.95719	4.99902	16.2316	0.00106267	0.0476387	F-box protein SKIP16
MELO3C020255	chr06	14780839	14784728	1.91602	4.7575	19.2307	0.000514347	0.0472944	3-phosphoinositide-dependent protein kinase-1
MELO3C014018	chr06	33764287	33770050	1.88235	5.34219	16.6444	0.000957515	0.0476387	Pentatricopeptide repeat-containing protein family
MELO3C020314	chr06	13551248	13561383	1.87436	4.54672	15.9394	0.00114505	0.0476387	protein-lysine N-methyltransferase Mettl10
MELO3C014944	chr06	19552711	19554706	1.8404	5.14947	18.3929	0.000625511	0.0472944	homeobox-leucine zipper protein HAT22-like
MELO3C019393	chr06	9215521	9218940	1.83225	6.75688	14.1515	0.00183975	0.047983	subtilisin-like protease SBT3.17 isoform X1
MELO3C031859	chr06	25171804	25173920	1.80956	4.58604	19.7883	0.000452817	0.0472944	polyol transporter 5-like
MELO3C006599	chr06	4401992	4419835	1.75883	6.35621	16.1843	0.00107553	0.0476387	DEAD-box ATP-dependent RNA helicase 40-like
MELO3C006797	chr06	6056369	6084156	1.74079	5.80405	15.9479	0.00114255	0.0476387	B-block binding subunit of TFIIIC
MELO3C013739	chr06	30841256	30848360	1.60234	4.78926	19.2995	0.000506273	0.0472944	Serine/threonine-protein kinase
MELO3C006087	chr06	957205	964131	1.58374	7.10952	14.805	0.00154145	0.047983	Chorismate synthase
MELO3C006181	chr06	1522077	1531669	1.53463	7.29696	15.1045	0.00142341	0.0476888	Brefeldin A-inhibited guanine nucleotide-exchange protein
MELO3C006717	chr06	5236998	5242817	1.40126	5.61968	15.0295	0.00145197	0.0476888	Phytochrome
MELO3C019573	chr06	12420063	12426444	1.35654	4.73767	19.6412	0.000468204	0.0472944	transcription repressor KAN1-like isoform X1
MELO3C006215	chr06	1734265	1749704	1.34817	6.51304	14.8617	0.00151829	0.047983	Tubulin binding cofactor A
MELO3C006058	chr06	807639	811656	1.30615	5.36554	14.4293	0.00170557	0.047983	Ubiquitin-conjugating enzyme, E2
MELO3C006623	chr06	4589915	4595936	1.28834	6.64514	14.6027	0.00162748	0.047983	Serine/threonine-protein phosphatase 2A regulatory subunit B
MELO3C005957	chr06	188951	208172	1.28493	5.99112	14.8173	0.00153639	0.047983	LOW QUALITY PROTEIN: uncharacterized protein LOC103483113
MELO3C008490	chr06	8683159	8691829	1.27377	4.58954	17.1245	0.000849768	0.0476387	Histone-lysine N-methyltransferase
MELO3C005963	chr06	240539	262951	1.17376	7.23994	16.8659	0.000905991	0.0476387	Transcription regulator
MELO3C019447	chr06	9964579	9988850	1.06779	5.07744	18.0484	0.000678937	0.0472944	ATP-dependent DNA helicase Q-like 4A isoform X1
MELO3C016712	chr07	2614757	2616553	5.77028	5.56217	21.6846	0.000298207	0.0472944	Stem-specific protein TSJT1
MELO3C016852	chr07	1573011	1574066	5.15599	4.67088	21.6769	0.000298701	0.0472944	zinc finger CCCH domain-containing protein 20-like
MELO3C017554	chr07	22643524	22644569	4.30717	2.89738	14.0425	0.00189565	0.0482484	Transcription repressor OFP7
MELO3C010471	chr07	8550197	8553762	3.93156	4.73086	16.2153	0.00106708	0.0476387	WAT1-related protein
MELO3C024809	chr07	17876315	17883047	3.76555	4.48894	15.5608	0.00126279	0.0476387	1,8-cineole synthase
MELO3C016713	chr07	2611757	2614458	3.18081	4.50187	16.4537	0.00100455	0.0476387	LanC-like protein GCR2
MELO3C016917	chr07	1139591	1151314	2.78445	6.48578	15.0105	0.00145933	0.0476888	Damaged dna-binding 2, putative isoform 1
MELO3C017756	chr07	24520806	24526016	2.77229	3.18461	15.5289	0.00127334	0.0476387	calcium-dependent protein kinase 24
MELO3C017833	chr07	25161288	25164529	2.72773	5.65957	18.6123	0.000593967	0.0472944	Golgi SNAP receptor complex member 1-1
MELO3C017884	chr07	25505999	25509572	2.70185	4.47582	15.657	0.00123163	0.0476387	DUF4050 family protein
MELO3C017982	chr07	26076528	26081332	2.4883	3.6604	15.5567	0.00126415	0.0476387	Gibberellin-regulated family protein
MELO3C016101	chr07	18774767	18779981	2.46051	7.02097	14.2444	0.00179358	0.047983	UBP1-associated protein 2C
MELO3C018898	chr07	12497851	12501439	2.44245	4.16105	14.8015	0.0015429	0.047983	transcription factor BIM2 isoform X3
MELO3C017571	chr07	22812241	22816758	2.30874	6.04522	15.3139	0.001347	0.0476888	alanine--glyoxylate aminotransferase 2 homolog 1, mitochondrial
MELO3C025631	chr07	4555128	4560770	2.26445	4.06896	17.9414	0.000696574	0.0472944	BnaC04g41920D protein
MELO3C018058	chr07	26574967	26577433	2.19739	1.41766	16.4332	0.00100976	0.0476387	Malic enzyme
MELO3C017907	chr07	25637486	25646817	2.08201	6.84645	15.8003	0.00118679	0.0476387	DEAD-box ATP-dependent RNA helicase-like protein
MELO3C017698	chr07	24104908	24106923	2.00657	3.93563	14.3862	0.00172563	0.047983	Vesicle transport protein GOT1
MELO3C016928	chr07	1058797	1062817	1.98617	3.04926	15.9083	0.00115425	0.0476387	Protein ROOT PRIMORDIUM DEFECTIVE 1
MELO3C016408	chr07	22409834	22419172	1.83795	4.88603	13.9532	0.00194288	0.0484469	D-2-hydroxyglutarate dehydrogenase, mitochondrial-like
MELO3C016149	chr07	19534772	19536938	1.61156	3.59141	13.7438	0.00205893	0.0493091	Cationic amino acid transporter, putative
MELO3C017804	chr07	24926888	24933857	1.4592	5.1807	16.6788	0.000949287	0.0476387	LIM domain-containing protein A, putative isoform 1
MELO3C017930	chr07	25779174	25780918	1.43821	6.98955	14.5358	0.00165711	0.047983	Hexosyltransferase
MELO3C018977	chr07	14394739	14398767	1.40375	4.64425	16.4614	0.00100261	0.0476387	TLD-domain containing nucleolar protein
MELO3C007297	chr08	1989587	1991284	7.1547	7.17953	15.5249	0.00127467	0.0476387	Stem-specific protein TSJT1
MELO3C007269	chr08	1822835	1824309	5.84292	8.78647	17.9132	0.00070131	0.0472944	Auxin repressed protein
MELO3C007811	chr08	5489091	5493681	3.33764	6.34962	18.8045	0.000567809	0.0472944	G-box-binding factor 1 isoform X1
MELO3C003282	chr08	33008233	33027787	3.06668	7.68479	18.5778	0.000598798	0.0472944	cleft lip and palate transmembrane protein 1 homolog
MELO3C007108	chr08	858063	861360	3.04881	2.84711	21.9077	0.000284334	0.0472944	Auxilin-related protein 2
MELO3C024482	chr08	9193516	9197321	2.97765	4.55201	17.6445	0.000748315	0.0472944	RING finger and CHY zinc finger protein
MELO3C007786	chr08	5328951	5330154	2.91779	5.1388	15.3716	0.00132675	0.0476888	BnaA10g22140D protein
MELO3C007164	chr08	1198953	1204683	2.75656	7.60611	17.0887	0.000857303	0.0476387	CTD small phosphatase-like protein 2
MELO3C027126	chr08	2291713	2293449	2.65555	7.67259	19.2901	0.000507364	0.0472944	mediator-associated protein 1-like
MELO3C007122	chr08	930932	933474	2.61994	7.83722	17.1129	0.000852204	0.0476387	F-box family protein
MELO3C007631	chr08	4244860	4248841	2.41251	5.56714	15.5833	0.00125543	0.0476387	Peptidyl-prolyl cis-trans isomerase-like protein
MELO3C007418	chr08	2634831	2635760	2.29559	3.66286	15.2713	0.00136215	0.0476888	LOW QUALITY PROTEIN: trihelix transcription factor ASIL2
MELO3C025994	chr08	28127582	28148388	2.05776	5.87956	21.8078	0.000290454	0.0472944	Symplekin
MELO3C007325	chr08	2162021	2165436	2.04108	5.83163	14.0905	0.00187079	0.0480819	Sugar transporter, putative
MELO3C024563	chr08	8331812	8346143	1.93806	6.4591	20.506	0.000385538	0.0472944	O-linked N-acetylglucosamine transferase, putative
MELO3C025255	chr08	26149981	26153992	1.91843	5.5475	19.2866	0.00050777	0.0472944	Zinc transporter
MELO3C007717	chr08	4855015	4870259	1.73818	8.31386	19.9002	0.000441505	0.0472944	kinesin-like protein KCA1
MELO3C027373	chr08	570232	572344	1.7304	3.61063	17.6567	0.000746089	0.0472944	ADP-ribosylation factor GTPase-activating protein AGD12-like
MELO3C007572	chr08	3713741	3716889	1.60147	6.17666	17.586	0.00075901	0.0472944	AP2-like ethylene-responsive transcription factor TOE3
MELO3C007906	chr08	6126800	6133187	1.56303	3.84291	20.871	0.000355722	0.0472944	DNA-(apurinic or apyrimidinic site) lyase
MELO3C007564	chr08	3640574	3644486	1.45844	6.51523	16.3853	0.00102205	0.0476387	Lipase
MELO3C025268	chr08	25965966	25969487	1.36981	3.37489	14.2628	0.00178459	0.047983	deoxyhypusine synthase
MELO3C007516	chr08	3244525	3276196	1.24054	6.15096	14.2564	0.00178773	0.047983	tRNA modification GTPase MnmE
MELO3C007503	chr08	3175273	3184817	1.21653	5.78133	18.8263	0.000564937	0.0472944	Histone-lysine N-methyltransferase SUVR5
MELO3C007457	chr08	2878546	2882606	1.16521	6.53349	17.1517	0.000844082	0.0476387	Receptor kinase
MELO3C007004	chr08	109011	113731	1.14031	5.3025	13.6863	0.00209219	0.0496813	protein FAR1-RELATED SEQUENCE 4 isoform X1
MELO3C003291	chr08	33238934	33244765	1.07636	6.10824	14.6092	0.00162464	0.047983	LIMR family protein
MELO3C007728	chr08	4940520	4945543	1.07559	4.39287	17.0951	0.000855965	0.0476387	GLABRA2 expression modulator
MELO3C002878	chr09	6715988	6718032	3.07335	9.08952	18.0145	0.000684471	0.0472944	elongation factor 1-alpha
MELO3C033998	chr09	20974540	20979904	2.76671	1.82776	28.4617	7.9114e-05	0.0472944	p-loop containing nucleoside triphosphate hydrolases superfamily protein isoform 1
MELO3C005178	chr09	17001923	17005140	2.4546	5.47174	23.0616	0.000223296	0.0472944	transcription factor bHLH49-like
MELO3C021529	chr09	3090146	3090767	2.29916	1.32893	14.2441	0.00179374	0.047983	NHL domain-containing protein, putative
MELO3C005286	chr09	18830368	18867891	2.03542	5.23623	20.726	0.00036724	0.0472944	Mediator of RNA polymerase II transcription subunit 23
MELO3C022219	chr09	117095	135726	1.67321	6.16148	15.9228	0.00114996	0.0476387	SPla/RYanodine receptor (SPRY) domain-containing protein
MELO3C005203	chr09	17287100	17289104	1.65053	4.31632	20.5348	0.000383085	0.0472944	F-box family protein
MELO3C005504	chr09	20736860	20746566	1.63527	4.97144	31.2294	4.89041e-05	0.0472944	Disease resistance family protein
MELO3C022231	chr09	814	12976	1.53265	3.77896	15.2387	0.00137391	0.0476888	Corepressor
MELO3C002897	chr09	7062558	7071291	1.52861	7.17382	14.5319	0.00165885	0.047983	Nuclear receptor corepressor 1
MELO3C021971	chr09	2350015	2376751	1.4509	6.39636	14.2767	0.00177786	0.047983	inositol hexakisphosphate and diphosphoinositol-pentakisphosphate kinase 2-like isoform X1
MELO3C005109	chr09	16038320	16054642	1.36309	6.71391	14.9489	0.00148342	0.0478893	alpha-mannosidase
MELO3C005241	chr09	17837152	17842288	1.32747	7.11912	15.741	0.00120514	0.0476387	65-kDa microtubule-associated protein 6
MELO3C022095	chr09	1087662	1141185	1.26986	6.21231	23.5926	0.00020031	0.0472944	HEAT repeat-containing protein
MELO3C005204	chr09	17304647	17307098	1.12405	5.38707	14.1094	0.00186111	0.0480819	BTB/POZ domain-containing protein At3g19850
MELO3C026564	chr10	7681964	7684095	5.31441	3.78606	18.2043	0.000654149	0.0472944	Plant/protein
MELO3C011747	chr10	5160213	5164986	3.09891	5.21316	14.8583	0.00151968	0.047983	Protein FAR1-RELATED SEQUENCE 5
MELO3C026470	chr10	24470807	24481272	2.72735	7.36105	23.2121	0.000216491	0.0472944	Potassium transporter
MELO3C020174	chr10	13660314	13666554	2.70687	5.93711	20.2905	0.000404473	0.0472944	RING finger and transmembrane domain-containing protein 2
MELO3C012171	chr10	2198787	2202599	2.63648	8.96809	18.2751	0.000643228	0.0472944	phosphatidylinositol 4-kinase gamma 5
MELO3C034034	chr10	2804941	2808749	2.5689	9.28518	15.9852	0.00113167	0.0476387	Ubiquitin-conjugating enzyme, E2
MELO3C011822	chr10	4497064	4504290	2.49995	2.91576	16.0177	0.00112229	0.0476387	Ion channel dmi1
MELO3C012248	chr10	1689682	1691340	2.46168	6.64422	14.8883	0.00150754	0.047983	Zinc finger constans-like protein
MELO3C011872	chr10	4174499	4177888	2.34736	4.26851	14.2215	0.00180483	0.047983	Caffeoyl-CoA O-methyltransferase
MELO3C011949	chr10	3659581	3663676	2.08372	5.82225	21.4884	0.000311049	0.0472944	Octicosapeptide/Phox/Bem1p domain-containing protein kinase
MELO3C012134	chr10	2411609	2418546	2.07609	5.85216	15.4853	0.00128791	0.0476589	DNA-directed RNA polymerase subunit beta
MELO3C012197	chr10	2018909	2025404	2.06332	5.42449	20.2493	0.000408204	0.0472944	tRNA(Adenine(34)) deaminase, chloroplastic
MELO3C012391	chr10	769505	774711	2.03379	6.90506	15.3424	0.00133694	0.0476888	NAC domain-containing protein 16
MELO3C011738	chr10	5256743	5261185	1.78664	8.18301	19.6788	0.000464211	0.0472944	zinc finger CCCH domain-containing protein 53 isoform X1
MELO3C011835	chr10	4410767	4411981	1.58915	3.71907	14.5372	0.00165648	0.047983	transcription factor TCP8
MELO3C011984	chr10	3417591	3420477	1.54159	5.7257	14.9627	0.00147799	0.0478278	pyrrolidone-carboxylate peptidase
MELO3C012233	chr10	1774235	1781537	1.33971	6.73134	18.2234	0.000651174	0.0472944	serine/threonine-protein kinase PRP4 homolog isoform X2
MELO3C018262	chr10	20692866	20703792	1.23716	3.60819	14.4371	0.00170196	0.047983	Nascent polypeptide-associated complex subunit beta
MELO3C012088	chr10	2667315	2670370	1.01847	5.16543	13.6504	0.00211327	0.0498282	sphinganine C4-monooxygenase 2
MELO3C020799	chr11	4046444	4047259	6.828	6.32508	22.0369	0.000276638	0.0472944	chaperone protein DnaJ-like
MELO3C020942	chr11	2676563	2682306	6.24597	5.8657	20.6584	0.000372754	0.0472944	PQ-loop repeat family protein / transmembrane family protein
MELO3C026951	chr11	26636839	26641154	5.17458	3.57521	15.2458	0.00137132	0.0476888	RING finger and CHY zinc finger protein
MELO3C021306	chr11	28157852	28159384	4.07558	8.62054	21.6583	0.000299894	0.0472944	ethylene-responsive transcription factor RAP2-3-like
MELO3C021406	chr11	27367916	27369425	3.95979	7.30611	20.4496	0.000390398	0.0472944	basic 7S globulin-like
MELO3C021333	chr11	27961746	27964333	3.40315	7.1975	30.6624	5.38362e-05	0.0472944	Vesicle-associated membrane protein
MELO3C020771	chr11	4280768	4281285	3.20691	3.20885	14.5289	0.00166024	0.047983	auxin-responsive protein SAUR21-like
MELO3C022533	chr11	31900268	31907080	3.05656	6.08735	19.5777	0.00047502	0.0472944	shaggy-related protein kinase theta
MELO3C023299	chr11	1054206	1057302	3.02135	5.7811	30.3218	5.70684e-05	0.0472944	transcription factor bHLH49
MELO3C019310	chr11	11187898	11191240	2.92341	8.14467	14.2462	0.00179269	0.047983	protein NRT1/ PTR FAMILY 6.4
MELO3C020913	chr11	2941105	2946423	2.84964	6.33543	15.8129	0.00118294	0.0476387	red chlorophyll catabolite reductase-like
MELO3C019293	chr11	10944304	10954511	2.8159	2.77763	18.3321	0.000634575	0.0472944	Cellulose synthase family protein
MELO3C022416	chr11	31088133	31091697	2.7464	6.76812	20.0386	0.000427945	0.0472944	Ubiquitin family protein
MELO3C024775	chr11	8120008	8129244	2.70137	5.87609	14.2272	0.00180201	0.047983	Bud13
MELO3C019307	chr11	11157125	11160790	2.66801	5.89739	14.7176	0.00157797	0.047983	Plant UBX domain-containing protein 4
MELO3C025859	chr11	20499689	20503136	2.65252	4.62239	22.1133	0.000272197	0.0472944	zinc finger CCCH domain-containing protein 25
MELO3C013664	chr11	19232769	19249920	2.63417	6.55365	15.2888	0.00135592	0.0476888	Transcriptional elongation regulator MINIYO
MELO3C021281	chr11	28369854	28375237	2.63302	7.39241	16.0207	0.00112141	0.0476387	Beta-D-xylosidase family protein
MELO3C025757	chr11	26010471	26015945	2.63146	5.90613	14.1852	0.00182283	0.047983	Acyl-CoA dehydrogenase, putative
MELO3C023207	chr11	225267	228821	2.44331	6.72807	23.7237	0.000195054	0.0472944	protein SUPPRESSOR OF GENE SILENCING 3
MELO3C000169	chr11	31543434	31544069	2.4176	3.77366	19.0125	0.000540975	0.0472944	MLO-like protein
MELO3C021425	chr11	27275725	27278049	2.409	2.26627	19.4991	0.000483626	0.0472944	Alpha/beta-Hydrolases superfamily protein
MELO3C022508	chr11	31716055	31721505	2.33072	5.49922	16.7229	0.000938868	0.0476387	Coiled-coil protein
MELO3C013539	chr11	16123641	16126764	2.2656	6.11126	16.4435	0.00100715	0.0476387	vesicle-associated protein 4-2-like
MELO3C025739	chr11	25887155	25890016	2.23305	3.81828	20.4192	0.000393037	0.0472944	tRNA-splicing endonuclease subunit Sen2
MELO3C019687	chr11	23160600	23165895	1.99011	7.53224	16.4613	0.00100262	0.0476387	Mitogen-activated protein kinase
MELO3C020890	chr11	3191910	3199277	1.96578	3.77911	18.464	0.000615085	0.0472944	Golgin
MELO3C021942	chr11	4641352	4642639	1.91352	2.6881	14.1586	0.00183615	0.047983	RING-H2 finger protein ATL65
MELO3C022479	chr11	31496517	31500824	1.86581	6.84792	22.9857	0.00022682	0.0472944	Mitochondrial inner membrane protease subunit 1
MELO3C013507	chr11	15445470	15489120	1.8596	6.82315	14.1536	0.00183867	0.047983	Niemann-Pick C1 protein-like isoform X1
MELO3C021405	chr11	27371643	27374270	1.82845	3.15821	15.8651	0.00116714	0.0476387	dual specificity protein phosphatase 1
MELO3C022486	chr11	31537758	31541988	1.80369	6.07996	13.835	0.00200744	0.0490174	MLO-like protein
MELO3C021353	chr11	27796556	27805514	1.72774	7.23131	14.2618	0.00178509	0.047983	Chromatin remodeling factor, putative
MELO3C013657	chr11	19127245	19128686	1.70903	3.33076	15.889	0.00115999	0.0476387	F-box protein SKIP23
MELO3C023205	chr11	186440	210074	1.61185	6.091	15.2111	0.0013839	0.0476888	peptidyl-prolyl cis-trans isomerase G isoform X2
MELO3C020827	chr11	3758927	3767786	1.50935	5.94496	18.5519	0.000602463	0.0472944	Ubiquitin-conjugating enzyme family protein
MELO3C021392	chr11	27509635	27522340	1.47775	5.18062	15.1258	0.00141542	0.0476888	Alpha/beta-Hydrolases superfamily protein
MELO3C019302	chr11	11024890	11032599	1.44338	5.48385	14.2906	0.00177111	0.047983	Acid phosphatase/vanadium-dependent haloperoxidase-related protein
MELO3C021393	chr11	27501679	27506889	1.38086	6.19995	14.9424	0.00148598	0.0478893	BTB-POZ and MATH domain 2
MELO3C025720	chr11	25620429	25632371	1.33906	8.99112	16.0391	0.00111615	0.0476387	phototropin-1
MELO3C021227	chr11	28816110	28819616	1.28459	6.00322	15.3008	0.00135165	0.0476888	Protein TRIGALACTOSYLDIACYLGLYCEROL 4 chloroplastic
MELO3C021470	chr11	26862864	26866857	1.05019	4.75352	14.5128	0.00166745	0.047983	serine/threonine-protein kinase SRPK
MELO3C021395	chr11	27460592	27473546	1.02401	5.87968	15.3092	0.00134865	0.0476888	Mediator of RNA polymerase II transcription subunit 33A
MELO3C002607	chr12	21430117	21431580	12.2655	3.76054	22.1678	0.000390161	0.0472944	Sulfate/thiosulfate import ATP-binding protein cysA, putative
MELO3C021766	chr12	16635425	16636490	4.91945	4.25361	19.1802	0.000520377	0.0472944	Cysteine proteinase inhibitor
MELO3C002341	chr12	23352324	23352918	4.25246	3.56159	21.1143	0.000337304	0.0472944	At5g50335
MELO3C025563	chr12	13097627	13107146	4.01674	7.93414	16.2557	0.00105618	0.0476387	tonoplast dicarboxylate transporter
MELO3C002515	chr12	22191857	22196696	3.52655	8.13363	15.7614	0.0011988	0.0476387	Eukaryotic translation initiation factor-like protein
MELO3C002077	chr12	25056801	25062123	3.44331	6.10313	19.6739	0.000464735	0.0472944	gastric triacylglycerol lipase isoform X2
MELO3C021760	chr12	16531678	16532939	2.96816	7.33637	19.2669	0.000510084	0.0472944	Phloem lectin
MELO3C002209	chr12	24189271	24191582	2.90658	7.83831	14.2417	0.00179489	0.047983	Homeobox leucine zipper family protein
MELO3C002508	chr12	22223159	22225386	2.83657	5.90397	22.3919	0.000256671	0.0472944	thioredoxin-like protein CXXS1
MELO3C002324	chr12	23454586	23459223	2.76834	7.61323	14.4637	0.00168976	0.047983	Initiation factor eIF-4 gamma, MA3
MELO3C002332	chr12	23393268	23402568	2.48624	6.11016	20.4132	0.000393563	0.0472944	Telomere length regulation TEL2
MELO3C001994	chr12	25588365	25590108	2.39425	5.78596	22.2955	0.000261925	0.0472944	thioredoxin-like 1-2, chloroplastic
MELO3C002048	chr12	25258035	25263945	2.13668	4.15133	15.4107	0.00131324	0.0476888	squamosa promoter-binding-like protein 12 isoform X1
MELO3C002034	chr12	25349067	25351246	2.13139	8.03285	19.2472	0.000512405	0.0472944	ninja-family protein 6-like isoform X2
MELO3C002198	chr12	24261612	24266020	2.00635	5.31708	18.885	0.000557255	0.0472944	protein kinase 2B, chloroplastic-like
MELO3C002360	chr12	23207757	23209458	2.00482	4.74715	14.6952	0.00158748	0.047983	F-box protein At1g67340
MELO3C002012	chr12	25490076	25494806	1.92795	5.05499	17.0151	0.000873056	0.0476387	transcription factor PIF7-like isoform X1
MELO3C002018	chr12	25443765	25454259	1.86438	7.37987	21.3516	0.000320371	0.0472944	Dentin sialophosphoprotein-like protein
MELO3C002054	chr12	25222411	25225787	1.61607	4.99369	18.2876	0.000641311	0.0472944	Movement protein binding protein 2C
MELO3C002725	chr12	20237783	20250370	1.58102	2.94213	17.8201	0.000717197	0.0472944	Tetratricopeptide repeat (TPR)-like superfamily protein
MELO3C002204	chr12	24211690	24218654	1.57804	5.86154	16.1683	0.00107994	0.0476387	p-loop containing nucleoside triphosphate hydrolases superfamily protein, putative isoform 1
MELO3C025570	chr12	12914121	12941493	1.54616	6.79146	17.573	0.000761409	0.0472944	Sister chromatid cohesion PDS5-B-B-like protein
MELO3C004944	chr12	5850408	5858067	1.5306	6.47621	14.0258	0.00190437	0.0482484	polyadenylation and cleavage factor homolog 4 isoform X2
MELO3C004886	chr12	7686647	7691305	1.51452	3.99259	15.1718	0.00139833	0.0476888	Double-stranded RNA-binding protein
MELO3C025555	chr12	13331200	13340386	1.33957	6.70899	16.591	0.000970434	0.0476387	Mo25 family protein
MELO3C002767	chr12	19686281	19692388	1.31579	6.64451	16.164	0.00108113	0.0476387	Nuclear-interacting partner of ALK
MELO3C002351	chr12	23271355	23276012	1.03886	6.09261	14.3899	0.0017239	0.047983	Receptor protein kinase-like protein
MELO3C015882	chr01	30394617	30395268	-5.99417	4.59409	14.5044	0.00167123	0.047983	Histone H2A
MELO3C018817	chr01	3039241	3039938	-5.18869	3.41338	22.5513	0.000248241	0.0472944	At5g54970
MELO3C023573	chr01	32633939	32634837	-4.01928	6.26683	14.9882	0.00146799	0.0477005	At3g57450
MELO3C000277	chr01	12315965	12316910	-3.39551	4.81356	17.323	0.000809303	0.0476387	Cytochrome b6
MELO3C023627	chr01	32201476	32203729	-3.38213	3.84704	13.8232	0.00201401	0.0490315	polygalacturonase At1g48100-like
MELO3C024178	chr01	4370273	4385505	-2.66733	2.56563	17.7783	0.000724479	0.0472944	Histidine--tRNA ligase
MELO3C018626	chr01	1605025	1610456	-2.48609	5.05446	15.0195	0.00145586	0.0476888	12-oxophytodienoate reductase-like protein
MELO3C021108	chr01	26529915	26533980	-2.35116	5.81368	14.0185	0.00190822	0.0482484	Peptidylprolyl isomerase
MELO3C024193	chr01	4119686	4124349	-2.09152	2.10702	20.7674	0.000363907	0.0472944	SNF1-related protein kinase regulatory subunit beta-2-like
MELO3C024374	chr01	35244926	35249399	-1.97694	1.17474	14.2505	0.00179062	0.047983	U-box domain-containing protein 35-like isoform X1
MELO3C023682	chr01	6694769	6697514	-1.74858	6.38896	25.9266	0.000126494	0.0472944	Photosystem II reaction center PsbP family protein
MELO3C024289	chr01	34582800	34589213	-1.72645	4.81128	23.4224	0.000207373	0.0472944	Metal tolerance protein C4
MELO3C012740	chr01	22688184	22691667	-1.70881	3.11165	16.5879	0.000971189	0.0476387	deoxyhypusine hydroxylase
MELO3C024231	chr01	34224381	34236505	-1.70726	2.22558	16.2544	0.00105653	0.0476387	regulator of telomere elongation helicase 1 isoform X1
MELO3C023403	chr01	33818502	33821010	-1.65183	3.24666	21.0562	0.000341598	0.0472944	zinc finger CCCH domain-containing protein 39-like
MELO3C018643	chr01	1746924	1750451	-1.64221	5.84976	14.0781	0.00187717	0.0480819	copper-transporting ATPase PAA1, chloroplastic-like
MELO3C015922	chr01	30775084	30777044	-1.62695	6.29952	18.3508	0.000631779	0.0472944	cytochrome c oxidase subunit 5C-like
MELO3C015938	chr01	30891162	30895404	-1.54981	5.10818	15.3314	0.00134082	0.0476888	dnaJ protein ERDJ3B
MELO3C024919	chr01	10834984	10845050	-1.52029	4.78794	14.1996	0.00181567	0.047983	Isopentenyl-diphosphate delta-isomerase
MELO3C015727	chr01	27931569	27932989	-1.51231	4.3351	14.8047	0.00154158	0.047983	Maternal effect embryo arrest 60
MELO3C021130	chr01	26902138	26907299	-1.48076	4.13818	18.2117	0.000652997	0.0472944	ABC transporter I family member 19-like
MELO3C023548	chr01	32888430	32892516	-1.37107	7.4184	19.9486	0.000436708	0.0472944	ATP synthase subunit O, mitochondrial
MELO3C013153	chr01	12577561	12586483	-1.35026	5.73986	14.8414	0.00152653	0.047983	Dihydrolipoamide acetyltransferase component of pyruvate dehydrogenase complex
MELO3C012638	chr01	20585109	20587449	-1.28982	4.56062	13.9756	0.00193089	0.0484308	Forkhead-associated domain protein
MELO3C015717	chr01	27800288	27801196	-1.16457	5.71136	19.7799	0.000453681	0.0472944	2Fe-2S ferredoxin-like
MELO3C024922	chr01	10814974	10820762	-1.12711	4.41343	14.9754	0.001473	0.0477646	mitochondrial import inner membrane translocase subunit TIM50
MELO3C013154	chr01	12587588	12590884	-1.0408	4.61043	17.4687	0.000780983	0.0476067	Hexosyltransferase
MELO3C023476	chr01	33410610	33414243	-1.0277	7.17969	16.1486	0.00108536	0.0476387	26S protease regulatory subunit
MELO3C000131	chr02	23836850	23837877	-3.5809	4.88176	14.3465	0.00174439	0.047983	Photosystem II CP43 reaction center protein
MELO3C000173	chr02	23836267	23836836	-3.51145	4.07102	16.4171	0.00101388	0.0476387	Photosystem II CP43 reaction center protein
MELO3C010349	chr02	17465033	17471581	-3.23588	2.38386	14.5756	0.00163942	0.047983	Metal-nicotianamine transporter
MELO3C017268	chr02	24691501	24694936	-3.16665	4.92083	17.5892	0.000758423	0.0472944	Enolase, putative
MELO3C017198	chr02	25227136	25230616	-3.00479	1.377	26.9761	0.000103787	0.0472944	mitochondrial import inner membrane translocase subunit tim16
MELO3C017175	chr02	25367975	25369297	-2.99869	2.55945	14.1943	0.00181834	0.047983	Malate dehydrogenase
MELO3C029468	chr02	18121693	18124144	-2.31684	6.2636	23.8617	0.000189693	0.0472944	GTP-binding nuclear protein
MELO3C015448	chr02	1761599	1764942	-2.2958	4.73563	16.5553	0.000979173	0.0476387	AT4G29520-like protein
MELO3C017116	chr02	25753322	25756420	-2.10525	5.08345	16.0612	0.00110987	0.0476387	Kinesin-like protein
MELO3C029467	chr02	18110048	18112175	-2.05859	6.38188	14.4173	0.00171114	0.047983	GTP-binding nuclear protein
MELO3C016630	chr02	7325710	7328862	-1.93391	6.29049	16.7647	0.000929136	0.0476387	cytochrome c
MELO3C026182	chr02	26770398	26772169	-1.78906	3.81974	16.1124	0.00109545	0.0476387	Mitochondrial import inner membrane translocase subunit Tim8
MELO3C025286	chr02	18424088	18426819	-1.673	6.57338	16.1735	0.00107851	0.0476387	Soul heme-binding family protein
MELO3C029305	chr02	3047183	3053361	-1.59258	4.16087	18.4794	0.000612847	0.0472944	elongation factor P
MELO3C015447	chr02	1757532	1760992	-1.17933	5.3036	15.1983	0.00138859	0.0476888	Protein arginine N-methyltransferase
MELO3C010828	chr03	28205221	28207380	-4.59941	4.33747	14.6095	0.00162449	0.047983	cyclin-A3-2-like
MELO3C011421	chr03	23809227	23812902	-3.89528	2.41613	25.0392	0.000150155	0.0472944	14-3-3 protein, putative
MELO3C010608	chr03	8711437	8713977	-3.62114	10.8302	13.948	0.00194564	0.0484469	Photosystem II 22 kDa family protein
MELO3C010882	chr03	27844446	27846759	-3.42811	2.26431	16.4349	0.00100932	0.0476387	Origin recognition complex subunit 2 family protein
MELO3C029936	chr03	4366436	4368470	-2.96406	3.41016	19.5575	0.000477212	0.0472944	Unknown protein
MELO3C011169	chr03	25746287	25754079	-2.31541	3.16592	15.2566	0.00136744	0.0476888	At2g24395
MELO3C011141	chr03	26026357	26032211	-2.17082	4.22881	14.095	0.00186845	0.0480819	Transcriptional regulatory plant protein, putative
MELO3C011320	chr03	24631660	24636516	-1.91173	4.40695	16.4329	0.00100984	0.0476387	NAD(P)-binding rossmann-fold protein
MELO3C011062	chr03	26665412	26667950	-1.82722	4.9756	14.2621	0.00178495	0.047983	Serine hydrolase FSH
MELO3C019822	chr03	22121337	22129429	-1.78675	5.61218	14.9061	0.00150043	0.047983	Ribosomal large subunit pseudouridine synthase B
MELO3C011373	chr03	24221630	24223746	-1.77966	4.94094	14.3608	0.00173758	0.047983	protein GrpE
MELO3C019790	chr03	22420739	22426022	-1.73649	6.31323	26.5849	0.000111662	0.0472944	Chorismate synthase
MELO3C011073	chr03	26566907	26569213	-1.68864	7.15934	22.4812	0.000251911	0.0472944	CHCH domain containing protein, expressed
MELO3C010936	chr03	27549739	27556656	-1.57879	6.80652	15.5312	0.00127258	0.0476387	Glucose-6-phosphate isomerase
MELO3C011607	chr03	12486035	12491292	-1.52331	4.02873	15.5982	0.00125058	0.0476387	solute carrier family 35 member F1-like
MELO3C010701	chr03	29001837	29002671	-1.29567	5.42747	14.4576	0.00169254	0.047983	BnaA07g38640D protein
MELO3C010958	chr03	27424852	27431010	-1.24349	5.93001	18.2139	0.000652651	0.0472944	Gamma carbonic anhydrase 1, mitochondrial
MELO3C008392	chr03	5311152	5314007	-1.22313	6.48175	15.0416	0.00144733	0.0476888	Mitochondrial carrier protein, putative
MELO3C010670	chr03	29172746	29174787	-1.16991	6.11876	15.2346	0.00137539	0.0476888	cytochrome b-c1 complex subunit 8-like
MELO3C011249	chr03	25114215	25117709	-1.16337	4.98276	15.4622	0.0012957	0.0476888	Transmembrane protein, putative
MELO3C008257	chr03	2460642	2470250	-1.13034	3.53732	18.5069	0.000608884	0.0472944	Unknown protein
MELO3C019874	chr03	21250271	21253141	-1.0558	4.41852	15.9642	0.0011378	0.0476387	Chloroplast outer envelope 24 kD protein
MELO3C003852	chr04	5371692	5376044	-3.18937	2.99414	20.59	0.000378437	0.0472944	DNA ligase-like protein
MELO3C009202	chr04	32381484	32382738	-2.7857	4.55242	15.2057	0.0013859	0.0476888	SOUL heme-binding family protein
MELO3C009532	chr04	30258034	30259123	-2.51578	6.04758	16.3509	0.001031	0.0476387	NDR1/HIN1-like protein 12
MELO3C003578	chr04	2288605	2296869	-2.51043	3.31789	20.8371	0.000358381	0.0472944	myb-related protein 3R-1-like
MELO3C009588	chr04	29806077	29811805	-2.47033	3.81892	26.9843	0.000103629	0.0472944	Downstream neighbor of Son
MELO3C012814	chr04	12280968	12285993	-2.3941	4.83204	17.3794	0.000798193	0.0476387	Protein LOW PSII ACCUMULATION 1, chloroplastic
MELO3C003496	chr04	1615380	1620168	-1.98268	5.46694	17.95	0.000695141	0.0472944	Phosphoglycerate mutase-like protein 1
MELO3C003592	chr04	2378504	2380623	-1.88719	5.26059	19.6289	0.000469514	0.0472944	BURP domain protein RD22
MELO3C003369	chr04	480041	485466	-1.35905	5.54704	14.3477	0.00174378	0.047983	Ras-related protein
MELO3C003442	chr04	1159567	1162943	-1.19827	5.89467	13.9497	0.00194472	0.0484469	UV-B-induced protein At3g17800, chloroplastic
MELO3C003536	chr04	1948190	1952150	-1.18917	6.74332	14.5636	0.00164474	0.047983	14-3-3 protein, putative
MELO3C004448	chr05	27326640	27332555	-4.49159	3.58855	24.2464	0.000175606	0.0472944	DNA helicase
MELO3C004329	chr05	26298777	26308596	-2.59433	4.52307	17.8253	0.000716314	0.0472944	Terpene cyclase/mutase family member
MELO3C014549	chr05	1482165	1486459	-2.5777	3.79251	16.3856	0.00102197	0.0476387	Crossover junction endodeoxyribonuclease, putative
MELO3C014596	chr05	1084708	1089366	-2.55531	9.05103	14.0644	0.00188427	0.0481853	dicarboxylate transporter 1, chloroplastic
MELO3C004117	chr05	24214931	24220997	-2.39276	5.27103	17.8221	0.000716864	0.0472944	Carboxypeptidase
MELO3C014448	chr05	2338550	2340944	-1.79623	4.54013	16.4773	0.000998591	0.0476387	Peroxisomal membrane 22 kDa (Mpv17/PMP22) family protein
MELO3C014698	chr05	323837	326757	-1.75303	6.57474	16.6348	0.000959825	0.0476387	calmodulin
MELO3C004519	chr05	27950859	27955796	-1.71098	5.30973	15.665	0.00122908	0.0476387	NADH-cytochrome b5 reductase-like protein
MELO3C004194	chr05	24886205	24890478	-1.6433	7.5701	14.9043	0.00150115	0.047983	calreticulin
MELO3C004559	chr05	28317666	28320893	-1.61849	3.95834	19.1962	0.000518465	0.0472944	Peroxisomal membrane 22 kDa (Mpv17/PMP22) family protein
MELO3C004545	chr05	28174224	28180510	-1.56211	5.10411	16.3162	0.00104011	0.0476387	3-hydroxyisobutyryl-CoA hydrolase-like protein 3, mitochondrial
MELO3C004196	chr05	24898167	24901559	-1.51697	5.85223	15.0442	0.00144633	0.0476888	GTP-binding protein SAR1A
MELO3C020447	chr05	8389520	8390398	-1.45498	5.50216	17.9795	0.000690236	0.0472944	Gibberellin regulated protein
MELO3C004074	chr05	23491935	23498527	-1.28008	4.48642	15.7501	0.0012023	0.0476387	ADP-ribosylation factor family protein
MELO3C004371	chr05	26731110	26735263	-1.24142	4.25036	15.068	0.00143724	0.0476888	Thioredoxin-like protein 1
MELO3C014584	chr05	1150440	1160007	-1.14183	5.29166	16.2285	0.0010635	0.0476387	Cinnamoyl-CoA reductase
MELO3C004514	chr05	27924970	27926931	-1.12754	5.22677	15.4193	0.00131032	0.0476888	H/ACA ribonucleoprotein complex, subunit Nhp2, eukaryote
MELO3C004251	chr05	25505432	25508493	-1.00824	4.68686	16.7426	0.000934259	0.0476387	50S ribosomal protein L27-like
MELO3C006499	chr06	3644182	3645554	-4.05946	7.23787	13.919	0.00196128	0.0486316	Early light-induced protein
MELO3C006406	chr06	3011714	3015682	-3.64982	3.30261	16.3855	0.00102201	0.0476387	Transducin/WD40 domain-like protein, putative
MELO3C006930	chr06	7392180	7393843	-2.80157	2.61951	15.8383	0.00117522	0.0476387	F-box protein CPR30
MELO3C013878	chr06	32006531	32009870	-2.64309	4.28346	20.2469	0.000408422	0.0472944	haloacid dehalogenase-like hydrolase domain-containing protein Sgpp
MELO3C013794	chr06	31247371	31252018	-2.59181	0.813501	17.0902	0.000857001	0.0476387	Amino acid permease domain-containing protein
MELO3C013849	chr06	31691354	31695115	-2.3041	3.5176	14.4783	0.0016831	0.047983	ubiquitin carboxyl-terminal hydrolase 20-like
MELO3C006035	chr06	688467	692339	-2.08793	9.85789	13.9457	0.00194687	0.0484469	Rhodanese-like domain-containing protein 4, chloroplastic
MELO3C013732	chr06	30795846	30797737	-2.08762	5.46211	23.7595	0.000193646	0.0472944	Phosphoserine aminotransferase
MELO3C016623	chr06	24474540	24478500	-2.01287	5.60728	16.0573	0.00111098	0.0476387	NAD(P)H dehydrogenase (Quinone)
MELO3C016499	chr06	27252560	27256302	-1.98989	2.68526	13.6627	0.00210602	0.0498066	Multidrug resistance 3
MELO3C006928	chr06	7379345	7385025	-1.95619	6.02829	15.5227	0.00127539	0.0476387	sec-independent protein translocase protein TATB, chloroplastic isoform X2
MELO3C006835	chr06	6468111	6472507	-1.91228	7.58826	15.4179	0.00131077	0.0476888	ATP-dependent Clp protease ATP-binding subunit CLPT1, chloroplastic-like
MELO3C006384	chr06	2908284	2909559	-1.75643	6.05783	15.9543	0.00114068	0.0476387	Proton gradient regulation 5
MELO3C019509	chr06	11137562	11140120	-1.64942	3.48126	15.349	0.00133464	0.0476888	protein disulfide-isomerase SCO2
MELO3C016431	chr06	28609234	28615587	-1.5988	5.3465	13.8673	0.00198957	0.0487839	2-C-methyl-D-erythritol 4-phosphate cytidylyltransferase
MELO3C006160	chr06	1380223	1382677	-1.54407	3.81222	25.5015	0.000137256	0.0472944	Histone deacetylase complex subunit SAP18
MELO3C006581	chr06	4280650	4283464	-1.5331	4.18976	14.7406	0.00156826	0.047983	Protein phosphatase 2c, putative
MELO3C006517	chr06	3829494	3832368	-1.51183	6.2781	16.8345	0.00091309	0.0476387	Proteasome subunit beta type
MELO3C006187	chr06	1571151	1575465	-1.45235	5.86122	16.0764	0.00110555	0.0476387	Proteasome subunit beta type
MELO3C006498	chr06	3639219	3642218	-1.38239	5.55349	14.358	0.0017389	0.047983	transmembrane emp24 domain-containing protein p24beta3
MELO3C006270	chr06	2118663	2121279	-1.35984	7.19028	18.8742	0.000558659	0.0472944	ATP synthase epsilon chain
MELO3C006534	chr06	3905897	3911290	-1.31016	3.56562	19.155	0.000523416	0.0472944	"5-nucleotidase SurE"
MELO3C014946	chr06	19473643	19478896	-1.16068	5.71925	18.6532	0.000588294	0.0472944	cytochrome c oxidase subunit 6a, mitochondrial
MELO3C006306	chr06	2338016	2341130	-1.14802	5.08862	17.8216	0.000716948	0.0472944	beta-mannosyltransferase 1
MELO3C018018	chr07	26268922	26271734	-3.57746	1.82409	15.8271	0.00117863	0.0476387	Cyclin d protein
MELO3C027613	chr07	5408975	5409230	-2.95473	3.06129	19.726	0.000459261	0.0472944	Ribulose bisphosphate carboxylase large chain
MELO3C026353	chr07	5408466	5409732	-2.92774	4.80949	17.4423	0.000786036	0.0476387	Ribulose bisphosphate carboxylase large chain
MELO3C000130	chr07	5409210	5409794	-2.87885	5.26631	17.5503	0.000765622	0.0472944	Ribulose bisphosphate carboxylase large chain
MELO3C000483	chr07	5408390	5409184	-2.81305	4.49701	18.2144	0.000652566	0.0472944	Ribulose bisphosphate carboxylase large chain
MELO3C026388	chr07	5738111	5743088	-2.47486	0.692799	15.6455	0.0012353	0.0476387	N-acetyl-D-glucosamine kinase-like
MELO3C025636	chr07	4475660	4481599	-2.30506	7.33152	14.8251	0.00153318	0.047983	Phosphoenolpyruvate carboxylase protein
MELO3C016738	chr07	2383798	2387587	-2.16464	3.41779	20.559	0.000381039	0.0472944	26S proteasome non-ATPase regulatory subunit-like protein
MELO3C016095	chr07	18745530	18748420	-1.89477	8.68802	14.1591	0.00183593	0.047983	Malate dehydrogenase
MELO3C016297	chr07	21489913	21494113	-1.85147	6.67259	23.0656	0.00022311	0.0472944	Nucleoside diphosphate kinase
MELO3C017033	chr07	295461	304656	-1.81974	2.48272	19.22	0.000515626	0.0472944	Fanconi anemia group J protein-like isoform X1
MELO3C017902	chr07	25596661	25600986	-1.629	4.79256	20.3626	0.00039802	0.0472944	monothiol glutaredoxin-S15, mitochondrial
MELO3C017045	chr07	242439	246034	-1.42455	6.65058	16.0944	0.00110048	0.0476387	Inner membrane localized protein
MELO3C026360	chr07	5457714	5460762	-1.34578	5.812	16.4946	0.000994241	0.0476387	Proteasome subunit alpha type
MELO3C016262	chr07	21080767	21084481	-1.19431	6.28401	14.3843	0.00172652	0.047983	26S proteasome non-ATPase regulatory subunit 8
MELO3C018951	chr07	13763350	13764741	-1.02328	5.19306	14.5205	0.00166398	0.047983	50S ribosomal protein L23
MELO3C014224	chr08	29952626	29955024	-5.6117	4.5273	16.9261	0.000892535	0.0476387	phenylalanine ammonia-lyase-like
MELO3C014227	chr08	29961856	29964204	-4.702	3.91643	14.6981	0.00158627	0.047983	phenylalanine ammonia-lyase
MELO3C007144	chr08	1080036	1085804	-3.79765	4.15225	17.5438	0.000766839	0.0472944	DNA helicase
MELO3C006995	chr08	38932	45285	-3.55756	4.07484	14.5354	0.00165729	0.047983	DNA helicase
MELO3C007179	chr08	1286737	1296222	-3.11382	3.02099	28.8436	7.38956e-05	0.0472944	Subtilisin-like protease
MELO3C014241	chr08	30098090	30100328	-2.17995	8.3843	13.631	0.00212474	0.0499489	Aquaporin PIP2
MELO3C007791	chr08	5354201	5356452	-2.13029	4.87356	22.9786	0.000227154	0.0472944	Pentatricopeptide repeat-containing family protein
MELO3C003109	chr08	30707165	30709549	-1.96903	3.19893	24.2545	0.000175322	0.0472944	glycine-rich RNA-binding protein 4, mitochondrial
MELO3C024548	chr08	8425223	8427679	-1.93722	5.60232	19.5218	0.000481116	0.0472944	cytochrome b-c1 complex subunit 9-like
MELO3C003156	chr08	31226722	31229398	-1.84755	5.84355	15.0889	0.00142931	0.0476888	aldo-keto reductase family 4 member C9-like
MELO3C014221	chr08	29933039	29942302	-1.74194	5.75277	18.8856	0.00055717	0.0472944	Isocitrate dehydrogenase NAD subunit, mitochondrial
MELO3C008865	chr08	23927482	23930575	-1.66326	4.73631	18.8729	0.000558825	0.0472944	DnaJ/Hsp40 cysteine-rich domain protein, putative
MELO3C024481	chr08	9197910	9201343	-1.63376	5.2723	13.8718	0.00198706	0.0487839	Dual specificity phosphatase Cdc25, putative
MELO3C024514	chr08	8736308	8740986	-1.59854	8.9143	15.2543	0.00136827	0.0476888	enolase
MELO3C007828	chr08	5585807	5588887	-1.58372	3.99831	25.8636	0.000128028	0.0472944	Ribosomal protein L6
MELO3C007920	chr08	6216296	6220093	-1.49923	6.00838	14.2159	0.00180758	0.047983	Proteasome subunit alpha type
MELO3C007843	chr08	5686375	5689466	-1.40803	4.54908	14.5209	0.0016638	0.047983	Lipid phosphate phosphatase epsilon 2, chloroplastic
MELO3C003173	chr08	31348234	31352311	-1.33873	4.7608	19.5511	0.000477911	0.0472944	Proteasome subunit alpha type
MELO3C007026	chr08	287062	290525	-1.01108	5.20606	14.3053	0.00176403	0.047983	Thioredoxin
MELO3C005855	chr09	23496885	23506404	-3.38029	3.37509	18.6753	0.000585246	0.0472944	Topoisomerase 1-associated factor 1
MELO3C005757	chr09	22699488	22703410	-3.25162	7.97085	17.1602	0.000842317	0.0476387	Luminal binding heat shock protein 70
MELO3C000399	chr09	3959562	3959992	-3.23126	3.54767	14.7314	0.00157216	0.047983	Cytochrome b6-f complex subunit 4
MELO3C033830	chr09	22730389	22735108	-2.86108	1.55005	17.4914	0.000776674	0.0475282	Glycosyl transferase, family 31
MELO3C027646	chr09	14873856	14874504	-2.28786	4.44981	27.5362	9.35819e-05	0.0472944	Unknown protein
MELO3C005779	chr09	22874820	22877542	-2.23867	5.04982	13.8299	0.00201031	0.0490174	Metal-dependent protein hydrolase
MELO3C003047	chr09	10617005	10622948	-1.89357	3.32685	18.8602	0.000560479	0.0472944	serine/threonine-protein kinase MPS1 isoform X1
MELO3C005735	chr09	22559164	22560027	-1.70357	2.61169	23.4316	0.000206984	0.0472944	Cox19-like CHCH family protein
MELO3C005448	chr09	20411667	20417438	-1.50346	7.03679	25.7047	0.000131987	0.0472944	Replicase polyprotein 1ab
MELO3C005517	chr09	20825940	20830788	-1.44117	4.26114	15.633	0.00123934	0.0476387	Tryptophan RNA-binding attenuator protein-like
MELO3C005389	chr09	19884151	19889602	-1.3346	5.93807	17.5448	0.000766645	0.0472944	NADH dehydrogenase ubiquinone 1 alpha subcomplex subunit 12
MELO3C002879	chr09	6721376	6725323	-1.32983	4.50239	15.1176	0.00141851	0.0476888	Transmembrane 70, mitochondrial
MELO3C005518	chr09	20833726	20834916	-1.20327	6.65254	16.8699	0.000905085	0.0476387	3-isopropylmalate dehydratase small subunit 3-like
MELO3C021519	chr09	2893869	2895361	-1.13709	4.38014	14.0584	0.00188738	0.0481865	RNA ligase/cyclic nucleotide phosphodiesterase
MELO3C012015	chr10	3223958	3226995	-6.3251	4.76944	21.4327	0.000314805	0.0472944	WAT1-related protein
MELO3C012293	chr10	1395894	1399555	-3.19187	6.57201	21.4428	0.000314119	0.0472944	fruit protein pKIWI502
MELO3C018316	chr10	19274980	19279195	-2.9575	5.51927	16.5719	0.000975096	0.0476387	subtilisin-like protease SBT1.1
MELO3C012372	chr10	908216	913074	-2.94793	4.40293	15.8064	0.00118493	0.0476387	GABA transporter 1
MELO3C012039	chr10	3059754	3061805	-2.81159	1.93087	15.9067	0.00115472	0.0476387	transcription factor MYB1R1
MELO3C023822	chr10	5712567	5715733	-2.2195	3.54596	15.5284	0.00127352	0.0476387	Caffeoylshikimate esterase
MELO3C012260	chr10	1618081	1620474	-2.0619	3.09348	26.4914	0.000113644	0.0472944	Acyl-acyl carrier protein thioesterase ATL3, chloroplastic
MELO3C012445	chr10	416057	418599	-1.69423	7.37161	17.9074	0.000702293	0.0472944	ATP synthase subunit d, mitochondrial
MELO3C012106	chr10	2585316	2588898	-1.4826	4.30927	16.96	0.000885046	0.0476387	transcription termination factor MTEF1, chloroplastic
MELO3C012489	chr10	125282	137506	-1.09928	4.4868	16.2169	0.00106664	0.0476387	Peptidyl-prolyl cis-trans isomerase
MELO3C011851	chr10	4321087	4323427	-1.04307	5.29991	17.0657	0.00086219	0.0476387	WD-repeat protein, putative
MELO3C020860	chr11	3482330	3493570	-3.53922	3.52425	17.5797	0.000760163	0.0472944	DNA polymerase
MELO3C025862	chr11	20480863	20485978	-2.49451	1.86294	16.9644	0.00088409	0.0476387	cell division control protein 6 homolog B
MELO3C021434	chr11	27128793	27163144	-2.36141	4.26894	17.6377	0.000749547	0.0472944	DNA polymerase epsilon catalytic subunit A
MELO3C020917	chr11	2858716	2859568	-2.35478	6.11699	15.1461	0.00140787	0.0476888	Synechocystis YCF37
MELO3C020846	chr11	3610975	3614391	-2.1023	4.95993	16.5602	0.000977967	0.0476387	Thioredoxin-like protein AAED1, chloroplastic
MELO3C019214	chr11	9141741	9145340	-1.85467	5.06618	15.1193	0.00141785	0.0476888	arginine decarboxylase-like
MELO3C022487	chr11	31554363	31557542	-1.73751	2.14059	21.788	0.000291689	0.0472944	Cysteine-rich repeat secretory protein 15
MELO3C013527	chr11	15863602	15866850	-1.62136	6.12122	19.9901	0.000432641	0.0472944	1D-myo-inositol 2-amino-2-deoxy-alpha-D-glucopyranoside ligase
MELO3C022405	chr11	31008505	31012281	-1.58846	5.67386	15.2957	0.00135345	0.0476888	glutaredoxin-C5, chloroplastic
MELO3C025848	chr11	20613193	20615771	-1.54686	5.89625	13.8639	0.00199143	0.0487839	Peptidyl-prolyl cis-trans isomerase
MELO3C020985	chr11	2209560	2218490	-1.54623	7.51784	14.0868	0.00187268	0.0480819	ATP-dependent Clp protease proteolytic subunit
MELO3C022381	chr11	30814735	30819194	-1.53099	4.29217	14.4103	0.00171441	0.047983	Phytochelatin Synthase, Glutathione gamma-glutamylcysteinyltransferase
MELO3C019213	chr11	9139095	9139909	-1.39919	4.94673	15.0466	0.00144542	0.0476888	mitochondrial import receptor subunit TOM7-1-like
MELO3C019722	chr11	22467305	22471741	-1.36079	5.11206	17.7048	0.000737459	0.0472944	Protein disulfide-isomerase like 2-2
MELO3C023193	chr11	73837	78317	-1.2531	4.8512	14.4563	0.00169316	0.047983	Trafficking protein particle complex subunit 2
MELO3C013522	chr11	15810374	15820195	-1.08268	4.77828	15.3611	0.00133043	0.0476888	frataxin, mitochondrial
MELO3C022263	chr11	29848718	29853594	-1.03947	5.18768	13.9855	0.00192561	0.0484305	Fiber protein fb11
MELO3C020541	chr12	723641	727028	-3.37094	5.7074	16.0525	0.00111235	0.0476387	Omega-3 fatty acid desaturase
MELO3C026848	chr12	3472518	3476218	-3.06411	2.54464	14.3185	0.00175771	0.047983	Mitogen-activated protein kinase
MELO3C004865	chr12	8346730	8347312	-2.52813	4.96745	16.262	0.00105449	0.0476387	histone H2B
MELO3C002271	chr12	23792839	23796967	-2.5018	5.62197	23.8577	0.000189847	0.0472944	F-box protein SKIP16
MELO3C002388	chr12	22992203	22995290	-2.14506	7.80522	17.2439	0.00082516	0.0476387	calnexin homolog
MELO3C004980	chr12	5027814	5033041	-2.0946	6.57336	18.8286	0.000564623	0.0472944	Aspartate aminotransferase
MELO3C002619	chr12	21332702	21339205	-2.05621	4.80445	14.162	0.00183444	0.047983	Mitochondrial carrier protein, expressed
MELO3C002343	chr12	23334093	23337802	-2.05368	9.06557	14.8191	0.00153567	0.047983	Glyceraldehyde-3-phosphate dehydrogenase
MELO3C001961	chr12	25767579	25770467	-2.00322	5.16878	20.4825	0.000387551	0.0472944	Glycine-rich RNA-binding protein
MELO3C020586	chr12	1254408	1257073	-1.88896	3.97759	13.9324	0.00195407	0.0485491	Mitochondrial import inner membrane translocase subunit Tim10
MELO3C025524	chr12	13839288	13842085	-1.79567	4.75787	15.6681	0.0012281	0.0476387	ABC transporter I family protein
MELO3C002167	chr12	24455864	24460661	-1.68599	6.75004	18.7631	0.000573332	0.0472944	Succinate--CoA ligase ADP-forming subunit alpha, mitochondrial
MELO3C021769	chr12	16697776	16701275	-1.63176	2.64063	20.0657	0.000425352	0.0472944	Ribonuclease H2, subunit C
MELO3C021804	chr12	17418324	17430993	-1.61279	1.92795	15.8349	0.00117627	0.0476387	snRNA-activating protein complex subunit, putative
MELO3C002139	chr12	24649836	24653461	-1.60772	4.67379	20.7832	0.00036265	0.0472944	SURF1-like protein
MELO3C004698	chr12	11991623	11992786	-1.27131	4.33414	27.057	0.000102238	0.0472944	F1F0-ATPase inhibitor protein
MELO3C002366	chr12	23171973	23174453	-1.22915	5.61886	13.9099	0.00196622	0.0486316	protein transport protein Sec61 subunit gamma
MELO3C002268	chr12	23823600	23826420	-1.04041	6.96647	13.6878	0.00209134	0.0496813	Iron-sulfur cluster assembly protein
