# Supplementary material for: Insights into the early transcriptomic response against watermelon mosaic virus in melon
Source: BMC Plant Biol. 2024 Jan 20;24:58. doi: 10.1186/s12870-024-04745-x (PMC10799517; doi:10.1186/s12870-024-04745-x)
Supplement: Supplementary file 4 — Additional file 4. [file 12870_2024_4745_MOESM4_ESM.xlsx]

## Sheet: Hoja1
Additional Table 2. Results of the SNPcalling and the SNPeff analysis for the chromosomes 5 and 11. CHROM: chromosome; POS: position of the SNP in the reference genome v.4.0.; REF: allele in the reference genome; ALT: alternative allele; QUAL: quality; INFO: information about the SNP calling and the SNPeff annotation
CHROM	POS	REF	ALT	QUAL	INFO	FORMAT	BO-0dpi_1	BO-W3dpi_3	BO-W3dpi_1	RIL-10-3-M3dpi_2	RIL-10-3-0dpi_1	BO-0dpi_3	BO-0dpi_2	RIL-10-3-0dpi_2	RIL-10-3-M3dpi_3	RIL-10-3-M3dpi_1	RIL-10-3-W3dpi_1	BO-M3dpi_2	RIL-10-3-W3dpi_2	RIL-10-3-W3dpi_3	RIL-10-3-0dpi_3	BO-W3dpi_2	BO-M3dpi_1	BO-M3dpi_3
chr05	1986	G	C	2276.16	AB=0;ABP=0;AC=36;AF=1;AN=36;AO=87;CIGAR=1X;DP=87;DPB=87;DPRA=0;EPP=115.053;EPPR=0;GTI=0;LEN=1;MEANALT=1;MQM=40.092;MQMR=0;NS=18;NUMALT=1;ODDS=10.6114;PAIRED=0.873563;PAIREDR=0;PAO=0;PQA=0;PQR=0;PRO=0;QA=3197;QR=0;RO=0;RPL=87;RPP=191.928;RPPR=0;RPR=0;RUN=1;SAF=10;SAP=115.053;SAR=77;SRF=0;SRP=0;SRR=0;TYPE=snp;technology.ILLUMI8A=0.195402;technology.ILLUMINA=0.804598;ANN=C|splice_region_variant&intr…	GT:DP:AD:RO:QR:AO:QA:GL	1/1:6:0,6:0:0:6:222:-19.3798,-1.80618,0	1/1:5:0,5:0:0:5:183:-16.1821,-1.50515,0	1/1:8:0,8:0:0:8:289:-25.2895,-2.40824,0	1/1:1:0,1:0:0:1:37:-3.52359,-0.30103,0	1/1:4:0,4:0:0:4:148:-13.0373,-1.20412,0	1/1:3:0,3:0:0:3:111:-9.86606,-0.90309,0	1/1:3:0,3:0:0:3:111:-9.86606,-0.90309,0	1/1:3:0,3:0:0:3:109:-9.73707,-0.90309,0	1/1:1:0,1:0:0:1:37:-3.52359,-0.30103,0	1/1:7:0,7:0:0:7:259:-22.551,-2.10721,0	1/1:4:0,4:0:0:4:148:-13.0373,-1.20412,0	1/1:5:0,5:0:0:5:185:-16.2085,-1.50515,0	1/1:10:0,10:0:0:10:366:-31.8456,-3.0103,0	1/1:6:0,6:0:0:6:222:-19.3798,-1.80618,0	1/1:5:0,5:0:0:5:182:-16.0135,-1.50515,0	1/1:7:0,7:0:0:7:257:-22.4246,-2.10721,0	1/1:6:0,6:0:0:6:220:-19.2488,-1.80618,0	1/1:3:0,3:0:0:3:111:-9.86606,-0.90309,0
chr05	1988	A	C	2234.69	AB=0;ABP=0;AC=36;AF=1;AN=36;AO=86;CIGAR=1X;DP=86;DPB=86;DPRA=0;EPP=119.765;EPPR=0;GTI=0;LEN=1;MEANALT=1;MQM=40.093;MQMR=0;NS=18;NUMALT=1;ODDS=10.5832;PAIRED=0.883721;PAIREDR=0;PAO=0;PQA=0;PQR=0;PRO=0;QA=3160;QR=0;RO=0;RPL=86;RPP=189.757;RPPR=0;RPR=0;RUN=1;SAF=9;SAP=119.765;SAR=77;SRF=0;SRP=0;SRR=0;TYPE=snp;technology.ILLUMI8A=0.197674;technology.ILLUMINA=0.802326;ANN=C|splice_region_variant&intro…	GT:DP:AD:RO:QR:AO:QA:GL	1/1:6:0,6:0:0:6:222:-19.3798,-1.80618,0	1/1:5:0,5:0:0:5:183:-16.1821,-1.50515,0	1/1:8:0,8:0:0:8:289:-25.2895,-2.40824,0	1/1:1:0,1:0:0:1:37:-3.52359,-0.30103,0	1/1:4:0,4:0:0:4:148:-13.0373,-1.20412,0	1/1:3:0,3:0:0:3:111:-9.86606,-0.90309,0	1/1:3:0,3:0:0:3:111:-9.86606,-0.90309,0	1/1:3:0,3:0:0:3:109:-9.73707,-0.90309,0	1/1:1:0,1:0:0:1:37:-3.52359,-0.30103,0	1/1:7:0,7:0:0:7:259:-22.551,-2.10721,0	1/1:4:0,4:0:0:4:148:-13.0373,-1.20412,0	1/1:5:0,5:0:0:5:185:-16.2085,-1.50515,0	1/1:10:0,10:0:0:10:366:-31.8456,-3.0103,0	1/1:5:0,5:0:0:5:185:-16.2085,-1.50515,0	1/1:5:0,5:0:0:5:182:-16.0135,-1.50515,0	1/1:7:0,7:0:0:7:257:-22.4246,-2.10721,0	1/1:6:0,6:0:0:6:220:-19.2488,-1.80618,0	1/1:3:0,3:0:0:3:111:-9.86606,-0.90309,0
chr05	1997	T	G	2150.77	AB=0;ABP=0;AC=36;AF=1;AN=36;AO=84;CIGAR=1X;DP=84;DPB=84;DPRA=0;EPP=129.68;EPPR=0;GTI=0;LEN=1;MEANALT=1;MQM=40.0476;MQMR=0;NS=18;NUMALT=1;ODDS=10.5269;PAIRED=0.904762;PAIREDR=0;PAO=0;PQA=0;PQR=0;PRO=0;QA=3090;QR=0;RO=0;RPL=84;RPP=185.414;RPPR=0;RPR=0;RUN=1;SAF=7;SAP=129.68;SAR=77;SRF=0;SRP=0;SRR=0;TYPE=snp;technology.ILLUMI8A=0.178571;technology.ILLUMINA=0.821429;ANN=G|intron_variant|MODIFIER|MELO…	GT:DP:AD:RO:QR:AO:QA:GL	1/1:6:0,6:0:0:6:216:-18.9443,-1.80618,0	1/1:3:0,3:0:0:3:111:-9.86606,-0.90309,0	1/1:8:0,8:0:0:8:295:-25.7113,-2.40824,0	1/1:1:0,1:0:0:1:37:-3.52359,-0.30103,0	1/1:4:0,4:0:0:4:148:-13.0373,-1.20412,0	1/1:3:0,3:0:0:3:111:-9.86606,-0.90309,0	1/1:3:0,3:0:0:3:111:-9.86606,-0.90309,0	1/1:3:0,3:0:0:3:109:-9.73707,-0.90309,0	1/1:1:0,1:0:0:1:37:-3.52359,-0.30103,0	1/1:7:0,7:0:0:7:259:-22.551,-2.10721,0	1/1:4:0,4:0:0:4:148:-13.0373,-1.20412,0	1/1:5:0,5:0:0:5:185:-16.2085,-1.50515,0	1/1:10:0,10:0:0:10:368:-31.9909,-3.0103,0	1/1:5:0,5:0:0:5:185:-16.2085,-1.50515,0	1/1:5:0,5:0:0:5:182:-16.0135,-1.50515,0	1/1:7:0,7:0:0:7:257:-22.4246,-2.10721,0	1/1:6:0,6:0:0:6:220:-19.2488,-1.80618,0	1/1:3:0,3:0:0:3:111:-9.86606,-0.90309,0
chr05	6475	CAAACG	CAAAACG	2589.23	AB=0;ABP=0;AC=30;AF=1;AN=30;AO=84;CIGAR=1M1I5M;DP=84;DPB=98;DPRA=0;EPP=23.2774;EPPR=0;GTI=0;LEN=1;MEANALT=1;MQM=41.9762;MQMR=0;NS=15;NUMALT=1;ODDS=10.0605;PAIRED=0.928571;PAIREDR=0;PAO=0;PQA=0;PQR=0;PRO=0;QA=3012;QR=0;RO=0;RPL=33;RPP=11.386;RPPR=0;RPR=51;RUN=1;SAF=59;SAP=32.8939;SAR=25;SRF=0;SRP=0;SRR=0;TYPE=ins;technology.ILLUMI8A=0.119048;technology.ILLUMINA=0.880952;ANN=CAAAACG|downstream_gene…	GT:DP:AD:RO:QR:AO:QA:GL	1/1:4:0,4:0:0:4:148:-13.2486,-1.20412,0	1/1:4:0,4:0:0:4:124:-11.2335,-1.20412,0	1/1:7:0,7:0:0:7:259:-22.9164,-2.10721,0	1/1:1:0,1:0:0:1:37:-3.58069,-0.30103,0	.	.	1/1:2:0,2:0:0:2:74:-6.80331,-0.60206,0	1/1:7:0,7:0:0:7:247:-21.9205,-2.10721,0	1/1:7:0,7:0:0:7:259:-22.9164,-2.10721,0	1/1:5:0,5:0:0:5:185:-16.4712,-1.50515,0	1/1:1:0,1:0:0:1:37:-3.58069,-0.30103,0	1/1:6:0,6:0:0:6:210:-18.6953,-1.80618,0	1/1:8:0,8:0:0:8:272:-24.1512,-2.40824,0	1/1:6:0,6:0:0:6:222:-19.6415,-1.80618,0	1/1:21:0,21:0:0:21:765:-67.0476,-6.32163,0	1/1:2:0,2:0:0:2:74:-6.80331,-0.60206,0	.	1/1:3:0,3:0:0:3:99:-9.0093,-0.90309,0
chr05	6774	T	A	1503.4	AB=0;ABP=0;AC=14;AF=0.466667;AN=30;AO=54;CIGAR=1X;DP=109;DPB=109;DPRA=1.12208;EPP=13.3047;EPPR=3.99733;GTI=0;LEN=1;MEANALT=1;MQM=42;MQMR=42;NS=15;NUMALT=1;ODDS=4.75843;PAIRED=0.944444;PAIREDR=1;PAO=0;PQA=0;PQR=0;PRO=0;QA=1986;QR=1987;RO=55;RPL=26;RPP=3.17115;RPPR=9.68264;RPR=28;RUN=1;SAF=35;SAP=13.3047;SAR=19;SRF=28;SRP=3.04978;SRR=27;TYPE=snp;technology.ILLUMI8A=0;technology.ILLUMINA=1;ANN=A|dow…	GT:DP:AD:RO:QR:AO:QA:GL	.	0/0:5:5,0:5:185:0:0:0,-1.50515,-16.4712	0/0:9:9,0:9:309:0:0:0,-2.70927,-27.3768	.	1/1:4:0,4:0:0:4:148:-13.2486,-1.20412,0	0/0:1:1,0:1:37:0:0:0,-0.30103,-3.58069	0/0:1:1,0:1:37:0:0:0,-0.30103,-3.58069	1/1:3:0,3:0:0:3:111:-10.0259,-0.90309,0	1/1:7:0,7:0:0:7:259:-22.9164,-2.10721,0	1/1:14:0,14:0:0:14:518:-45.4748,-4.21442,0	1/1:14:0,14:0:0:14:506:-44.4867,-4.21442,0	0/0:6:6,0:6:222:0:0:0,-1.80618,-19.6938	1/1:5:0,5:0:0:5:185:-16.4712,-1.50515,0	1/1:7:0,7:0:0:7:259:-22.9164,-2.10721,0	.	0/0:2:2,0:2:74:0:0:0,-0.60206,-6.80331	0/0:16:16,0:16:580:0:0:0,-4.81648,-50.9329	0/0:15:15,0:15:543:0:0:0,-4.51545,-47.7098
chr05	7716	G	C	189.589	AB=0.578947;ABP=4.03889;AC=1;AF=0.0333333;AN=30;AO=11;CIGAR=1X;DP=72;DPB=72;DPRA=5.01887;EPP=3.20771;EPPR=15.8611;GTI=0;LEN=1;MEANALT=1;MQM=42;MQMR=42;NS=15;NUMALT=1;ODDS=0.75749;PAIRED=1;PAIREDR=0.95082;PAO=0;PQA=0;PQR=0;PRO=0;QA=399;QR=2245;RO=61;RPL=1;RPP=19.0002;RPPR=18.709;RPR=10;RUN=1;SAF=6;SAP=3.20771;SAR=5;SRF=29;SRP=3.33068;SRR=32;TYPE=snp;technology.ILLUMI8A=0;technology.ILLUMINA=1;ANN=…	GT:DP:AD:RO:QR:AO:QA:GL	.	.	0/0:11:11,0:11:407:0:0:0,-3.31133,-35.8069	0/0:1:1,0:1:37:0:0:0,-0.30103,-3.58069	0/0:3:3,0:3:111:0:0:0,-0.90309,-10.0259	.	0/0:1:1,0:1:37:0:0:0,-0.30103,-3.58069	0/0:1:1,0:1:37:0:0:0,-0.30103,-3.58069	0/0:7:7,0:7:259:0:0:0,-2.10721,-22.9164	0/0:9:9,0:9:321:0:0:0,-2.70927,-28.3692	0/0:2:2,0:2:74:0:0:0,-0.60206,-6.80331	0/0:2:2,0:2:74:0:0:0,-0.60206,-6.80331	0/0:2:2,0:2:74:0:0:0,-0.60206,-6.80331	0/0:6:6,0:6:222:0:0:0,-1.80618,-19.6938	0/1:19:8,11:8:296:11:399:-29.4492,0,-20.4195	0/0:2:2,0:2:74:0:0:0,-0.60206,-6.80331	0/0:3:3,0:3:111:0:0:0,-0.90309,-10.0259	0/0:3:3,0:3:111:0:0:0,-0.90309,-10.0259
chr05	35228	T	C	546.583	AB=0;ABP=0;AC=12;AF=0.857143;AN=14;AO=21;CIGAR=1X;DP=24;DPB=24;DPRA=1.16667;EPP=5.59539;EPPR=9.52472;GTI=1;LEN=1;MEANALT=1;MQM=41.4286;MQMR=42;NS=7;NUMALT=1;ODDS=3.63274;PAIRED=0.809524;PAIREDR=1;PAO=0;PQA=0;PQR=0;PRO=0;QA=747;QR=111;RO=3;RPL=21;RPP=48.6112;RPPR=9.52472;RPR=0;RUN=1;SAF=13;SAP=5.59539;SAR=8;SRF=3;SRP=9.52472;SRR=0;TYPE=snp;technology.ILLUMI8A=0;technology.ILLUMINA=1;ANN=C|splice_d…	GT:DP:AD:RO:QR:AO:QA:GL	.	.	0/0:3:3,0:3:111:0:0:0,-0.90309,-10.0259	1/1:1:0,1:0:0:1:32:-3.13615,-0.30103,0	.	.	.	1/1:3:0,3:0:0:3:103:-9.30127,-0.90309,0	.	.	1/1:1:0,1:0:0:1:37:-3.58069,-0.30103,0	1/1:1:0,1:0:0:1:33:-3.22103,-0.30103,0	1/1:1:0,1:0:0:1:36:-3.45449,-0.30103,0	.	1/1:14:0,14:0:0:14:506:-44.4867,-4.21442,0	.	.	.
chr05	72582	G	A	5.79079e-13	AB=0;ABP=0;AC=0;AF=0;AN=36;AO=39;CIGAR=1X;DP=875;DPB=875;DPRA=2.80435;EPP=19.1015;EPPR=189.57;GTI=0;LEN=1;MEANALT=1;MQM=41.8974;MQMR=41.9713;NS=18;NUMALT=1;ODDS=30.2911;PAIRED=0.282051;PAIREDR=0.953349;PAO=0;PQA=0;PQR=0;PRO=0;QA=1372;QR=30620;RO=836;RPL=39;RPP=87.6977;RPPR=3.27005;RPR=0;RUN=1;SAF=28;SAP=19.1015;SAR=11;SRF=445;SRP=10.5845;SRR=391;TYPE=snp;technology.ILLUMI8A=0.0512821;technology.I…	GT:DP:AD:RO:QR:AO:QA:GL	0/0:32:32,0:32:1184:0:0:0,-9.63296,-103.482	0/0:23:21,2:21:765:2:72:0,-0.310368,-60.4343	0/0:25:24,1:24:876:1:37:0,-3.94506,-73.1354	0/0:32:32,0:32:1160:0:0:0,-9.63296,-101.514	0/0:15:14,1:14:518:1:31:0,-1.44862,-42.4079	0/0:13:13,0:13:457:0:0:0,-3.91339,-40.2747	0/0:14:14,0:14:506:0:0:0,-4.21442,-44.4867	0/0:19:19,0:19:703:0:0:0,-5.71957,-61.5879	0/0:35:35,0:35:1295:0:0:0,-10.536,-113.15	0/0:37:37,0:37:1345:0:0:0,-11.1381,-117.629	0/0:34:34,0:34:1234:0:0:0,-10.235,-107.96	0/0:135:124,11:124:4540:11:392:0,-6.08226,-361.481	0/0:50:48,2:48:1740:2:74:0,-8.24819,-145.087	0/0:108:103,5:103:3775:5:179:0,-16.5128,-313.037	0/0:60:54,6:54:1998:6:198:0,-0.364951,-156.683	0/0:14:14,0:14:518:0:0:0,-4.21442,-45.4748	0/0:126:123,3:123:4503:3:111:0,-27.9038,-382.687	0/0:103:95,8:95:3503:8:278:0,-6.33577,-280.855
chr05	72612	T	C	76.8167	AB=0.193548;ABP=53.5846;AC=1;AF=0.0277778;AN=36;AO=13;CIGAR=1X;DP=864;DPB=864;DPRA=2.00289;EPP=3.17734;EPPR=53.8596;GTI=0;LEN=1;MEANALT=1;MQM=42;MQMR=41.9788;NS=18;NUMALT=1;ODDS=17.6877;PAIRED=1;PAIREDR=0.959953;PAO=0;PQA=0;PQR=0;PRO=0;QA=457;QR=31077;RO=849;RPL=13;RPP=31.2394;RPPR=137.138;RPR=0;RUN=1;SAF=6;SAP=3.17734;SAR=7;SRF=415;SRP=3.93362;SRR=434;TYPE=snp;technology.ILLUMI8A=0;technology.IL…	GT:DP:AD:RO:QR:AO:QA:GL	0/0:30:30,0:30:1110:0:0:0,-9.0309,-97.0367	0/0:22:22,0:22:802:0:0:0,-6.62266,-70.2705	0/0:22:22,0:22:802:0:0:0,-6.62266,-70.2705	0/0:31:31,0:31:1135:0:0:0,-9.33193,-99.2755	0/0:15:15,0:15:555:0:0:0,-4.51545,-48.6974	0/0:11:11,0:11:395:0:0:0,-3.31133,-34.8167	0/0:15:15,0:15:555:0:0:0,-4.51545,-48.6974	0/0:20:20,0:20:740:0:0:0,-6.0206,-64.8105	0/0:36:36,0:36:1308:0:0:0,-10.8371,-114.406	0/0:39:39,0:39:1443:0:0:0,-11.7402,-126.04	0/0:34:32,0:32:1172:0:0:0,-9.63296,-102.143	0/0:120:120,0:120:4404:0:0:0,-36.1236,-384.129	0/0:46:46,0:46:1678:0:0:0,-13.8474,-146.427	0/0:104:104,0:104:3824:0:0:0,-31.3071,-333.291	0/1:62:50,12:50:1826:12:420:-18.3869,0,-140.86	0/0:19:19,0:19:679:0:0:0,-5.71957,-59.6158	0/0:127:127,0:127:4603:0:0:0,-38.2308,-401.781	0/0:111:110,1:110:4046:1:37:0,-29.8336,-349.303
chr05	72791	A	T	812.175	AB=0.383178;ABP=28.378;AC=16;AF=0.470588;AN=34;AO=86;CIGAR=1X;DP=228;DPB=228;DPRA=3.24444;EPP=141.278;EPPR=144.221;GTI=4;LEN=1;MEANALT=1.46667;MQM=41.7674;MQMR=41.9699;NS=17;NUMALT=1;ODDS=0.204662;PAIRED=0.953488;PAIREDR=0.962406;PAO=0;PQA=0;PQR=0;PRO=0;QA=2398;QR=4057;RO=133;RPL=9;RPP=119.765;RPPR=23.0107;RPR=77;RUN=1;SAF=3;SAP=164.608;SAR=83;SRF=68;SRP=3.15724;SRR=65;TYPE=snp;technology.ILLUMI8…	GT:DP:AD:RO:QR:AO:QA:GL	0/1:14:10,4:10:322:4:112:-6.07682,0,-24.405	0/0:6:6,0:6:186:0:0:0,-1.80618,-16.6984	0/1:12:5,6:5:125:6:168:-11.7129,0,-7.88457	0/1:9:6,3:6:198:3:76:-4.34995,0,-14.9876	0/0:3:3,0:3:99:0:0:0,-0.90309,-9.0093	1/1:5:0,4:0:0:4:111:-9.96188,-1.20412,0	0/1:13:8,5:8:248:5:154:-10.0772,0,-18.2499	0/1:3:2,1:2:50:1:27:-1.78342,0,-3.83066	0/1:11:9,2:9:261:2:51:-1.51439,0,-20.0958	0/1:13:10,3:10:322:3:86:-4.04956,0,-24.706	0/1:9:6,3:6:162:3:76:-4.35714,0,-11.9922	0/1:38:18,19:18:522:19:540:-36.9855,0,-35.0307	0/1:12:9,3:9:273:3:88:-4.53562,0,-20.7872	0/1:25:16,6:16:484:6:145:-6.36955,0,-36.1594	.	0/1:4:3,1:3:99:1:24:-1.18908,0,-7.80518	0/1:38:20,17:20:644:17:488:-32.434,0,-45.5345	0/1:13:2,9:2:62:9:252:-19.2239,0,-2.18084
chr05	72792	TTCCCCCCCCCCCCCCTCACCTGCCT	TTCCCCCCCCCCCCCCCTCACCTGCCT,TTCCCCCCCCCCCCCCCCTCACCTGCCT	1554.73	AB=0.392157,0.347826;ABP=23.618,30.7674;AC=16,8;AF=0.470588,0.235294;AN=34;AO=81,48;CIGAR=2M1I24M,2M2I24M;DP=208;DPB=235.731;DPRA=12.9375,7.66667;EPP=52.5788,75.3927;EPPR=55.5599;GTI=4;LEN=1,2;MEANALT=3.4375,4.22222;MQM=41.9012,41.75;MQMR=42;NS=17;NUMALT=2;ODDS=1.7178;PAIRED=1,0.9375;PAIREDR=0.933333;PAO=58.6667,58.6667;PQA=1621.17,1621.17;PQR=1845.67;PRO=64.6667;QA=2514,1485;QR=1627;RO=45;RPL=19…	GT:DP:AD:RO:QR:AO:QA:GL	0/1:7:2,5,0:2:73:5,0:163,0:-12.233,0,-4.4306,-12.835,-5.93575,-18.5964	1/2:8:1,1,3:1:36:1,3:37,99:-7.50612,-4.8905,-7.43482,-0.0721413,0,-2.00308	0/2:6:1,1,3:1:37:1,3:27,87:-6.44784,-4.65509,-7.27049,0,-0.849475,-1.98091	0/1:8:4,3,0:4:147:3,0:76,0:-4.38358,0,-10.4589,-5.5877,-11.362,-17.2032	0/0:1:1,0,0:1:36:0,0:0,0:0,-0.30103,-3.11479,-0.30103,-3.11479,-3.11479	1/2:6:0,1,3:0:0:1,3:30,96:-9.89211,-7.52759,-7.22656,-2.3424,0,-1.43931	1/2:12:1,5,6:1:37:5,6:147,181:-22.12,-10.9215,-12.3366,-8.20822,0,-9.32098	1/1:3:0,1,0:0:0:1,0:37,0:-3.22012,-0.30103,0,-3.22012,-0.30103,-3.22012	0/1:11:7,3,0:7:254:3,0:101,0:-5.44033,0,-18.7337,-7.54754,-19.6368,-27.5723	0/1:20:6,10,1:6:217:10,1:291,31:-20.8645,0,-14.1091,-20.2136,-14.6697,-37.0963	0/1:6:2,2,0:2:72:2,0:64,0:-4.36985,0,-5.049,-4.97191,-5.65106,-10.6568	1/2:40:6,13,18:6:212:13,18:389,555:-55.4124,-26.78,-39.6369,-13.5738,0,-24.9169	0/1:10:3,5,0:3:108:5,0:165,0:-11.9609,0,-6.95441,-12.864,-8.45956,-21.4078	0/1:24:6,15,0:6:216:15,0:485,0:-36.0907,0,-12.4929,-37.8969,-17.0084,-55.0004	.	1/2:4:0,1,1:0:0:1,1:37,24:-4.67932,-1.76964,-1.46861,-2.87797,0,-2.57694	1/2:33:5,13,8:5:182:13,8:411,267:-37.4307,-6.58776,-17.0592,-17.9357,0,-29.9202	1/2:9:0,2,5:0:0:2,5:54,145:-15.4831,-11.2687,-10.6666,-4.1441,0,-2.63895
chr05	72847	ATTTCTACAG	GCTTCGGTTTTCAA	398.908	AB=0.184564;ABP=260.556;AC=10;AF=0.277778;AN=36;AO=63;CIGAR=2X3M4I1M1X2M1X;DP=447;DPB=576.7;DPRA=3.36327;EPP=50.1967;EPPR=41.8427;GTI=5;LEN=14;MEANALT=1.57143;MQM=40.0952;MQMR=41.9149;NS=18;NUMALT=1;ODDS=0.161526;PAIRED=0.793651;PAIREDR=0.925532;PAO=256;PQA=8532;PQR=0;PRO=0;QA=2305;QR=13662;RO=376;RPL=0;RPP=139.813;RPPR=177.86;RPR=63;RUN=1;SAF=50;SAP=50.1967;SAR=13;SRF=128;SRP=86.1731;SRR=248;TYP…	GT:DP:AD:RO:QR:AO:QA:GL	0/1:16:13,3:13:476:3:109:-4.58658,0,-36.7606	0/0:14:14,0:14:512:0:0:0,-4.21442,-44.6164	0/1:11:9,2:9:325:2:74:-3.0479,0,-25.1245	0/1:14:10,4:10:365:4:148:-8.4722,0,-27.6518	0/1:12:10,2:10:363:2:74:-2.72962,0,-28.0658	0/1:26:18,6:18:649:6:216:-11.4473,0,-49.5121	0/0:13:13,0:13:477:0:0:0,-3.91339,-41.6048	0/1:10:9,1:9:328:1:37:-0.159793,0,-25.6102	0/0:25:23,2:23:824:2:74:0,-1.17297,-65.8216	0/0:26:25,1:25:913:1:37:0,-4.65214,-76.458	0/0:19:18,1:18:658:1:37:0,-2.55119,-54.249	0/1:97:75,18:75:2719:18:654:-28.378,0,-209.349	0/1:30:26,4:26:931:4:148:-3.65918,0,-72.3957	0/0:44:40,4:40:1456:4:147:0,-0.616428,-114.537	0/0:1:1,0:1:37:0:0:0,-0.30103,-3.58069	0/0:7:7,0:7:253:0:0:0,-2.10721,-22.1116	0/1:57:47,9:47:1719:9:330:-11.4852,0,-132.97	0/1:25:18,6:18:657:6:220:-11.6793,0,-50.0933
chr05	73103	G	A	3.61646e-15	AB=0.227273;ABP=31.4368;AC=1;AF=0.0277778;AN=36;AO=11;CIGAR=1X;DP=5795;DPB=5795;DPRA=0.33663;EPP=3.20771;EPPR=41.7014;GTI=0;LEN=1;MEANALT=1;MQM=42;MQMR=41.9858;NS=18;NUMALT=1;ODDS=99.8888;PAIRED=0;PAIREDR=0.906623;PAO=0;PQA=0;PQR=0;PRO=0;QA=407;QR=212531;RO=5783;RPL=11;RPP=26.8965;RPPR=498.736;RPR=0;RUN=1;SAF=6;SAP=3.20771;SAR=5;SRF=3278;SRP=227.378;SRR=2505;TYPE=snp;technology.ILLUMI8A=0.0909091…	GT:DP:AD:RO:QR:AO:QA:GL	0/0:151:151,0:151:5563:0:0:0,-45.4555,-484.806	0/0:167:167,0:167:6131:0:0:0,-50.272,-534.612	0/0:125:125,0:125:4577:0:0:0,-37.6287,-399.261	0/0:202:202,0:202:7390:0:0:0,-60.8081,-644.461	0/0:104:104,0:104:3800:0:0:0,-31.3071,-331.482	0/0:190:189,1:189:6909:1:37:0,-53.615,-598.986	0/0:117:117,0:117:4317:0:0:0,-35.2205,-376.423	0/0:136:136,0:136:5008:0:0:0,-40.9401,-436.672	0/0:278:278,0:278:10238:0:0:0,-83.6863,-892.17	0/0:231:231,0:231:8523:0:0:0,-69.5379,-742.719	0/0:218:218,0:218:7958:0:0:0,-65.6245,-694.011	0/0:931:931,0:931:34255:0:0:0,-280.259,-2984.52	0/0:315:315,0:315:11583:0:0:0,-94.8244,-1009.6	0/0:709:709,0:709:26089:0:0:0,-213.43,-2273.22	0/1:44:34,10:34:1234:10:370:-19.339,0,-94.7148	0/0:90:90,0:90:3294:0:0:0,-27.0927,-287.449	0/0:1167:1166,0:1166:42830:0:0:0,-351.001,-3731.72	0/0:620:620,0:620:22832:0:0:0,-186.639,-1989.1
chr05	74066	G	A	4.99302e-07	AB=0.255814;ABP=25.2805;AC=1;AF=0.0277778;AN=36;AO=18;CIGAR=1X;DP=2304;DPB=2304;DPRA=1.74026;EPP=33.8935;EPPR=137.118;GTI=0;LEN=1;MEANALT=1.33333;MQM=42;MQMR=41.9684;NS=18;NUMALT=1;ODDS=15.9786;PAIRED=0.0555556;PAIREDR=0.92578;PAO=0;PQA=0;PQR=0;PRO=0;QA=654;QR=83793;RO=2277;RPL=18;RPP=42.0968;RPPR=2362.67;RPR=0;RUN=1;SAF=17;SAP=33.8935;SAR=1;SRF=727;SRP=648.948;SRR=1550;TYPE=snp;technology.ILLUMI…	GT:DP:AD:RO:QR:AO:QA:GL	0/0:65:65,0:65:2381:0:0:0,-19.5669,-207.659	0/0:61:61,0:61:2245:0:0:0,-18.3628,-195.956	0/0:65:65,0:65:2381:0:0:0,-19.5669,-207.864	0/0:130:129,1:129:4761:1:37:0,-35.5532,-411.36	0/0:20:20,0:20:740:0:0:0,-6.0206,-64.8105	0/0:129:128,0:128:4724:0:0:0,-38.5318,-411.469	0/0:49:47,0:47:1739:0:0:0,-14.1484,-151.36	0/0:25:25,0:25:925:0:0:0,-7.52575,-80.872	0/0:209:209,0:209:7661:0:0:0,-62.9153,-667.898	0/0:100:99,0:99:3627:0:0:0,-29.802,-315.992	0/0:65:63,2:63:2331:2:74:0,-12.7636,-196.58	0/0:339:337,1:337:12421:1:37:0,-98.5155,-1078.58	0/0:76:76,0:76:2788:0:0:0,-22.8783,-243.211	0/0:221:220,1:220:8104:1:37:0,-62.9469,-702.452	0/1:43:32,11:32:1172:11:395:-21.8724,0,-89.5539	0/0:30:30,0:30:1110:0:0:0,-9.0309,-97.0367	0/0:403:402,0:402:14778:0:0:0,-121.014,-1287.5	0/0:274:269,2:269:9905:2:74:0,-75.1305,-856.419
chr05	75222	CAAAAAAAAAATACTT	CAAAAAAAAAAATACTT	5467.8	AB=0.140419;ABP=7241.22;AC=17;AF=0.472222;AN=36;AO=914;CIGAR=1M1I15M;DP=6560;DPB=6655.62;DPRA=0;EPP=68.4776;EPPR=221.017;GTI=6;LEN=1;MEANALT=7.94444;MQM=41.9387;MQMR=41.9752;NS=18;NUMALT=1;ODDS=5.36739;PAIRED=0.946389;PAIREDR=0.933693;PAO=15;PQA=477.75;PQR=312.25;PRO=9.5;QA=32452;QR=180625;RO=5007;RPL=526;RPP=48.2549;RPPR=8.16294;RPR=388;RUN=1;SAF=564;SAP=111.812;SAR=350;SRF=3133;SRP=690.44;SRR=1…	GT:DP:AD:RO:QR:AO:QA:GL	0/1:444:313,74:313:11261:74:2617:-112.089,0,-868.691	0/1:472:360,69:360:12990:69:2493:-88.3216,0,-1006.73	0/1:452:362,61:362:13060:61:2197:-64.0849,0,-1014.32	0/1:378:298,46:298:10768:46:1678:-42.6285,0,-837.808	0/1:407:300,49:300:10821:49:1741:-46.8196,0,-841.058	0/1:317:242,46:242:8700:46:1618:-54.5701,0,-674.523	0/1:448:355,46:355:12796:46:1678:-25.5738,0,-998.511	0/1:380:283,63:283:10136:63:2199:-88.0944,0,-783.193	0/1:393:303,61:303:10909:61:2161:-79.1726,0,-844.598	0/1:357:274,44:274:9862:44:1532:-38.2255,0,-767.043	0/1:387:284,59:284:10265:59:2087:-79.0375,0,-794.267	0/1:219:168,39:168:6062:39:1347:-55.5444,0,-467.965	0/1:282:200,38:200:7219:38:1346:-45.815,0,-559.669	0/1:206:158,29:158:5719:29:1061:-36.1883,0,-443.703	0/1:571:423,87:423:15283:87:3030:-111.16,0,-1182.8	0/1:435:365,50:365:13226:50:1802:-32.2899,0,-1030.85	0/0:115:101,9:101:3663:9:297:0,-7.07263,-294.081	0/1:297:218,44:218:7885:44:1568:-57.7656,0,-610.485
chr05	75529	T	A	125398	AB=0;ABP=0;AC=18;AF=0.5;AN=36;AO=3933;CIGAR=1X;DP=7725;DPB=7725;DPRA=1.00227;EPP=3.76615;EPPR=48.7423;GTI=0;LEN=1;MEANALT=1.3;MQM=41.9715;MQMR=41.9809;NS=18;NUMALT=1;ODDS=151.174;PAIRED=0.959827;PAIREDR=0.947828;PAO=0;PQA=0;PQR=0;PRO=0;QA=144646;QR=138440;RO=3776;RPL=2009;RPP=6.99934;RPPR=169.461;RPR=1924;RUN=1;SAF=1831;SAP=43.5583;SAR=2102;SRF=1676;SRP=106.394;SRR=2100;TYPE=snp;technology.ILLUMI…	GT:DP:AD:RO:QR:AO:QA:GL	0/0:462:460,0:460:16912:0:0:0,-138.474,-1473.22	0/0:642:639,0:639:23307:0:0:0,-192.358,-2031.84	0/0:474:474,0:474:17430:0:0:0,-142.688,-1518.95	1/1:365:1,362:1:37:362:13346:-1159.24,-106.105,0	1/1:417:0,417:0:0:417:15341:-1336.69,-125.53,0	0/0:359:358,0:358:13090:0:0:0,-107.769,-1140.95	0/0:462:460,0:460:16828:0:0:0,-138.474,-1466.46	1/1:556:0,556:0:0:556:20464:-1782.85,-167.373,0	1/1:399:0,399:0:0:399:14679:-1278.75,-120.111,0	1/1:461:4,455:4:148:455:16691:-1441.35,-125.298,0	1/1:396:0,395:0:0:395:14483:-1261.63,-118.907,0	0/0:356:353,3:353:12929:3:111:0,-97.194,-1117.08	1/1:390:0,390:0:0:390:14346:-1250.01,-117.402,0	1/1:247:0,247:0:0:247:9109:-793.921,-74.3544,0	1/1:709:0,709:0:0:709:26076:-2272.36,-213.43,0	0/0:516:516,0:516:18996:0:0:0,-155.331,-1654.82	0/0:212:209,0:209:7697:0:0:0,-62.9153,-670.534	0/0:302:302,0:302:11066:0:0:0,-90.9111,-964.506
chr05	76060	CTCA	AGATCG	0	AB=0.101852;ABP=151.716;AC=1;AF=0.0277778;AN=36;AO=22;CIGAR=2I1X2M1X;DP=1748;DPB=1759;DPRA=1.14763;EPP=50.7827;EPPR=31.0877;GTI=0;LEN=6;MEANALT=1.3;MQM=40;MQMR=41.7006;NS=18;NUMALT=1;ODDS=52.0595;PAIRED=0;PAIREDR=0.714036;PAO=0;PQA=0;PQR=0;PRO=0;QA=763;QR=62906;RO=1717;RPL=22;RPP=50.7827;RPPR=1170.98;RPR=0;RUN=1;SAF=22;SAP=50.7827;SAR=0;SRF=957;SRP=52.0916;SRR=760;TYPE=complex;technology.ILLUMI8A…	GT:DP:AD:RO:QR:AO:QA:GL	0/0:116:115,1:115:4237:1:35:0,-31.5388,-365.477	0/0:117:115,2:115:4198:2:69:0,-28.8938,-358.243	0/0:114:114,0:114:4186:0:0:0,-34.3174,-364.909	0/0:63:63,0:63:2321:0:0:0,-18.9649,-201.997	0/0:106:105,0:105:3843:0:0:0,-31.6081,-334.494	0/0:70:69,1:69:2538:1:32:0,-17.936,-218.429	0/0:96:93,1:93:3404:1:37:0,-25.1256,-292.938	0/0:144:142,2:142:5188:2:69:0,-37.0216,-445.72	0/0:108:106,0:106:3876:0:0:0,-31.9092,-337.711	0/0:97:95,1:95:3509:1:37:0,-25.7183,-302.162	0/0:113:113,0:113:4150:0:0:0,-34.0164,-361.668	0/0:106:104,1:104:3830:1:37:0,-28.3851,-329.143	0/0:106:105,1:105:3838:1:37:0,-28.3856,-330.653	0/0:74:74,0:74:2720:0:0:0,-22.2762,-236.686	0/1:108:97,11:97:3524:11:378:-0.69579,0,-275.162	0/0:75:73,0:73:2666:0:0:0,-21.9752,-231.845	0/0:65:65,0:65:2353:0:0:0,-19.5669,-205.511	0/0:70:69,1:69:2525:1:32:0,-17.936,-216.849
chr05	76067	TGTGGGCCAAATT	TTTGACATGAGAAGAATA	320.157	AB=0.175824;ABP=252.205;AC=8;AF=0.222222;AN=36;AO=69;CIGAR=1M5I1X2M1X1M3X3M1X;DP=768;DPB=845.308;DPRA=0.747727;EPP=78.5712;EPPR=12.851;GTI=6;LEN=18;MEANALT=1.3125;MQM=40;MQMR=41.9769;NS=18;NUMALT=1;ODDS=2.54984;PAIRED=0.855072;PAIREDR=0.943642;PAO=66;PQA=2333;PQR=2085;PRO=59;QA=2517;QR=25307;RO=692;RPL=69;RPP=152.842;RPPR=6.63779;RPR=0;RUN=1;SAF=10;SAP=78.5712;SAR=59;SRF=337;SRP=4.027;SRR=355;TYP…	GT:DP:AD:RO:QR:AO:QA:GL	0/0:59:53,4:53:1939:4:143:0,-4.81913,-156.856	0/1:36:20,14:20:731:14:510:-33.6551,0,-53.5703	0/0:44:42,1:42:1536:1:36:0,-9.84485,-130.931	0/1:21:18,3:18:659:3:110:-3.12548,0,-51.1707	0/0:33:29,3:29:1056:3:109:0,-0.253197,-82.8113	0/0:54:53,1:53:1947:1:34:0,-12.9529,-166.821	0/0:48:47,1:47:1722:1:37:0,-11.2812,-147.074	0/0:59:54,5:54:1965:5:184:0,-1.98511,-155.82	0/0:56:56,0:56:2047:0:0:0,-16.8577,-178.65	0/0:54:54,0:54:1982:0:0:0,-16.2556,-172.756	0/0:65:61,4:61:2222:4:147:0,-6.96478,-181.333	0/1:56:45,11:45:1649:11:402:-18.0556,0,-127.2	0/1:51:44,7:44:1609:7:255:-6.57541,0,-125.044	0/1:25:22,3:22:799:3:110:-1.91127,0,-62.1567	0/1:25:22,3:22:804:3:111:-1.93616,0,-62.5367	0/0:23:20,2:20:731:2:72:0,-0.413926,-57.5355	0/1:20:17,3:17:621:3:110:-3.37976,0,-48.1005	0/1:39:35,4:35:1288:4:147:-1.14293,0,-100.79
chr05	76346	TAAAAAAAAAATCTT	TAAAAAAAAAAATCTT	395.619	AB=0.225806;ABP=104.229;AC=8;AF=0.235294;AN=34;AO=38;CIGAR=1M1I14M;DP=313;DPB=316.4;DPRA=1.48701;EPP=3.23888;EPPR=3.2199;GTI=2;LEN=1;MEANALT=1.45455;MQM=41.7368;MQMR=41.9537;NS=17;NUMALT=1;ODDS=0.116137;PAIRED=0.842105;PAIREDR=0.957529;PAO=1.5;PQA=42.5;PQR=42.5;PRO=1.5;QA=1322;QR=9353;RO=259;RPL=28;RPP=21.525;RPPR=138.237;RPR=10;RUN=1;SAF=14;SAP=8.7247;SAR=24;SRF=76;SRP=98.9994;SRR=183;TYPE=ins;t…	GT:DP:AD:RO:QR:AO:QA:GL	0/0:12:11,1:11:402:1:37:0,-0.03167,-31.8717	0/0:16:12,1:12:439:1:37:0,-0.695233,-35.0821	0/0:20:15,0:15:549:0:0:0,-4.51545,-47.9125	0/1:8:4,4:4:147:4:124:-8.82521,0,-10.7682	0/0:46:45,1:45:1615:1:37:0,-10.2667,-137.838	0/1:9:7,2:7:249:2:74:-4.09404,0,-19.4487	0/0:14:14,0:14:494:0:0:0,-4.21442,-43.7001	0/1:34:25,7:25:904:7:247:-11.933,0,-69.3885	0/0:19:18,0:18:641:0:0:0,-5.41854,-56.1676	0/1:32:28,4:28:1007:4:148:-3.61559,0,-78.7738	0/0:15:15,0:15:545:0:0:0,-4.51545,-47.9028	0/1:5:2,1:2:71:1:37:-2.31953,0,-5.28502	0/1:41:27,13:27:987:13:433:-25.6888,0,-74.099	0/0:12:12,0:12:434:0:0:0,-3.61236,-38.296	.	0/1:12:8,2:8:289:2:74:-3.43494,0,-22.2671	0/0:4:4,0:4:148:0:0:0,-1.20412,-13.2486	0/1:14:12,2:12:432:2:74:-2.5588,0,-33.8785
chr05	76712	AACTGAATGTAC	TCTTGATTCTCAAC	1310.35	AB=0.243309;ABP=238.232;AC=16;AF=0.444444;AN=36;AO=105;CIGAR=3X3M1X1M1X1M2I2M;DP=477;DPB=503.167;DPRA=0;EPP=41.2489;EPPR=15.6098;GTI=4;LEN=14;MEANALT=1.77778;MQM=40.8571;MQMR=41.9885;NS=18;NUMALT=1;ODDS=1.44025;PAIRED=0.704762;PAIREDR=0.939828;PAO=0.5;PQA=18.5;PQR=18.5;PRO=0.5;QA=3838;QR=12675;RO=349;RPL=0;RPP=231.015;RPPR=16.7547;RPR=105;RUN=1;SAF=74;SAP=41.2489;SAR=31;SRF=207;SRP=29.2982;SRR=14…	GT:DP:AD:RO:QR:AO:QA:GL	0/0:38:30,3:30:1080:3:108:0,-0.622697,-85.108	0/1:26:15,9:15:544:9:329:-21.1351,0,-40.2913	0/1:23:12,10:12:440:10:359:-24.5239,0,-31.6737	0/1:12:7,5:7:257:5:185:-12.7012,0,-19.1614	0/1:24:20,4:20:731:4:144:-5.55256,0,-56.941	0/1:41:35,4:35:1284:4:143:-0.673471,0,-100.273	0/1:30:21,6:21:755:6:222:-11.0011,0,-57.9364	0/1:39:30,9:30:1087:9:331:-17.1272,0,-83.6076	0/1:13:9,3:9:330:3:110:-5.93483,0,-25.1801	0/1:36:28,4:28:1022:4:147:-3.03149,0,-79.5625	0/1:28:22,6:22:796:6:213:-10.4483,0,-61.498	0/1:22:16,5:16:586:5:184:-9.4712,0,-44.8088	0/0:28:24,2:24:866:2:74:0,-1.48431,-69.4012	0/1:34:26,8:26:950:8:295:-15.5284,0,-73.0375	0/1:24:8,14:8:287:14:518:-38.499,0,-18.4961	0/1:13:6,7:6:220:7:254:-18.5405,0,-15.6374	0/1:20:17,3:17:618:3:111:-3.91192,0,-48.2753	0/1:26:23,3:23:822:3:111:-2.09257,0,-64.4756
chr05	76773	A	G	2.14901	AB=0.154639;ABP=103.502;AC=1;AF=0.0277778;AN=36;AO=32;CIGAR=1X;DP=1905;DPB=1905;DPRA=1.07685;EPP=35.8538;EPPR=72.0589;GTI=0;LEN=1;MEANALT=1.6;MQM=41.8125;MQMR=41.8341;NS=18;NUMALT=1;ODDS=0.445952;PAIRED=0.875;PAIREDR=0.631664;PAO=0;PQA=0;PQR=0;PRO=0;QA=1171;QR=68205;RO=1857;RPL=0;RPP=72.4974;RPPR=2595.59;RPR=32;RUN=1;SAF=27;SAP=35.8538;SAR=5;SRF=841;SRP=38.8215;SRR=1016;TYPE=snp;technology.ILLUMI…	GT:DP:AD:RO:QR:AO:QA:GL	0/0:146:146,0:146:5354:0:0:0,-43.9504,-466.263	0/0:153:151,1:151:5551:1:37:0,-42.5311,-479.579	0/0:119:119,0:119:4343:0:0:0,-35.8226,-378.168	0/0:65:63,2:63:2319:2:74:0,-12.7636,-195.237	0/0:95:91,2:91:3355:2:61:0,-22.649,-286.673	0/0:85:84,1:84:3084:1:37:0,-22.064,-265.108	0/0:130:128,1:128:4688:1:37:0,-35.6102,-404.731	0/0:154:151,0:151:5539:0:0:0,-45.4555,-481.817	0/0:64:64,0:64:2344:0:0:0,-19.2659,-204.487	0/0:87:84,3:84:3108:3:111:0,-16.1637,-260.518	0/0:101:97,3:97:3589:3:111:0,-20.4351,-302.618	0/1:97:82,15:82:3010:15:555:-19.4457,0,-232.673	0/0:111:110,0:110:4034:0:0:0,-33.1133,-351.241	0/0:98:97,0:97:3565:0:0:0,-29.1999,-310.323	0/0:183:176,2:176:6476:2:74:0,-47.1352,-557.697	0/0:97:94,2:94:3442:2:74:0,-22.4848,-293.343	0/0:58:58,0:58:2122:0:0:0,-17.4597,-185.254	0/0:62:62,0:62:2282:0:0:0,-18.6639,-199.076
chr05	76938	G	C	3.55643e-15	AB=0;ABP=0;AC=0;AF=0;AN=36;AO=15;CIGAR=1X;DP=4111;DPB=4111;DPRA=0.701874;EPP=3.15506;EPPR=73.6561;GTI=0;LEN=1;MEANALT=1;MQM=42;MQMR=41.938;NS=18;NUMALT=1;ODDS=94.1928;PAIRED=1;PAIREDR=0.794628;PAO=0;PQA=0;PQR=0;PRO=0;QA=555;QR=150711;RO=4095;RPL=0;RPP=35.5824;RPPR=111.827;RPR=15;RUN=1;SAF=8;SAP=3.15506;SAR=7;SRF=1929;SRP=32.7953;SRR=2166;TYPE=snp;technology.ILLUMI8A=0;technology.ILLUMINA=1;ANN=C|…	GT:DP:AD:RO:QR:AO:QA:GL	0/0:227:227,0:227:8375:0:0:0,-68.3338,-729.674	0/0:312:312,0:312:11508:0:0:0,-93.9214,-1002.26	0/0:227:227,0:227:8351:0:0:0,-68.3338,-727.559	0/0:155:155,0:155:5723:0:0:0,-46.6596,-498.626	0/0:187:187,0:187:6871:0:0:0,-56.2926,-598.705	0/0:141:141,0:141:5181:0:0:0,-42.4452,-451.65	0/0:241:241,0:241:8881:0:0:0,-72.5482,-773.81	0/0:376:376,0:376:13900:0:0:0,-113.187,-1210.47	0/0:166:166,0:166:6106:0:0:0,-49.971,-532.37	0/0:207:207,0:207:7587:0:0:0,-62.3132,-661.093	0/0:217:216,0:216:7968:0:0:0,-65.0225,-694.023	0/0:207:207,0:207:7575:0:0:0,-62.3132,-660.061	0/0:241:241,0:241:8845:0:0:0,-72.5482,-770.714	0/0:163:148,15:148:5452:15:555:0,-0.370507,-426.184	0/0:482:482,0:482:17702:0:0:0,-145.096,-1542.36	0/0:279:279,0:279:10299:0:0:0,-83.9874,-896.788	0/0:128:128,0:128:4676:0:0:0,-38.5318,-407.793	0/0:155:155,0:155:5711:0:0:0,-46.6596,-497.748
chr05	76969	ATTTTTTGTCA	ATTTTTTTGTCA	1917.84	AB=0.145107;ABP=2294.89;AC=9;AF=0.25;AN=36;AO=443;CIGAR=1M1I10M;DP=4003;DPB=4046.55;DPRA=0;EPP=4.11319;EPPR=24.3646;GTI=4;LEN=1;MEANALT=2.33333;MQM=41.8871;MQMR=41.9488;NS=18;NUMALT=1;ODDS=0.925233;PAIRED=0.844244;PAIREDR=0.807561;PAO=2.5;PQA=66.5;PQR=66.5;PRO=2.5;QA=15623;QR=127146;RO=3518;RPL=269;RPP=47.2485;RPPR=25.7645;RPR=174;RUN=1;SAF=218;SAP=3.25049;SAR=225;SRF=1889;SRP=44.7361;SRR=1629;TY…	GT:DP:AD:RO:QR:AO:QA:GL	0/0:230:216,11:216:7835:11:395:0,-33.8731,-649.926	0/1:316:268,47:268:9631:47:1631:-47.7439,0,-747.304	0/0:222:198,19:198:7189:19:655:0,-8.08296,-570.53	0/1:145:124,21:124:4482:21:717:-19.4562,0,-348.268	0/0:185:173,10:173:6249:10:358:0,-23.908,-514.975	0/0:135:121,8:121:4373:8:296:0,-13.0519,-356.436	0/0:224:195,23:195:7077:23:743:0,-0.465543,-553.061	0/0:365:336,25:336:12142:25:889:0,-31.0395,-983.185	0/1:161:139,22:139:5007:22:814:-22.7899,0,-389.703	0/0:209:188,17:188:6754:17:629:0,-7.02005,-535.793	0/0:219:200,19:200:7223:19:655:0,-8.28191,-574.055	0/1:213:180,32:180:6505:32:1136:-35.371,0,-504.47	0/1:237:198,37:198:7163:37:1309:-43.5794,0,-554.849	0/1:166:146,19:146:5275:19:667:-8.5981,0,-411.222	0/1:428:354,72:354:12807:72:2568:-95.4419,0,-991.063	0/1:269:229,39:229:8286:39:1359:-37.8621,0,-642.897	0/0:119:111,7:111:4002:7:247:0,-13.8704,-328.059	0/1:160:142,15:142:5146:15:555:-1.08078,0,-402.327
chr05	77186	CTGTTTTCATT	CTTGGTGTCAAG	975.713	AB=0.20654;ABP=437.608;AC=14;AF=0.388889;AN=36;AO=126;CIGAR=1M1I2M1X1M1X3M2X;DP=713;DPB=861.273;DPRA=1.84759;EPP=182.312;EPPR=4.60112;GTI=5;LEN=12;MEANALT=2.05882;MQM=41.2222;MQMR=41.9963;NS=18;NUMALT=1;ODDS=0.628924;PAIRED=0.904762;PAIREDR=0.952381;PAO=199.5;PQA=7114.5;PQR=92.5;PRO=2.5;QA=4435;QR=19435;RO=546;RPL=126;RPP=276.616;RPPR=6.12831;RPR=0;RUN=1;SAF=12;SAP=182.312;SAR=114;SRF=266;SRP=3.7…	GT:DP:AD:RO:QR:AO:QA:GL	0/1:46:36,5:36:1292:5:178:-3.08652,0,-100.702	0/1:38:28,7:28:995:7:245:-10.8552,0,-76.6364	0/1:51:36,11:36:1284:11:390:-19.7262,0,-98.3484	0/1:22:19,3:19:672:3:106:-2.68528,0,-52.3247	0/1:30:25,4:25:877:4:144:-3.73547,0,-68.2564	0/0:35:32,2:32:1150:2:73:0,-3.90376,-94.2939	0/1:50:40,9:40:1419:9:318:-13.0501,0,-109.592	0/1:65:53,10:53:1910:10:346:-11.3317,0,-148.079	0/0:25:23,1:23:829:1:33:0,-4.3044,-69.5884	0/0:50:42,3:42:1492:3:105:0,-4.3587,-121.612	0/1:56:43,12:43:1534:12:427:-20.6815,0,-117.768	0/1:40:30,4:30:1052:4:138:-1.92049,0,-82.1267	0/1:26:21,5:21:730:5:174:-7.39033,0,-56.323	0/1:23:19,3:19:677:3:104:-2.53751,0,-52.6563	0/1:69:34,31:34:1205:31:1085:-75.4231,0,-86.0068	0/1:24:12,10:12:433:10:352:-24.1115,0,-31.2438	0/0:22:20,0:20:716:0:0:0,-6.0206,-62.6701	0/1:41:33,6:33:1168:6:217:-7.10154,0,-90.5817
chr05	78501	AGAGAAA	TTCGAATTTCTGGGC	314.845	AB=0.187773;ABP=196.916;AC=10;AF=0.277778;AN=36;AO=50;CIGAR=3X3M8I1X;DP=396;DPB=566.143;DPRA=1.40299;EPP=53.2147;EPPR=74.9593;GTI=5;LEN=15;MEANALT=1.85714;MQM=40;MQMR=42;NS=18;NUMALT=1;ODDS=0.97077;PAIRED=0.84;PAIREDR=0.958599;PAO=118;PQA=4300;PQR=37;PRO=1;QA=1825;QR=11442;RO=314;RPL=0;RPP=111.584;RPPR=15.2093;RPR=50;RUN=1;SAF=42;SAP=53.2147;SAR=8;SRF=172;SRP=9.23427;SRR=142;TYPE=complex;technolo…	GT:DP:AD:RO:QR:AO:QA:GL	0/1:10:7,1:7:247:1:37:-0.763276,0,-19.2172	0/1:35:29,4:29:1053:4:148:-2.75015,0,-82.014	0/0:25:23,2:23:839:2:73:0,-1.24581,-66.979	0/1:11:6,5:6:218:5:182:-12.3553,0,-15.7373	0/0:17:13,0:13:471:0:0:0,-3.91339,-41.1513	0/0:14:13,1:13:477:1:37:0,-1.04224,-38.4406	0/1:12:7,3:7:259:3:109:-6.3733,0,-19.5513	0/1:41:34,6:34:1256:6:219:-6.79907,0,-97.3892	0/0:18:16,0:16:590:0:0:0,-4.81648,-51.4211	0/0:33:30,3:30:1092:3:111:0,-0.421998,-85.8483	0/0:20:17,0:17:617:0:0:0,-5.11751,-53.866	0/1:17:14,3:14:512:3:110:-4.3342,0,-39.5606	0/1:21:19,2:19:691:2:74:-0.0211803,0,-54.0048	0/1:24:18,3:18:650:3:109:-3.06687,0,-50.4932	0/1:46:30,10:30:1100:10:364:-19.2856,0,-83.9078	0/1:12:4,6:4:148:6:215:-15.5447,0,-9.88453	0/0:28:23,1:23:835:1:37:0,-4.05341,-69.7371	0/0:12:11,0:11:387:0:0:0,-3.31133,-33.9138
chr05	78607	A	G	3.08587e-14	AB=0;ABP=0;AC=0;AF=0;AN=36;AO=28;CIGAR=1X;DP=3339;DPB=3339;DPRA=1.60173;EPP=3.0103;EPPR=103.275;GTI=0;LEN=1;MEANALT=1;MQM=42;MQMR=41.8792;NS=18;NUMALT=1;ODDS=124.377;PAIRED=0.964286;PAIREDR=0.697372;PAO=0;PQA=0;PQR=0;PRO=0;QA=1036;QR=122039;RO=3311;RPL=1;RPP=55.4358;RPPR=1032.68;RPR=27;RUN=1;SAF=13;SAP=3.32051;SAR=15;SRF=1746;SRP=24.4961;SRR=1565;TYPE=snp;technology.ILLUMI8A=0;technology.ILLUMINA…	GT:DP:AD:RO:QR:AO:QA:GL	0/0:187:187,0:187:6883:0:0:0,-56.2926,-599.471	0/0:267:267,0:267:9771:0:0:0,-80.375,-851.252	0/0:206:206,0:206:7586:0:0:0,-62.0122,-660.196	0/0:102:102,0:102:3774:0:0:0,-30.7051,-328.551	0/0:121:121,0:121:4441:0:0:0,-36.4246,-387.043	0/0:98:98,0:98:3626:0:0:0,-29.5009,-316.021	0/0:169:169,0:169:6229:0:0:0,-50.8741,-542.505	0/0:303:303,0:303:11211:0:0:0,-91.2121,-975.527	0/0:104:104,0:104:3824:0:0:0,-31.3071,-333.445	0/0:182:181,1:181:6697:1:37:0,-51.2068,-579.815	0/0:252:252,0:252:9252:0:0:0,-75.8596,-805.798	0/0:174:174,0:174:6414:0:0:0,-52.3792,-558.721	0/0:185:185,0:185:6821:0:0:0,-55.6905,-594.067	0/0:131:131,0:131:4835:0:0:0,-39.4349,-420.872	0/0:375:348,27:348:12864:27:999:0,-25.5174,-1032.71	0/0:252:252,0:252:9276:0:0:0,-75.8596,-807.91	0/0:123:123,0:123:4551:0:0:0,-37.0267,-396.329	0/0:108:108,0:108:3984:0:0:0,-32.5112,-347.111
chr05	78864	GAAAAAAGGGC	GAAAAAAAGGGC	6.24885e-13	AB=0.1;ABP=197.574;AC=1;AF=0.0277778;AN=36;AO=222;CIGAR=1M1I10M;DP=3720;DPB=3742.36;DPRA=2.39987;EPP=65.6113;EPPR=408.798;GTI=0;LEN=1;MEANALT=1.64706;MQM=41.982;MQMR=41.9845;NS=18;NUMALT=1;ODDS=79.9789;PAIRED=0.95045;PAIREDR=0.905882;PAO=6;PQA=43.5;PQR=43.5;PRO=6;QA=7931;QR=125336;RO=3485;RPL=177;RPP=173.442;RPPR=2522.87;RPR=45;RUN=1;SAF=48;SAP=158.3;SAR=174;SRF=998;SRP=1384.48;SRR=2487;TYPE=ins;…	GT:DP:AD:RO:QR:AO:QA:GL	0/0:186:171,15:171:6136:15:543:0,-8.28178,-489.605	0/0:305:280,22:280:10107:22:802:0,-20.9981,-813.646	0/0:221:209,11:209:7485:11:371:0,-33.746,-622.728	0/0:89:89,0:89:3207:0:0:0,-26.7917,-280.744	0/0:203:193,10:193:6939:10:370:0,-28.5248,-574.85	0/0:120:111,7:111:3980:7:259:0,-12.9632,-325.693	0/0:190:179,11:179:6399:11:383:0,-23.424,-526.781	0/0:336:306,30:306:10948:30:1050:0,-9.02913,-866.512	0/0:114:107,7:107:3851:7:259:0,-11.401,-314.159	0/0:182:174,7:174:6243:7:247:0,-32.922,-524.755	0/0:272:250,20:250:9028:20:716:0,-18.7936,-726.829	0/0:213:204,9:204:7296:9:309:0,-36.7426,-611.499	0/0:183:173,9:173:6187:9:321:0,-26.829,-513.517	0/0:105:101,4:101:3603:4:148:0,-18.4045,-302.624	0/0:495:465,30:465:16896:30:1091:0,-53.5706,-1380.39	0/0:268:256,12:256:9208:12:432:0,-42.6359,-767.717	0/1:140:125,14:125:4518:14:482:-0.310783,0,-353.016	0/0:98:92,4:92:3305:4:148:0,-16.0084,-276.211
chr05	80215	A	T	584.054	AB=0.202166;ABP=216.434;AC=11;AF=0.305556;AN=36;AO=61;CIGAR=1X;DP=437;DPB=437;DPRA=1.40154;EPP=62.8504;EPPR=141.195;GTI=3;LEN=1;MEANALT=2.28571;MQM=41.9344;MQMR=41.8896;NS=18;NUMALT=1;ODDS=2.34307;PAIRED=0.934426;PAIREDR=0.892857;PAO=0;PQA=0;PQR=0;PRO=0;QA=2243;QR=11360;RO=308;RPL=0;RPP=135.47;RPPR=363.108;RPR=61;RUN=1;SAF=51;SAP=62.8504;SAR=10;SRF=261;SRP=325.883;SRR=47;TYPE=snp;technology.ILLUM…	GT:DP:AD:RO:QR:AO:QA:GL	0/1:23:18,4:18:666:4:148:-6.26782,0,-51.1778	0/1:31:18,2:18:666:2:74:-0.424722,0,-51.9353	0/1:19:12,3:12:444:3:111:-5.15241,0,-34.1043	0/1:35:27,5:27:999:5:185:-6.48014,0,-77.3262	0/1:39:29,5:29:1073:5:185:-5.87808,0,-83.221	0/1:18:11,3:11:407:3:111:-5.45344,0,-31.0791	0/0:25:19,0:19:703:0:0:0,-5.71957,-61.2298	0/0:14:12,0:12:444:0:0:0,-3.61236,-38.6714	0/0:37:30,2:30:1110:2:72:0,-3.42277,-90.4684	0/1:32:21,6:21:777:6:222:-11.2092,0,-59.5491	0/0:18:12,0:12:444:0:0:0,-3.61236,-38.6721	0/1:10:9,1:9:333:1:37:-0.57039,0,-26.3514	0/0:28:20,2:20:740:2:74:0,-0.17473,-57.9095	0/1:20:16,2:16:580:2:74:-1.0267,0,-45.157	0/1:26:6,20:6:222:20:728:-55.9979,0,-11.7623	0/1:24:14,5:14:506:5:185:-10.3935,0,-38.3594	0/0:17:15,0:15:555:0:0:0,-4.51545,-48.2839	0/0:21:19,1:19:691:1:37:0,-2.79798,-57.0214
chr05	80623	GTGGAA	GAAGCTTTTC	2233.42	AB=0.461538;ABP=3.51141;AC=32;AF=0.888889;AN=36;AO=106;CIGAR=1M4I1M4X;DP=195;DPB=341.5;DPRA=0;EPP=233.186;EPPR=3.44459;GTI=3;LEN=10;MEANALT=3.44444;MQM=40.1321;MQMR=42;NS=18;NUMALT=1;ODDS=2.76928;PAIRED=0.971698;PAIREDR=0.6;PAO=31;PQA=18.5;PQR=18.5;PRO=31;QA=3869;QR=183;RO=5;RPL=106;RPP=233.186;RPPR=6.91895;RPR=0;RUN=1;SAF=0;SAP=233.186;SAR=106;SRF=1;SRP=6.91895;SRR=4;TYPE=complex;technology.ILLU…	GT:DP:AD:RO:QR:AO:QA:GL	0/1:8:1,4:1:37:4:146:-11.0869,0,-1.71928	1/1:10:0,4:0:0:4:143:-12.3321,-1.20412,0	1/1:16:0,11:0:0:11:406:-34.8252,-3.31133,0	1/1:15:0,9:0:0:9:329:-28.3199,-2.70927,0	1/1:9:0,8:0:0:8:292:-25.1044,-2.40824,0	0/1:9:1,3:1:37:3:111:-8.31258,0,-2.02078	1/1:15:0,8:0:0:8:294:-25.2729,-2.40824,0	1/1:2:0,1:0:0:1:37:-3.17123,-0.30103,0	1/1:11:0,5:0:0:5:183:-15.725,-1.50515,0	1/1:13:0,10:0:0:10:365:-31.4479,-3.0103,0	0/1:12:1,5:1:37:5:185:-14.0487,0,-1.41685	1/1:11:0,3:0:0:3:106:-9.18378,-0.90309,0	1/1:14:0,8:0:0:8:289:-24.9463,-2.40824,0	1/1:9:0,4:0:0:4:144:-12.4593,-1.20412,0	1/1:11:0,8:0:0:8:296:-25.3716,-2.40824,0	0/1:10:2,6:2:72:6:216:-16.228,0,-3.89216	1/1:6:0,2:0:0:2:71:-6.14071,-0.60206,0	1/1:14:0,7:0:0:7:256:-21.9975,-2.10721,0
chr05	82572	AACCT	CACATCT	3849.13	AB=0.428571;ABP=4.56135;AC=33;AF=0.916667;AN=36;AO=147;CIGAR=1X2M2I2M;DP=246;DPB=318.6;DPRA=0;EPP=95.2019;EPPR=4.09604;GTI=1;LEN=7;MEANALT=2.5;MQM=41.1293;MQMR=42;NS=18;NUMALT=1;ODDS=2.92842;PAIRED=0.809524;PAIREDR=1;PAO=7;PQA=253;PQR=253;PRO=7;QA=5356;QR=290;RO=8;RPL=0;RPP=322.217;RPPR=7.35324;RPR=147;RUN=1;SAF=113;SAP=95.2019;SAR=34;SRF=7;SRP=12.7819;SRR=1;TYPE=complex;technology.ILLUMI8A=0.238…	GT:DP:AD:RO:QR:AO:QA:GL	0/1:9:2,4:2:68:4:132:-9.63131,0,-4.18548	1/1:16:0,12:0:0:12:441:-38.3981,-3.61236,0	1/1:15:0,11:0:0:11:396:-34.3273,-3.31133,0	1/1:11:0,6:0:0:6:222:-19.1293,-1.80618,0	1/1:20:0,13:0:0:13:467:-40.3429,-3.91339,0	1/1:8:0,8:0:0:8:296:-25.8264,-2.40824,0	1/1:19:0,11:0:0:11:396:-34.3399,-3.31133,0	1/1:12:0,7:0:0:7:259:-22.3884,-2.10721,0	1/1:10:0,5:0:0:5:182:-15.811,-1.50515,0	1/1:11:0,3:0:0:3:105:-9.14881,-0.90309,0	1/1:15:0,9:0:0:9:333:-28.7636,-2.70927,0	1/1:16:0,10:0:0:10:370:-32.0245,-3.0103,0	1/1:18:0,10:0:0:10:370:-32.0715,-3.0103,0	1/1:12:0,9:0:0:9:330:-28.7511,-2.70927,0	0/1:11:5,2:5:185:2:74:-4.33803,0,-14.0059	1/1:19:0,12:0:0:12:428:-37.2328,-3.61236,0	0/1:15:1,9:1:37:9:333:-25.7393,0,-0.213618	1/1:9:0,6:0:0:6:222:-19.293,-1.80618,0
chr05	82884	A	G	2009.86	AB=0.85;ABP=24.2907;AC=31;AF=0.911765;AN=34;AO=78;CIGAR=1X;DP=81;DPB=81;DPRA=0;EPP=84.19;EPPR=3.73412;GTI=2;LEN=1;MEANALT=1;MQM=40.8718;MQMR=41.3333;NS=17;NUMALT=1;ODDS=6.88746;PAIRED=0.782051;PAIREDR=1;PAO=0;PQA=0;PQR=0;PRO=0;QA=2856;QR=111;RO=3;RPL=78;RPP=172.385;RPPR=3.73412;RPR=0;RUN=1;SAF=12;SAP=84.19;SAR=66;SRF=0;SRP=9.52472;SRR=3;TYPE=snp;technology.ILLUMI8A=0.24359;technology.ILLUMINA=0.7…	GT:DP:AD:RO:QR:AO:QA:GL	1/1:2:0,2:0:0:2:74:-6.69483,-0.60206,0	1/1:4:0,4:0:0:4:147:-12.9734,-1.20412,0	1/1:3:0,3:0:0:3:111:-10.0259,-0.90309,0	1/1:5:0,5:0:0:5:185:-16.3136,-1.50515,0	0/1:6:1,5:1:37:5:181:-14.2816,0,-1.77451	1/1:2:0,2:0:0:2:74:-6.74907,-0.60206,0	1/1:11:0,11:0:0:11:402:-35.1129,-3.31133,0	1/1:2:0,2:0:0:2:74:-6.80331,-0.60206,0	0/1:5:1,4:1:37:4:148:-11.5321,0,-2.07554	1/1:4:0,4:0:0:4:148:-13.1429,-1.20412,0	1/1:4:0,4:0:0:4:148:-13.2486,-1.20412,0	1/1:14:0,14:0:0:14:511:-44.5418,-4.21442,0	1/1:5:0,5:0:0:5:183:-16.1296,-1.50515,0	1/1:1:0,1:0:0:1:37:-3.58069,-0.30103,0	.	0/1:9:1,8:1:37:8:290:-22.7781,0,-0.814324	1/1:2:0,2:0:0:2:74:-6.74907,-0.60206,0	1/1:2:0,2:0:0:2:69:-6.40236,-0.60206,0
chr05	93578	TCTAA	CCTAG	3977.7	AB=0.125;ABP=12.7819;AC=31;AF=0.96875;AN=32;AO=143;CIGAR=1X3M1X;DP=176;DPB=215.2;DPRA=0;EPP=19.5469;EPPR=8.80089;GTI=0;LEN=5;MEANALT=2.3125;MQM=41.3706;MQMR=42;NS=16;NUMALT=1;ODDS=6.76943;PAIRED=0.517483;PAIREDR=1;PAO=105;PQA=3783;PQR=0;PRO=6;QA=5210;QR=222;RO=6;RPL=0;RPP=313.531;RPPR=4.45795;RPR=143;RUN=1;SAF=88;SAP=19.5469;SAR=55;SRF=5;SRP=8.80089;SRR=1;TYPE=complex;technology.ILLUMI8A=0.216783…	GT:DP:AD:RO:QR:AO:QA:GL	1/1:11:0,11:0:0:11:407:-35.2548,-3.31133,0	1/1:10:0,10:0:0:10:368:-32.0751,-3.0103,0	1/1:22:0,20:0:0:20:719:-62.5624,-6.0206,0	1/1:10:0,10:0:0:10:364:-31.579,-3.0103,0	1/1:11:0,9:0:0:9:326:-28.4613,-2.70927,0	1/1:8:0,7:0:0:7:252:-21.8897,-2.10721,0	1/1:6:0,3:0:0:3:111:-9.62023,-0.90309,0	.	.	1/1:7:0,3:0:0:3:109:-9.43621,-0.90309,0	1/1:13:0,11:0:0:11:405:-35.1132,-3.31133,0	1/1:7:0,6:0:0:6:207:-18.1809,-1.80618,0	1/1:16:0,13:0:0:13:477:-41.3634,-3.91339,0	1/1:12:0,9:0:0:9:327:-28.3317,-2.70927,0	0/1:8:6,1:6:222:1:37:-1.1162,0,-17.2325	1/1:11:0,9:0:0:9:328:-28.5425,-2.70927,0	1/1:15:0,13:0:0:13:477:-41.6342,-3.91339,0	1/1:9:0,8:0:0:8:296:-25.6778,-2.40824,0
chr05	93699	T	C	2.25713e-14	AB=0;ABP=0;AC=0;AF=0;AN=36;AO=12;CIGAR=1X;DP=2465;DPB=2465;DPRA=0.807503;EPP=3.73412;EPPR=4.96578;GTI=0;LEN=1;MEANALT=1;MQM=42;MQMR=41.8614;NS=18;NUMALT=1;ODDS=59.6976;PAIRED=1;PAIREDR=0.569099;PAO=0;PQA=0;PQR=0;PRO=0;QA=444;QR=90197;RO=2453;RPL=1;RPP=21.1059;RPPR=58.7808;RPR=11;RUN=1;SAF=6;SAP=3.0103;SAR=6;SRF=1232;SRP=3.11741;SRR=1221;TYPE=snp;technology.ILLUMI8A=0;technology.ILLUMINA=1;ANN=C|m…	GT:DP:AD:RO:QR:AO:QA:GL	0/0:112:112,0:112:4132:0:0:0,-33.7154,-360.053	0/0:172:172,0:172:6316:0:0:0,-51.7772,-550.005	0/0:174:174,0:174:6330:0:0:0,-52.3792,-551.747	0/0:87:87,0:87:3219:0:0:0,-26.1896,-280.109	0/0:96:96,0:96:3528:0:0:0,-28.8989,-307.561	0/0:48:48,0:48:1776:0:0:0,-14.4494,-154.786	0/0:145:145,0:145:5281:0:0:0,-43.6493,-459.995	0/0:109:99,10:99:3651:10:370:0,-0.227991,-285.575	0/0:97:97,0:97:3577:0:0:0,-29.1999,-311.765	0/0:123:123,0:123:4527:0:0:0,-37.0267,-394.367	0/0:137:137,0:137:5057:0:0:0,-41.2411,-440.516	0/0:143:143,0:143:5291:0:0:0,-43.0473,-460.627	0/0:213:213,0:213:7869:0:0:0,-64.1194,-684.973	0/0:172:172,0:172:6304:0:0:0,-51.7772,-548.613	0/0:246:246,0:246:9042:0:0:0,-74.0534,-788.116	0/0:168:168,0:168:6156:0:0:0,-50.573,-536.236	0/0:117:115,2:115:4243:2:74:0,-28.4172,-362.763	0/0:106:106,0:106:3898:0:0:0,-31.9092,-339.582
chr05	93849	G	T	2423.33	AB=0.502242;ABP=3.02004;AC=18;AF=0.5;AN=36;AO=117;CIGAR=1X;DP=230;DPB=230;DPRA=13.4706;EPP=18.6189;EPPR=101.626;GTI=2;LEN=1;MEANALT=1.11765;MQM=40.9744;MQMR=41.4414;NS=18;NUMALT=1;ODDS=13.5358;PAIRED=0.641026;PAIREDR=0.855856;PAO=0;PQA=0;PQR=0;PRO=0;QA=4205;QR=4059;RO=111;RPL=117;RPP=257.073;RPPR=202.571;RPR=0;RUN=1;SAF=44;SAP=18.6189;SAR=73;SRF=19;SRP=107.261;SRR=92;TYPE=snp;technology.ILLUMI8A=…	GT:DP:AD:RO:QR:AO:QA:GL	0/1:3:2,1:2:74:1:37:-2.6776,0,-5.90022	0/1:10:4,6:4:148:6:212:-15.8044,0,-10.1854	0/1:14:5,9:5:185:9:327:-24.6191,0,-12.0466	0/1:8:3,5:3:111:5:181:-13.5998,0,-7.51111	0/1:9:4,5:4:148:5:173:-12.6796,0,-10.4865	0/0:1:1,0:1:37:0:0:0,-0.30103,-3.58069	0/1:12:10,2:10:370:2:74:-3.13671,0,-28.92	0/1:17:10,6:10:358:6:213:-13.5968,0,-26.3112	0/1:10:3,7:3:111:7:257:-19.5667,0,-7.01563	0/1:19:15,4:15:543:4:143:-7.06497,0,-41.7787	0/1:15:8,7:8:296:7:259:-18.1922,0,-21.6236	0/1:16:8,8:8:296:8:283:-20.1652,0,-21.2705	0/1:22:13,9:13:481:9:328:-22.0434,0,-35.474	0/1:24:10,14:10:358:14:489:-35.6753,0,-24.3639	0/1:19:5,14:5:173:14:516:-39.5738,0,-9.53486	0/1:16:9,7:9:333:7:250:-17.2234,0,-24.3371	1/1:6:0,5:0:0:5:183:-15.8769,-1.50515,0	0/1:9:1,8:1:37:8:280:-22.0023,0,-0.87142
chr05	93850	CA	AG	2072.8	AB=0.398058;ABP=12.3076;AC=24;AF=0.666667;AN=36;AO=94;CIGAR=2X;DP=201;DPB=219;DPRA=3.46429;EPP=103.637;EPPR=3.0103;GTI=2;LEN=2;MEANALT=3;MQM=41.383;MQMR=41.3;NS=18;NUMALT=1;ODDS=2.29407;PAIRED=0.840426;PAIREDR=0.7;PAO=1;PQA=37;PQR=0;PRO=0;QA=3400;QR=734;RO=20;RPL=94;RPP=207.129;RPPR=13.8677;RPR=0;RUN=1;SAF=14;SAP=103.637;SAR=80;SRF=9;SRP=3.44459;SRR=11;TYPE=mnp;technology.ILLUMI8A=0.117021;techno…	GT:DP:AD:RO:QR:AO:QA:GL	0/0:3:2,0:2:74:0:0:0,-0.60206,-6.44524	1/1:9:0,4:0:0:4:148:-12.847,-1.20412,0	1/1:10:0,4:0:0:4:146:-12.5592,-1.20412,0	1/1:7:0,3:0:0:3:111:-9.56885,-0.90309,0	0/1:8:2,4:2:74:4:148:-11.0453,0,-4.54343	1/1:1:0,1:0:0:1:37:-3.58069,-0.30103,0	0/1:11:3,6:3:111:6:214:-15.982,0,-6.96031	0/1:16:2,5:2:74:5:180:-13.6281,0,-4.34059	0/1:9:2,1:2:74:1:35:-2.17442,0,-5.5437	1/1:18:1,15:1:37:15:537:-43.568,-1.64354,0	1/1:13:0,8:0:0:8:284:-24.8906,-2.40824,0	0/1:14:2,5:2:74:5:183:-13.8332,0,-4.34283	1/1:21:0,13:0:0:13:474:-41.2643,-3.91339,0	0/1:22:2,10:2:74:10:363:-28.0808,0,-2.73168	1/1:12:0,5:0:0:5:174:-15.1314,-1.50515,0	0/1:16:2,9:2:74:9:329:-25.2229,0,-3.13939	0/0:4:0,0:0:0:0:0:0,0,0	0/1:7:2,1:2:68:1:37:-2.32457,0,-5.01041
chr05	93852	TA	TT	1443.31	AB=0.565217;ABP=3.86001;AC=28;AF=0.823529;AN=34;AO=65;CIGAR=1M1X;DP=91;DPB=135;DPRA=2.78125;EPP=96.8513;EPPR=3.20771;GTI=1;LEN=1;MEANALT=1.5625;MQM=40.6462;MQMR=42;NS=17;NUMALT=1;ODDS=3.76294;PAIRED=0.892308;PAIREDR=1;PAO=10.5;PQA=388.5;PQR=388.5;PRO=10.5;QA=2337;QR=401;RO=11;RPL=65;RPP=144.156;RPPR=3.20771;RPR=0;RUN=1;SAF=6;SAP=96.8513;SAR=59;SRF=5;SRP=3.20771;SRR=6;TYPE=snp;technology.ILLUMI8A=…	GT:DP:AD:RO:QR:AO:QA:GL	0/0:2:2,0:2:68:0:0:0,-0.60206,-6.31514	1/1:2:0,2:0:0:2:72:-6.4989,-0.60206,0	1/1:5:0,3:0:0:3:107:-9.25507,-0.90309,0	1/1:3:0,3:0:0:3:111:-9.86606,-0.90309,0	1/1:3:0,3:0:0:3:107:-9.59933,-0.90309,0	.	0/1:7:3,4:3:111:4:146:-10.9408,0,-7.91872	0/1:7:2,4:2:74:4:138:-10.1556,0,-4.59894	0/1:6:2,4:2:74:4:146:-11.0087,0,-4.93695	1/1:6:0,5:0:0:5:180:-15.5103,-1.50515,0	1/1:7:0,7:0:0:7:247:-21.8215,-2.10721,0	0/1:3:2,1:2:74:1:35:-2.47761,0,-5.84004	1/1:12:0,11:0:0:11:398:-34.4769,-3.31133,0	1/1:9:0,7:0:0:7:253:-21.9293,-2.10721,0	1/1:6:0,1:0:0:1:35:-3.03087,-0.30103,0	1/1:8:0,6:0:0:6:216:-18.7321,-1.80618,0	1/1:2:0,1:0:0:1:35:-3.00355,-0.30103,0	1/1:3:0,3:0:0:3:111:-9.91935,-0.90309,0
chr05	95827	AGAC	CGCT	2128.73	AB=0.777778;ABP=15.074;AC=31;AF=0.861111;AN=36;AO=82;CIGAR=1X1M2X;DP=100;DPB=115.25;DPRA=2.88235;EPP=59.0449;EPPR=3.0103;GTI=1;LEN=4;MEANALT=1.35294;MQM=41.0976;MQMR=42;NS=18;NUMALT=1;ODDS=2.73479;PAIRED=0.719512;PAIREDR=0.75;PAO=25;PQA=907;PQR=0;PRO=0;QA=3012;QR=148;RO=4;RPL=0;RPP=181.071;RPPR=5.18177;RPR=82;RUN=1;SAF=64;SAP=59.0449;SAR=18;SRF=1;SRP=5.18177;SRR=3;TYPE=complex;technology.ILLUMI8A…	GT:DP:AD:RO:QR:AO:QA:GL	1/1:7:0,6:0:0:6:222:-19.3357,-1.80618,0	0/1:6:1,5:1:37:5:185:-14.5074,0,-1.77451	0/1:6:1,5:1:37:5:179:-14.0347,0,-1.77451	1/1:5:0,5:0:0:5:181:-15.5856,-1.50515,0	0/0:2:0,0:0:0:0:0:0,0,0	1/1:2:0,2:0:0:2:74:-6.69483,-0.60206,0	0/1:6:2,4:2:74:4:145:-10.7987,0,-4.65358	1/1:4:0,4:0:0:4:145:-12.9167,-1.20412,0	1/1:1:0,1:0:0:1:37:-3.52359,-0.30103,0	1/1:6:0,4:0:0:4:147:-12.7748,-1.20412,0	1/1:4:0,4:0:0:4:148:-13.0373,-1.20412,0	1/1:4:0,4:0:0:4:147:-12.7251,-1.20412,0	1/1:4:0,4:0:0:4:145:-12.513,-1.20412,0	1/1:5:0,5:0:0:5:185:-15.9989,-1.50515,0	1/1:20:0,18:0:0:18:666:-57.9631,-5.41854,0	1/1:6:0,5:0:0:5:185:-16.0089,-1.50515,0	1/1:8:0,2:0:0:2:74:-6.3412,-0.60206,0	1/1:4:0,4:0:0:4:147:-13.1318,-1.20412,0
chr05	96071	CTGCATGTAATT	CACAAATATT	2489.01	AB=0.2;ABP=6.91895;AC=35;AF=0.972222;AN=36;AO=114;CIGAR=1M1D1X2M2X1M1D3M;DP=141;DPB=141.417;DPRA=0;EPP=250.558;EPPR=3.0103;GTI=0;LEN=10;MEANALT=1.55556;MQM=40.807;MQMR=42;NS=18;NUMALT=1;ODDS=5.50262;PAIRED=0.947368;PAIREDR=1;PAO=20;PQA=725;PQR=0;PRO=0;QA=4110;QR=142;RO=4;RPL=114;RPP=250.558;RPPR=11.6962;RPR=0;RUN=1;SAF=0;SAP=250.558;SAR=114;SRF=2;SRP=3.0103;SRR=2;TYPE=complex;technology.ILLUMI8A=…	GT:DP:AD:RO:QR:AO:QA:GL	1/1:1:0,1:0:0:1:33:-2.88094,-0.30103,0	1/1:7:0,5:0:0:5:173:-15.0942,-1.50515,0	1/1:8:0,7:0:0:7:254:-22.0073,-2.10721,0	1/1:1:0,1:0:0:1:35:-3.3807,-0.30103,0	1/1:8:0,6:0:0:6:213:-18.4157,-1.80618,0	1/1:3:0,2:0:0:2:72:-6.25312,-0.60206,0	1/1:9:0,4:0:0:4:148:-12.7957,-1.20412,0	0/1:5:4,1:4:142:1:37:-2.01844,0,-11.2681	1/1:11:0,9:0:0:9:327:-28.3438,-2.70927,0	1/1:6:0,6:0:0:6:222:-19.3798,-1.80618,0	1/1:11:0,11:0:0:11:399:-34.6917,-3.31133,0	1/1:5:0,2:0:0:2:63:-5.56681,-0.60206,0	1/1:11:0,8:0:0:8:292:-25.3918,-2.40824,0	1/1:14:0,13:0:0:13:464:-40.5435,-3.91339,0	1/1:23:0,23:0:0:23:838:-72.3344,-6.92369,0	1/1:8:0,8:0:0:8:292:-25.2997,-2.40824,0	1/1:8:0,5:0:0:5:179:-15.4497,-1.50515,0	1/1:2:0,2:0:0:2:69:-5.97704,-0.60206,0
chr05	96084	ACA	TCG	1325.58	AB=0.2;ABP=6.91895;AC=31;AF=0.96875;AN=32;AO=61;CIGAR=1X1M1X;DP=65;DPB=80.6667;DPRA=0;EPP=135.47;EPPR=3.0103;GTI=0;LEN=3;MEANALT=1;MQM=40;MQMR=42;NS=16;NUMALT=1;ODDS=4.08066;PAIRED=0.934426;PAIREDR=1;PAO=18;PQA=666;PQR=512;PRO=14;QA=2232;QR=148;RO=4;RPL=61;RPP=135.47;RPPR=11.6962;RPR=0;RUN=1;SAF=0;SAP=135.47;SAR=61;SRF=2;SRP=3.0103;SRR=2;TYPE=complex;technology.ILLUMI8A=0.0491803;technology.ILLUM…	GT:DP:AD:RO:QR:AO:QA:GL	.	1/1:1:0,1:0:0:1:37:-3.17123,-0.30103,0	1/1:3:0,3:0:0:3:111:-9.5118,-0.90309,0	1/1:1:0,1:0:0:1:37:-3.52359,-0.30103,0	1/1:5:0,5:0:0:5:172:-15.165,-1.50515,0	.	1/1:2:0,2:0:0:2:74:-6.3488,-0.60206,0	0/1:5:4,1:4:148:1:37:-2.01844,0,-11.7434	1/1:5:0,5:0:0:5:185:-15.8562,-1.50515,0	1/1:6:0,6:0:0:6:222:-19.3798,-1.80618,0	1/1:4:0,4:0:0:4:148:-12.6824,-1.20412,0	1/1:1:0,1:0:0:1:33:-2.89136,-0.30103,0	1/1:1:0,1:0:0:1:37:-3.17123,-0.30103,0	1/1:3:0,3:0:0:3:111:-9.51187,-0.90309,0	1/1:17:0,17:0:0:17:629:-53.9068,-5.11751,0	1/1:4:0,4:0:0:4:148:-13.0373,-1.20412,0	1/1:5:0,5:0:0:5:177:-15.2569,-1.50515,0	1/1:2:0,2:0:0:2:74:-6.69483,-0.60206,0
chr05	97134	AGAAC	CTCAT	2864.24	AB=0;ABP=0;AC=36;AF=1;AN=36;AO=112;CIGAR=3X1M1X;DP=115;DPB=126.8;DPRA=0;EPP=167.112;EPPR=0;GTI=0;LEN=5;MEANALT=1.16667;MQM=41.5;MQMR=0;NS=18;NUMALT=1;ODDS=11.3157;PAIRED=0.982143;PAIREDR=0;PAO=37;PQA=1330;PQR=0;PRO=0;QA=4125;QR=0;RO=0;RPL=0;RPP=246.215;RPPR=0;RPR=112;RUN=1;SAF=102;SAP=167.112;SAR=10;SRF=0;SRP=0;SRR=0;TYPE=complex;technology.ILLUMI8A=0.1875;technology.ILLUMINA=0.8125;ANN=CTCAT|spl…	GT:DP:AD:RO:QR:AO:QA:GL	1/1:3:0,3:0:0:3:111:-9.66786,-0.90309,0	1/1:11:0,11:0:0:11:404:-35.1175,-3.31133,0	1/1:14:0,14:0:0:14:515:-44.8953,-4.21442,0	1/1:1:0,1:0:0:1:37:-3.22262,-0.30103,0	1/1:1:0,1:0:0:1:37:-3.58069,-0.30103,0	1/1:1:0,1:0:0:1:37:-3.58069,-0.30103,0	1/1:6:0,6:0:0:6:222:-19.3557,-1.80618,0	1/1:2:0,2:0:0:2:74:-6.39386,-0.60206,0	1/1:5:0,5:0:0:5:185:-16.2611,-1.50515,0	1/1:7:0,7:0:0:7:259:-22.6537,-2.10721,0	1/1:7:0,5:0:0:5:185:-16.0107,-1.50515,0	1/1:12:0,11:0:0:11:407:-35.1381,-3.31133,0	1/1:13:0,13:0:0:13:475:-41.5618,-3.91339,0	1/1:4:0,4:0:0:4:148:-12.8905,-1.20412,0	1/1:4:0,4:0:0:4:142:-12.4081,-1.20412,0	1/1:8:0,8:0:0:8:295:-25.5099,-2.40824,0	1/1:13:0,13:0:0:13:481:-42.1485,-3.91339,0	1/1:3:0,3:0:0:3:111:-9.66786,-0.90309,0
chr05	97272	A	T	28918.6	AB=0;ABP=0;AC=18;AF=0.5;AN=36;AO=918;CIGAR=1X;DP=1840;DPB=1840;DPRA=0.995662;EPP=54.8229;EPPR=89.8315;GTI=0;LEN=1;MEANALT=1;MQM=41.9194;MQMR=41.9349;NS=18;NUMALT=1;ODDS=21.5621;PAIRED=0.788671;PAIREDR=0.778742;PAO=0;PQA=0;PQR=0;PRO=0;QA=33604;QR=33778;RO=922;RPL=465;RPP=3.35092;RPPR=5.73288;RPR=453;RUN=1;SAF=404;SAP=31.6321;SAR=514;SRF=411;SRP=26.5621;SRR=511;TYPE=snp;technology.ILLUMI8A=0;techno…	GT:DP:AD:RO:QR:AO:QA:GL	0/0:52:52,0:52:1900:0:0:0,-15.6536,-165.764	0/0:179:179,0:179:6515:0:0:0,-53.8844,-568.276	0/0:163:163,0:163:5995:0:0:0,-49.0679,-522.702	1/1:50:0,50:0:0:50:1790:-156.577,-15.0515,0	1/1:65:0,65:0:0:65:2405:-209.725,-19.567,0	0/0:22:22,0:22:814:0:0:0,-6.62266,-71.2041	0/0:81:81,0:81:2973:0:0:0,-24.3834,-259.118	1/1:78:0,78:0:0:78:2874:-250.432,-23.4803,0	1/1:76:0,76:0:0:76:2812:-244.866,-22.8783,0	1/1:95:0,95:0:0:95:3491:-304.544,-28.5979,0	1/1:139:0,139:0:0:139:5082:-442.79,-41.8432,0	0/0:102:102,0:102:3702:0:0:0,-30.7051,-322.868	1/1:142:0,142:0:0:142:5217:-454.729,-42.7463,0	1/1:107:0,107:0:0:107:3911:-341.047,-32.2102,0	1/1:166:0,166:0:0:166:6022:-525.452,-49.971,0	0/0:132:132,0:132:4848:0:0:0,-39.736,-422.543	0/0:99:99,0:99:3639:0:0:0,-29.802,-317.126	0/0:92:92,0:92:3392:0:0:0,-27.6948,-295.858
chr05	100612	G	T	8.9586e-13	AB=0;ABP=0;AC=0;AF=0;AN=36;AO=29;CIGAR=1X;DP=1939;DPB=1939;DPRA=1.20483;EPP=65.983;EPPR=1717.24;GTI=0;LEN=1;MEANALT=1.2;MQM=41.8621;MQMR=41.9433;NS=18;NUMALT=1;ODDS=77.1665;PAIRED=0;PAIREDR=0.915441;PAO=0;PQA=0;PQR=0;PRO=0;QA=1049;QR=69992;RO=1904;RPL=0;RPP=65.983;RPPR=4008.23;RPR=29;RUN=1;SAF=0;SAP=65.983;SAR=29;SRF=1576;SRP=1779.31;SRR=328;TYPE=snp;technology.ILLUMI8A=0.0344828;technology.ILLUM…	GT:DP:AD:RO:QR:AO:QA:GL	0/0:93:93,0:93:3381:0:0:0,-27.9958,-294.794	0/0:117:117,0:117:4305:0:0:0,-35.2205,-375.082	0/0:154:153,0:153:5637:0:0:0,-46.0576,-490.533	0/0:73:73,0:73:2689:0:0:0,-21.9752,-234.628	0/0:116:115,1:115:4231:1:37:0,-31.3959,-365.422	0/0:63:62,1:62:2294:1:37:0,-15.4413,-196.431	0/0:159:159,0:159:5871:0:0:0,-47.8638,-511.568	0/0:102:100,2:100:3676:2:74:0,-23.9017,-313.7	0/0:57:57,0:57:2085:0:0:0,-17.1587,-182.032	0/0:57:56,0:56:2048:0:0:0,-16.8577,-178.502	0/0:86:81,3:81:2961:3:99:0,-16.5542,-249.371	0/0:103:102,0:102:3762:0:0:0,-30.7051,-327.656	0/0:151:151,0:151:5551:0:0:0,-45.4555,-484.026	0/0:65:65,0:65:2393:0:0:0,-19.5669,-208.692	0/0:247:225,22:225:8289:22:802:0,-4.0283,-652.179	0/0:171:170,0:170:6230:0:0:0,-51.1751,-542.838	0/0:53:53,0:53:1937:0:0:0,-15.9546,-169.141	0/0:72:72,0:72:2652:0:0:0,-21.6742,-231.045
chr05	101037	GTTTT	GCCTAA,GCCTAATTTT	22247.6	AB=0.794486,0.122807;ABP=303.561,496.087;AC=29,7;AF=0.805556,0.194444;AN=36;AO=832,86;CIGAR=1M2X1M1I1X,1M5I4M;DP=992;DPB=1261;DPRA=0,0;EPP=467.799,172.789;EPPR=5.80219;GTI=6;LEN=6,5;MEANALT=4.16667,4.16667;MQM=40.2332,40.5581;MQMR=42;NS=18;NUMALT=2;ODDS=1.56346;PAIRED=0.753606,0.0116279;PAIREDR=1;PAO=4.33333,4.33333;PQA=160.333,160.333;PQR=160.333;PRO=4.33333;QA=30097,3062;QR=256;RO=7;RPL=832,86;…	GT:DP:AD:RO:QR:AO:QA:GL	1/2:54:0,42,7:0:0:42,7:1522,247:-137.712,-19.2503,-6.60706,-118.452,0,-116.345	1/1:61:0,51,4:0:0:51,4:1855,124:-159.897,-15.3525,0,-150.23,-5.70158,-149.026	1/1:97:0,85,5:0:0:85,5:3077,185:-265.355,-25.5876,0,-250.901,-11.1352,-249.396	1/1:32:0,28,3:0:0:28,3:1024,99:-88.1703,-8.42884,0,-80.3929,-0.676174,-79.4898	1/2:45:0,38,5:0:0:38,5:1377,173:-120.813,-13.6076,-2.16843,-107.191,0,-105.686	1/2:29:0,25,3:0:0:25,3:908,111:-79.2125,-8.56672,-1.04097,-70.6017,0,-69.6986	1/1:72:0,63,4:0:0:63,4:2291,148:-197.297,-18.9649,0,-185.816,-7.48034,-184.612	1/1:41:0,38,2:0:0:38,2:1359,74:-117.436,-11.4391,0,-111.695,-5.67856,-111.093	1/1:23:0,21,2:0:0:21,2:763,74:-65.7504,-6.32163,0,-59.9066,-0.146785,-59.3046	1/1:41:0,38,2:0:0:38,2:1379,62:-118.79,-11.4391,0,-113.98,-6.61828,-113.378	1/2:74:0,51,12:0:0:51,12:1842,420:-176.264,-32.5647,-17.2122,-143.69,0,-140.078	1/2:49:5,37,7:5:182:37,7:1345,247:-107.969,-4.85444,-8.10055,-90.2108,0,-102.492	1/1:71:0,61,5:0:0:61,5:2179,185:-188.257,-18.3628,0,-173.854,-3.95866,-172.349	1/2:40:0,33,5:0:0:33,5:1212,185:-108.725,-14.4175,-4.48351,-94.3221,0,-92.817	1/1:84:0,70,7:0:0:70,7:2528,259:-218.02,-21.0721,0,-197.927,-0.970748,-195.82	1/2:108:1,91,10:1:37:91,10:3273,358:-279.426,-24.9521,-0.480885,-251.851,0,-251.763	1/1:31:0,23,1:0:0:23,1:819,37:-70.6743,-6.92369,0,-67.8039,-4.0537,-67.5029	1/1:40:1,37,2:1:37:37,2:1344,74:-112.576,-8.21557,0,-107.085,-5.34822,-109.405
chr05	101042	T	A	1.54112e-05	AB=0.118497;ABP=440.418;AC=7;AF=0.194444;AN=36;AO=79;CIGAR=1X;DP=950;DPB=950;DPRA=2.73529;EPP=174.557;EPPR=444.183;GTI=6;LEN=1;MEANALT=1.52941;MQM=40.5063;MQMR=40.2605;NS=18;NUMALT=1;ODDS=12.6366;PAIRED=0;PAIREDR=0.745349;PAO=0;PQA=0;PQR=0;PRO=0;QA=2861;QR=31448;RO=860;RPL=79;RPP=174.557;RPPR=1861.8;RPR=0;RUN=1;SAF=79;SAP=174.557;SAR=0;SRF=222;SRP=439.971;SRR=638;TYPE=snp;technology.ILLUMI8A=0.29…	GT:DP:AD:RO:QR:AO:QA:GL	0/1:50:43,5:43:1579:5:176:-0.785132,0,-121.13	0/0:60:54,5:54:1986:5:185:0,-1.90935,-154.866	0/0:96:89,7:89:3233:7:250:0,-6.8492,-256.389	0/1:33:28,4:28:1024:4:145:-2.8442,0,-78.3739	0/1:45:38,7:38:1370:7:253:-8.63924,0,-104.608	0/1:29:26,3:26:950:3:111:-1.18948,0,-73.2404	0/1:76:64,10:64:2356:10:362:-9.01957,0,-180.253	0/1:44:39,5:39:1419:5:185:-3.1208,0,-109.222	0/0:20:20,0:20:728:0:0:0,-6.0206,-62.9935	0/0:43:39,3:39:1431:3:111:0,-3.00736,-113.282	0/0:66:62,4:62:2294:4:148:0,-6.77787,-184.548	0/0:44:41,2:41:1481:2:74:0,-6.55234,-121.181	0/1:69:61,7:61:2221:7:245:-0.77365,0,-170.593	0/0:37:34,1:34:1258:1:37:0,-7.36577,-104.907	0/0:74:69,5:69:2493:5:175:0,-6.83781,-199.467	0/0:101:92,9:92:3380:9:330:0,-1.65978,-262.007	0/0:25:24,1:24:876:1:37:0,-4.00216,-72.0523	0/0:38:37,1:37:1369:1:37:0,-7.91555,-114.525
chr05	101047	CTTTGCCCTT	ATTTCTCCAA	7851.27	AB=0.736842;ABP=12.2676;AC=35;AF=0.972222;AN=36;AO=317;CIGAR=1X3M2X2M2X;DP=326;DPB=552.8;DPRA=0;EPP=455.451;EPPR=3.44459;GTI=0;LEN=10;MEANALT=1.22222;MQM=40;MQMR=42;NS=18;NUMALT=1;ODDS=8.98171;PAIRED=0.902208;PAIREDR=1;PAO=398;PQA=14499;PQR=259;PRO=39;QA=11610;QR=182;RO=5;RPL=317;RPP=691.367;RPPR=6.91895;RPR=0;RUN=1;SAF=30;SAP=455.451;SAR=287;SRF=3;SRP=3.44459;SRR=2;TYPE=complex;technology.ILLUMI…	GT:DP:AD:RO:QR:AO:QA:GL	1/1:17:0,17:0:0:17:629:-53.9277,-5.11751,0	1/1:18:0,18:0:0:18:660:-56.7107,-5.41854,0	1/1:28:0,27:0:0:27:988:-84.8756,-8.12781,0	1/1:11:0,11:0:0:11:401:-34.509,-3.31133,0	1/1:14:0,14:0:0:14:506:-43.6262,-4.21442,0	1/1:12:0,12:0:0:12:440:-37.7974,-3.61236,0	1/1:28:0,28:0:0:28:1021:-87.7626,-8.42884,0	1/1:15:0,15:0:0:15:550:-47.2742,-4.51545,0	1/1:4:0,4:0:0:4:148:-12.6856,-1.20412,0	1/1:13:0,13:0:0:13:475:-40.851,-3.91339,0	1/1:14:0,14:0:0:14:516:-44.2817,-4.21442,0	0/1:19:5,14:5:182:14:514:-38.4196,0,-10.1735	1/1:23:0,22:0:0:22:812:-69.642,-6.62266,0	1/1:14:0,14:0:0:14:511:-43.918,-4.21442,0	1/1:42:0,42:0:0:42:1541:-132.376,-12.6433,0	1/1:36:0,34:0:0:34:1243:-106.833,-10.235,0	1/1:12:0,12:0:0:12:438:-37.686,-3.61236,0	1/1:6:0,6:0:0:6:217:-18.7006,-1.80618,0
chr05	102175	CATCTCTTTTCTT	AAAGTTATCACTAC	2548.69	AB=0.794521;ABP=58.011;AC=28;AF=0.777778;AN=36;AO=129;CIGAR=1X1M2X1M2X1M2X2M1X1I;DP=146;DPB=466.769;DPRA=0;EPP=283.13;EPPR=6.62942;GTI=4;LEN=14;MEANALT=1.05556;MQM=40;MQMR=42;NS=18;NUMALT=1;ODDS=0.210806;PAIRED=0.984496;PAIREDR=0.866667;PAO=475;PQA=17264;PQR=481;PRO=87;QA=4741;QR=549;RO=15;RPL=0;RPP=283.13;RPPR=3.15506;RPR=129;RUN=1;SAF=129;SAP=283.13;SAR=0;SRF=6;SRP=4.31318;SRR=9;TYPE=complex;te…	GT:DP:AD:RO:QR:AO:QA:GL	1/1:12:0,12:0:0:12:442:-37.9382,-3.61236,0	0/1:16:2,14:2:74:14:517:-39.526,0,-1.63058	0/1:15:2,13:2:74:13:479:-36.5924,0,-1.93125	1/1:6:0,6:0:0:6:220:-18.9035,-1.80618,0	1/1:10:0,10:0:0:10:364:-31.3363,-3.0103,0	0/1:5:1,4:1:37:4:148:-11.1917,0,-1.72126	1/1:9:0,9:0:0:9:333:-28.5486,-2.70927,0	0/1:4:1,3:1:34:3:111:-8.31362,0,-1.7989	0/1:11:3,8:3:111:8:295:-22.003,0,-6.36082	1/1:3:0,1:0:0:1:37:-3.17404,-0.30103,0	1/1:7:0,7:0:0:7:258:-22.1482,-2.10721,0	0/1:10:1,9:1:37:9:330:-25.3386,0,-0.212541	1/1:3:0,3:0:0:3:109:-9.38897,-0.90309,0	1/1:4:0,4:0:0:4:148:-12.6846,-1.20412,0	1/1:16:0,16:0:0:16:585:-50.2942,-4.81648,0	0/1:10:4,6:4:145:6:217:-15.6958,0,-9.67084	1/1:3:0,3:0:0:3:111:-9.52168,-0.90309,0	0/1:2:1,1:1:37:1:37:-2.5725,0,-2.62424
chr05	102448	AAGATCCACT	CAATTGTTTATGCAGC	1149.5	AB=0;ABP=0;AC=28;AF=0.875;AN=32;AO=51;CIGAR=1X1M6I1X2M1X2M2X;DP=77;DPB=281.4;DPRA=3.52381;EPP=113.755;EPPR=0;GTI=1;LEN=16;MEANALT=1.78571;MQM=40;MQMR=0;NS=16;NUMALT=1;ODDS=9.65834;PAIRED=0.882353;PAIREDR=0;PAO=354;PQA=11841;PQR=0;PRO=36;QA=1875;QR=0;RO=0;RPL=51;RPP=113.755;RPPR=0;RPR=0;RUN=1;SAF=0;SAP=113.755;SAR=51;SRF=0;SRP=0;SRR=0;TYPE=complex;technology.ILLUMI8A=0.215686;technology.ILLUMINA=0…	GT:DP:AD:RO:QR:AO:QA:GL	1/1:2:0,1:0:0:1:37:-3.17258,-0.30103,0	1/1:7:0,5:0:0:5:185:-15.861,-1.50515,0	1/1:17:0,10:0:0:10:369:-31.6539,-3.0103,0	1/1:6:0,2:0:0:2:74:-6.34514,-0.60206,0	0/0:1:0,0:0:0:0:0:0,0,0	1/1:4:0,3:0:0:3:111:-9.51552,-0.90309,0	1/1:4:0,2:0:0:2:73:-6.28313,-0.60206,0	1/1:1:0,1:0:0:1:37:-3.17319,-0.30103,0	1/1:1:0,1:0:0:1:37:-3.1866,-0.30103,0	1/1:2:0,1:0:0:1:37:-3.17638,-0.30103,0	1/1:16:0,16:0:0:16:588:-50.4742,-4.81648,0	1/1:1:0,1:0:0:1:37:-3.17279,-0.30103,0	1/1:7:0,4:0:0:4:144:-12.4274,-1.20412,0	1/1:2:0,2:0:0:2:72:-6.21935,-0.60206,0	0/0:2:0,0:0:0:0:0:0,0,0	1/1:4:0,2:0:0:2:74:-6.346,-0.60206,0	.	.
chr05	102842	T	C	1645.87	AB=0.558824;ABP=5.05404;AC=20;AF=0.666667;AN=30;AO=73;CIGAR=1X;DP=107;DPB=107;DPRA=1.83929;EPP=9.70319;EPPR=33.9218;GTI=2;LEN=1;MEANALT=1;MQM=40.7123;MQMR=40.1176;NS=15;NUMALT=1;ODDS=0.558608;PAIRED=0.767123;PAIREDR=0.0882353;PAO=0;PQA=0;PQR=0;PRO=0;QA=2551;QR=1174;RO=34;RPL=0;RPP=161.528;RPPR=76.8404;RPR=73;RUN=1;SAF=29;SAP=9.70319;SAR=44;SRF=6;SRP=33.9218;SRR=28;TYPE=snp;technology.ILLUMI8A=0.1…	GT:DP:AD:RO:QR:AO:QA:GL	0/1:5:1,4:1:37:4:148:-11.7434,0,-2.01844	0/1:8:5,3:5:173:3:107:-7.25438,0,-12.8462	0/1:7:3,4:3:87:4:142:-10.666,0,-5.82298	0/0:4:4,0:4:124:0:0:0,-1.20412,-11.1187	0/1:6:3,3:3:99:3:100:-7.32916,0,-7.19853	1/1:3:0,3:0:0:3:92:-8.38105,-0.90309,0	0/1:8:6,2:6:222:2:59:-3.07696,0,-16.9715	0/1:8:2,6:2:74:6:222:-17.0762,0,-4.28659	.	.	1/1:2:0,2:0:0:2:74:-6.69483,-0.60206,0	1/1:14:0,14:0:0:14:480:-41.9992,-4.21442,0	0/1:7:1,6:1:37:6:222:-17.2726,0,-1.41638	1/1:2:0,2:0:0:2:74:-6.69483,-0.60206,0	0/1:19:9,10:9:321:10:332:-23.4312,0,-22.229	1/1:6:0,6:0:0:6:203:-18.1139,-1.80618,0	.	1/1:8:0,8:0:0:8:296:-25.8264,-2.40824,0
chr05	102843	T	G	2673.95	AB=0.777778;ABP=9.04217;AC=33;AF=0.970588;AN=34;AO=101;CIGAR=1X;DP=122;DPB=122;DPRA=0;EPP=35.7114;EPPR=7.35324;GTI=0;LEN=1;MEANALT=1.23529;MQM=40.5149;MQMR=42;NS=17;NUMALT=1;ODDS=4.335;PAIRED=0.554455;PAIREDR=1;PAO=0;PQA=0;PQR=0;PRO=0;QA=3548;QR=74;RO=2;RPL=0;RPP=222.329;RPPR=7.35324;RPR=101;RUN=1;SAF=31;SAP=35.7114;SAR=70;SRF=2;SRP=7.35324;SRR=0;TYPE=snp;technology.ILLUMI8A=0.138614;technology.I…	GT:DP:AD:RO:QR:AO:QA:GL	1/1:5:0,5:0:0:5:185:-16.4186,-1.50515,0	1/1:6:0,3:0:0:3:107:-9.32961,-0.90309,0	1/1:12:0,11:0:0:11:393:-34.1051,-3.31133,0	1/1:2:0,2:0:0:2:71:-6.48499,-0.60206,0	0/1:9:2,7:2:74:7:248:-19.1259,0,-4.09404	1/1:4:0,4:0:0:4:129:-11.5655,-1.20412,0	1/1:8:0,2:0:0:2:59:-5.18119,-0.60206,0	1/1:8:0,8:0:0:8:290:-25.393,-2.40824,0	1/1:1:0,1:0:0:1:25:-2.48652,-0.30103,0	1/1:2:0,2:0:0:2:66:-6.07092,-0.60206,0	1/1:4:0,4:0:0:4:146:-12.9051,-1.20412,0	1/1:17:0,17:0:0:17:591:-51.5685,-5.11751,0	1/1:6:0,6:0:0:6:222:-19.3798,-1.80618,0	1/1:2:0,2:0:0:2:74:-6.69483,-0.60206,0	1/1:18:0,9:0:0:9:295:-25.5897,-2.70927,0	1/1:7:0,7:0:0:7:240:-21.2884,-2.10721,0	.	1/1:11:0,11:0:0:11:407:-35.3398,-3.31133,0
chr05	102980	GGTAAA	GAGG	215.797	AB=0;ABP=0;AC=18;AF=0.692308;AN=26;AO=15;CIGAR=1M2D1M2X;DP=40;DPB=50.5;DPRA=3.66667;EPP=35.5824;EPPR=4.78696;GTI=3;LEN=4;MEANALT=1.5;MQM=40;MQMR=40.9091;NS=13;NUMALT=1;ODDS=0.238172;PAIRED=0;PAIREDR=1;PAO=0;PQA=0;PQR=0;PRO=0;QA=555;QR=405;RO=11;RPL=15;RPP=35.5824;RPPR=4.78696;RPR=0;RUN=1;SAF=0;SAP=35.5824;SAR=15;SRF=5;SRP=3.20771;SRR=6;TYPE=complex;technology.ILLUMI8A=0.133333;technology.ILLUMINA…	GT:DP:AD:RO:QR:AO:QA:GL	.	1/1:3:0,0:0:0:0:0:0,0,0	1/1:1:0,0:0:0:0:0:0,0,0	1/1:2:0,0:0:0:0:0:0,0,0	0/0:2:2,0:2:74:0:0:0,-0.60206,-6.80331	1/1:2:0,0:0:0:0:0:0,0,0	1/1:3:0,2:0:0:2:74:-6.35719,-0.60206,0	1/1:1:0,0:0:0:0:0:0,0,0	.	.	.	1/1:3:0,0:0:0:0:0:0,0,0	.	0/0:6:6,0:6:222:0:0:0,-1.80618,-19.3798	1/1:13:0,13:0:0:13:481:-41.5784,-3.91339,0	1/1:1:0,0:0:0:0:0:0,0,0	0/0:1:1,0:1:37:0:0:0,-0.30103,-3.58069	0/0:2:2,0:2:72:0:0:0,-0.60206,-6.65162
chr05	105120	C	T	336.934	AB=0;ABP=0;AC=6;AF=0.5;AN=12;AO=15;CIGAR=1X;DP=19;DPB=19;DPRA=3.75;EPP=20.5268;EPPR=5.18177;GTI=3;LEN=1;MEANALT=1;MQM=42;MQMR=42;NS=6;NUMALT=1;ODDS=2.43855;PAIRED=1;PAIREDR=1;PAO=0;PQA=0;PQR=0;PRO=0;QA=547;QR=148;RO=4;RPL=14;RPP=27.4756;RPPR=3.0103;RPR=1;RUN=1;SAF=12;SAP=14.7363;SAR=3;SRF=3;SRP=5.18177;SRR=1;TYPE=snp;technology.ILLUMI8A=0;technology.ILLUMINA=1;ANN=T|intergenic_region|MODIFIER|MEL…	GT:DP:AD:RO:QR:AO:QA:GL	.	.	.	.	.	0/0:2:2,0:2:74:0:0:0,-0.60206,-6.80331	.	1/1:2:0,2:0:0:2:74:-6.80331,-0.60206,0	.	.	1/1:3:0,3:0:0:3:111:-10.0259,-0.90309,0	.	.	.	1/1:10:0,10:0:0:10:362:-31.9455,-3.0103,0	0/0:1:1,0:1:37:0:0:0,-0.30103,-3.58069	.	0/0:1:1,0:1:37:0:0:0,-0.30103,-3.58069
chr05	107212	A	C	2972.97	AB=0;ABP=0;AC=18;AF=0.5;AN=36;AO=101;CIGAR=1X;DP=181;DPB=181;DPRA=1.2625;EPP=14.3837;EPPR=6.91895;GTI=0;LEN=1;MEANALT=1;MQM=42;MQMR=42;NS=18;NUMALT=1;ODDS=4.43786;PAIRED=0.940594;PAIREDR=0.975;PAO=0;PQA=0;PQR=0;PRO=0;QA=3725;QR=2936;RO=80;RPL=49;RPP=3.2038;RPPR=9.95901;RPR=52;RUN=1;SAF=58;SAP=7.84774;SAR=43;SRF=40;SRP=3.0103;SRR=40;TYPE=snp;technology.ILLUMI8A=0;technology.ILLUMINA=1;ANN=C|interg…	GT:DP:AD:RO:QR:AO:QA:GL	0/0:5:5,0:5:185:0:0:0,-1.50515,-16.4712	0/0:11:11,0:11:407:0:0:0,-3.31133,-35.8069	0/0:8:8,0:8:296:0:0:0,-2.40824,-26.139	1/1:5:0,5:0:0:5:185:-16.4712,-1.50515,0	1/1:6:0,6:0:0:6:222:-19.6938,-1.80618,0	0/0:10:10,0:10:370:0:0:0,-3.0103,-32.5843	0/0:3:3,0:3:111:0:0:0,-0.90309,-10.0259	1/1:16:0,16:0:0:16:580:-50.9329,-4.81648,0	1/1:12:0,12:0:0:12:444:-39.0295,-3.61236,0	1/1:24:0,24:0:0:24:888:-77.701,-7.22472,0	1/1:8:0,8:0:0:8:296:-26.139,-2.40824,0	0/0:6:6,0:6:210:0:0:0,-1.80618,-18.6953	1/1:17:0,17:0:0:17:629:-55.1426,-5.11751,0	1/1:11:0,11:0:0:11:407:-35.8069,-3.31133,0	1/1:2:0,2:0:0:2:74:-6.80331,-0.60206,0	0/0:8:8,0:8:296:0:0:0,-2.40824,-26.139	0/0:10:10,0:10:370:0:0:0,-3.0103,-32.5843	0/0:19:19,0:19:691:0:0:0,-5.71957,-60.6018
chr05	116396	TCATTCTTGGTTATTGATGAAGG	TCAGATTGTAATTAATGAGG,GCATCAGATTGTAATTAATGAGG	1697.18	AB=0.28327,0.113895;ABP=217.615,571.456;AC=14,3;AF=0.388889,0.0833333;AN=36;AO=150,50;CIGAR=3M3X1M2D2M1X3M1X3M1D3M,1X3M2X1I1X1M1X2M1X3M1X3M1D3M;DP=541;DPB=524.652;DPRA=0,2.09048;EPP=328.731,111.584;EPPR=54.7424;GTI=6;LEN=20,23;MEANALT=1.83333,2.07143;MQM=40,40;MQMR=41.9588;NS=18;NUMALT=2;ODDS=0.771038;PAIRED=0.913333,0.94;PAIREDR=0.861765;PAO=21.6667,21.6667;PQA=612.667,612.667;PQR=612.667;PRO=21…	GT:DP:AD:RO:QR:AO:QA:GL	0/1:47:29,17,1:29:1047:17,1:627,37:-39.9385,0,-77.5721,-45.7981,-79.8193,-128.188	0/1:9:6,2,1:6:219:2,1:74,37:-3.89915,0,-16.6637,-2.8439,-14.397,-19.8338	0/1:33:13,19,1:13:477:19,1:695,37:-49.7444,0,-31.6368,-50.7884,-34.4884,-88.1787	0/1:42:31,8,3:31:1101:8,3:295,110:-13.5302,0,-84.67,-14.3195,-78.5299,-100.526	0/1:29:22,4,3:22:798:4,3:147,111:-4.77486,0,-61.7874,-2.79748,-54.3814,-64.896	0/1:21:9,9,3:9:324:9,3:330,109:-22.9204,0,-22.9321,-17.1497,-17.1614,-41.8964	0/1:33:17,10,6:17:615:10,6:365,220:-23.2052,0,-45.6037,-11.2454,-31.5282,-58.0793	0/1:47:38,8,1:38:1367:8,1:293,37:-11.3293,0,-105.768,-19.898,-105.306,-127.776	0/2:15:9,3,3:9:329:3,3:111,111:-5.89254,0,-25.0552,0,-17.3495,-25.0552	0/1:25:16,9,0:16:571:9,0:331,0:-21.1479,0,-42.7431,-25.9644,-45.4523,-71.1586	0/1:26:18,8,0:18:648:8,0:296,0:-17.803,0,-49.1072,-23.2216,-51.5154,-74.476	0/1:36:32,4,0:32:1150:4,0:148,0:-2.121,0,-90.0089,-11.754,-91.213,-102.694	0/1:39:18,16,4:18:650:16,4:588,146:-40.2195,0,-46.5901,-34.2843,-40.0525,-84.5132	0/1:32:26,4,2:26:937:4,2:147,73:-3.55779,0,-72.9004,-5.71573,-68.4267,-79.2428	0/1:42:21,16,5:21:755:16,5:589,185:-39.3455,0,-54.8809,-31.322,-45.3497,-89.5689	0/2:36:15,9,12:15:540:9,12:327,442:-29.7946,-8.87081,-48.8931,0,-17.2884,-39.1177	0/2:14:6,3,5:6:213:3,5:110,184:-12.4722,-5.73429,-21.7015,0,-8.3175,-15.3592	0/0:15:14,1,0:14:511:1,0:37,0:0,-0.991856,-41.2992,-4.21442,-41.6002,-44.4696
chr05	116620	T	G	6.12348e-13	AB=0;ABP=0;AC=0;AF=0;AN=36;AO=50;CIGAR=1X;DP=3138;DPB=3138;DPRA=1.05646;EPP=53.2147;EPPR=465.221;GTI=0;LEN=1;MEANALT=2.07143;MQM=41.84;MQMR=41.6723;NS=18;NUMALT=1;ODDS=115.102;PAIRED=0.6;PAIREDR=0.479685;PAO=0;PQA=0;PQR=0;PRO=0;QA=1826;QR=112468;RO=3052;RPL=50;RPP=111.584;RPPR=6595.65;RPR=0;RUN=1;SAF=8;SAP=53.2147;SAR=42;SRF=1119;SRP=474.442;SRR=1933;TYPE=snp;technology.ILLUMI8A=0.24;technology.I…	GT:DP:AD:RO:QR:AO:QA:GL	0/0:236:231,2:231:8535:2:74:0,-63.6932,-735.198	0/0:138:134,2:134:4898:2:74:0,-34.4948,-419.242	0/0:314:311,2:311:11459:2:74:0,-87.8304,-989.402	0/0:171:165,1:165:6081:1:37:0,-46.7484,-524.585	0/0:209:208,0:208:7684:0:0:0,-62.6142,-667.679	0/0:94:88,2:88:3256:2:74:0,-20.647,-276.117	0/0:307:300,6:300:11052:6:222:0,-72.7795,-940.803	0/0:138:135,0:135:4971:0:0:0,-40.639,-432.474	0/0:160:160,0:160:5884:0:0:0,-48.1648,-511.8	0/0:113:111,1:111:4083:1:37:0,-30.4927,-351.497	0/0:161:158,0:158:5822:0:0:0,-47.5627,-505.258	0/0:121:113,5:113:4157:5:173:0,-20.397,-346.049	0/0:165:160,2:160:5896:2:74:0,-42.3201,-505.822	0/0:113:110,3:110:4046:3:111:0,-23.9905,-342.035	0/0:263:247,14:247:9115:14:506:0,-34.4393,-749.022	0/0:246:236,6:236:8720:6:222:0,-53.5655,-738.526	0/0:75:72,3:72:2664:3:111:0,-12.6579,-221.335	0/0:114:113,1:113:4145:1:37:0,-30.7367,-357.317
chr05	116624	G	A	1.78833e-07	AB=0.130952;ABP=102.381;AC=1;AF=0.0277778;AN=36;AO=52;CIGAR=1X;DP=1759;DPB=1759;DPRA=1.75444;EPP=3.67845;EPPR=10.1649;GTI=0;LEN=1;MEANALT=2.2;MQM=41.5769;MQMR=41.5439;NS=18;NUMALT=1;ODDS=17.0054;PAIRED=0.307692;PAIREDR=0.384477;PAO=0;PQA=0;PQR=0;PRO=0;QA=1912;QR=60798;RO=1662;RPL=52;RPP=115.927;RPPR=3585.99;RPR=0;RUN=1;SAF=24;SAP=3.67845;SAR=28;SRF=865;SRP=9.05175;SRR=797;TYPE=snp;technology.ILLU…	GT:DP:AD:RO:QR:AO:QA:GL	0/0:132:130,1:130:4714:1:37:0,-36.1866,-406.188	0/0:80:75,2:75:2751:2:65:0,-17.4608,-233.054	0/0:175:166,3:166:6034:3:111:0,-41.2041,-514.645	0/0:94:85,2:85:3109:2:74:0,-19.7442,-262.986	0/0:128:119,4:119:4355:4:148:0,-24.1337,-365.651	0/0:50:50,0:50:1850:0:0:0,-15.0515,-160.665	0/0:173:162,4:162:5946:4:148:0,-37.1318,-503.396	0/0:87:85,1:85:3097:1:37:0,-22.666,-266.306	0/1:84:73,11:73:2689:11:407:-10.3647,0,-208.466	0/0:69:69,0:69:2529:0:0:0,-20.7711,-219.932	0/0:104:94,6:94:3418:6:222:0,-10.9171,-277.454	0/0:61:57,0:57:2073:0:0:0,-17.1587,-179.971	0/0:91:84,5:84:3060:5:185:0,-10.6786,-249.576	0/0:60:58,2:58:2122:2:74:0,-11.2585,-177.73	0/0:105:96,7:96:3528:7:256:0,-8.80505,-284.997	0/0:156:152,2:152:5564:2:74:0,-39.9119,-477.045	0/0:41:40,1:40:1480:1:37:0,-8.81864,-125.121	0/0:69:67,1:67:2479:1:37:0,-17.2374,-212.085
chr05	116626	AGGTAAAAAT	AGAATCACTTTCAAACA,AGAATCACT	3337.37	AB=0.47929,0.4;ABP=3.6399,19.0792;AC=18,16;AF=0.5,0.444444;AN=36;AO=90,74;CIGAR=2M7I1X1M1X3M2X,1M1D1M1X1M2X1M1X1M;DP=194;DPB=283.6;DPRA=0,2.56944;EPP=45.5712,54.7735;EPPR=5.49198;GTI=1;LEN=17,9;MEANALT=2.47059,2.8125;MQM=40,40;MQMR=42;NS=18;NUMALT=2;ODDS=3.85926;PAIRED=0.811111,0.310811;PAIREDR=1;PAO=101.333,101.333;PQA=3157.67,3157.67;PQR=3157.67;PRO=101.333;QA=3274,2696;QR=503;RO=14;RPL=90,74;R…	GT:DP:AD:RO:QR:AO:QA:GL	1/2:13:0,8,5:0:0:8,5:289,183:-36.0114,-13.6428,-11.2345,-21.8435,0,-20.3384	0/2:16:4,0,7:4:143:0,7:0,257:-18.7216,-19.9257,-31.2411,0,-11.2933,-9.18604	1/2:26:0,10,14:0:0:10,14:366,508:-67.6644,-39.2314,-36.2211,-28.1572,0,-23.9428	1/2:12:0,6,4:0:0:6,4:219,148:-28.147,-11.1973,-9.39108,-16.7007,0,-15.4966	1/2:10:0,7,3:0:0:7,3:256,111:-28.1532,-8.43513,-6.32792,-19.5756,0,-18.6725	1/2:8:0,6,2:0:0:6,2:221,70:-22.2817,-5.40925,-3.60307,-16.8501,0,-16.2481	1/2:21:0,8,11:0:0:8,11:292,401:-53.0278,-30.3752,-27.967,-21.942,0,-18.6307	1/2:4:0,2,2:0:0:2,2:74,74:-11.0054,-5.54089,-4.93883,-5.54089,0,-4.93883	1/2:6:0,3,3:0:0:3,3:111,107:-16.7395,-8.23855,-7.33546,-8.50528,0,-7.60219	1/2:9:0,5,4:0:0:5,4:181,146:-25.3242,-11.3049,-9.79978,-14.018,0,-12.8139	1/2:7:0,5,1:0:0:5,1:181,37:-16.5042,-2.6133,-1.10815,-13.6455,0,-13.3445	1/2:9:0,1,6:0:0:1,6:37,214:-19.3165,-16.4517,-16.1507,-2.79455,0,-0.988375	0/2:13:6,3,3:6:220:3,3:106,111:-6.74871,-0.35839,-16.7591,0,-9.07635,-16.4066	1/2:8:0,5,3:0:0:5,3:185,111:-22.9443,-8.68132,-7.17617,-14.3654,0,-13.4623	1/1:1:0,1,0:0:0:1,0:34,0:-3.30271,-0.30103,0,-3.30271,-0.30103,-3.30271	1/2:16:4,8,4:4:140:8,4:289,144:-21.3197,-0.15813,-8.69683,-11.3509,0,-21.1644	1/1:8:0,8,0:0:0:8,0:291,0:-24.9744,-2.40824,0,-24.9744,-2.40824,-24.9744	1/2:7:0,4,2:0:0:4,2:142,74:-16.2488,-5.29752,-4.0934,-10.5438,0,-9.94178
chr05	116636	TT	TG	1334.2	AB=0.315412;ABP=85.5807;AC=16;AF=0.444444;AN=36;AO=89;CIGAR=1M1X;DP=315;DPB=320.5;DPRA=0.783422;EPP=44.0243;EPPR=236.955;GTI=3;LEN=1;MEANALT=1.17647;MQM=40;MQMR=41.0224;NS=18;NUMALT=1;ODDS=0.139495;PAIRED=0.808989;PAIREDR=0.255605;PAO=5.5;PQA=203.5;PQR=203.5;PRO=5.5;QA=3238;QR=8044;RO=223;RPL=89;RPP=196.271;RPPR=470.033;RPR=0;RUN=1;SAF=24;SAP=44.0243;SAR=65;SRF=189;SRP=236.955;SRR=34;TYPE=snp;tec…	GT:DP:AD:RO:QR:AO:QA:GL	0/1:29:21,8:21:759:8:289:-16.5381,0,-57.4436	0/0:22:22,0:22:789:0:0:0,-6.62266,-68.7706	0/1:35:25,10:25:907:10:366:-21.2729,0,-68.325	0/1:18:10,6:10:364:6:219:-14.0072,0,-26.6694	0/1:26:19,7:19:703:7:256:-14.4831,0,-53.3423	0/1:11:5,6:5:185:6:221:-15.9048,0,-12.8534	0/1:23:15,8:15:537:8:292:-18.542,0,-39.8417	0/1:13:11,2:11:395:2:74:-2.75135,0,-30.7841	0/1:17:14,3:14:500:3:111:-4.70843,0,-38.472	0/1:13:8,5:8:283:5:181:-11.9359,0,-20.8283	0/1:8:3,5:3:92:5:181:-13.4738,0,-5.97257	0/0:14:13,1:13:463:1:37:0,-0.690826,-36.8388	0/1:18:15,3:15:549:3:106:-4.0859,0,-42.5023	0/1:10:5,5:5:179:5:185:-13.1982,0,-12.8662	0/1:7:6,1:6:216:1:34:-1.1955,0,-17.0632	0/1:30:22,8:22:796:8:289:-16.229,0,-60.504	0/1:11:3,8:3:111:8:291:-22.079,0,-6.66131	0/1:10:6,3:6:216:3:106:-6.42069,0,-15.9425
chr05	116639	TGAAATC	AAACATG	1351.55	AB=0.5;ABP=3.0103;AC=29;AF=0.90625;AN=32;AO=57;CIGAR=2X1M1X2M1X;DP=75;DPB=85.7143;DPRA=0;EPP=49.6779;EPPR=5.9056;GTI=0;LEN=7;MEANALT=1.25;MQM=40;MQMR=42;NS=16;NUMALT=1;ODDS=2.38631;PAIRED=0.298246;PAIREDR=0.833333;PAO=32;PQA=805;PQR=0;PRO=0;QA=2071;QR=436;RO=12;RPL=57;RPP=126.784;RPPR=14.5915;RPR=0;RUN=1;SAF=46;SAP=49.6779;SAR=11;SRF=4;SRP=5.9056;SRR=8;TYPE=complex;technology.ILLUMI8A=0.298246;te…	GT:DP:AD:RO:QR:AO:QA:GL	1/1:3:0,3:0:0:3:109:-9.50017,-0.90309,0	0/1:12:4,7:4:146:7:257:-18.7605,0,-9.43945	1/1:14:0,14:0:0:14:508:-43.83,-4.21442,0	1/1:3:0,3:0:0:3:111:-9.5137,-0.90309,0	1/1:2:0,2:0:0:2:74:-6.36228,-0.60206,0	1/1:1:0,1:0:0:1:37:-3.17123,-0.30103,0	1/1:8:0,6:0:0:6:214:-18.5363,-1.80618,0	1/1:2:0,2:0:0:2:74:-6.69483,-0.60206,0	1/1:1:0,1:0:0:1:37:-3.20244,-0.30103,0	1/1:4:0,4:0:0:4:144:-12.7729,-1.20412,0	1/1:1:0,1:0:0:1:37:-3.52359,-0.30103,0	1/1:6:0,4:0:0:4:142:-12.2964,-1.20412,0	0/1:6:4,2:4:148:2:72:-4.40292,0,-11.0889	1/1:2:0,2:0:0:2:74:-6.43056,-0.60206,0	.	0/1:8:4,4:4:142:4:144:-10.3647,0,-10.365	.	1/1:2:0,1:0:0:1:37:-3.18636,-0.30103,0
chr05	116819	T	C	3566.65	AB=0.692308;ABP=7.18621;AC=35;AF=0.972222;AN=36;AO=160;CIGAR=1X;DP=166;DPB=166;DPRA=0;EPP=350.446;EPPR=4.45795;GTI=0;LEN=1;MEANALT=1;MQM=40.0125;MQMR=42;NS=18;NUMALT=1;ODDS=6.83605;PAIRED=1;PAIREDR=1;PAO=0;PQA=0;PQR=0;PRO=0;QA=5920;QR=210;RO=6;RPL=0;RPP=350.446;RPPR=16.0391;RPR=160;RUN=1;SAF=160;SAP=350.446;SAR=0;SRF=4;SRP=4.45795;SRR=2;TYPE=snp;technology.ILLUMI8A=0.3125;technology.ILLUMINA=0.68…	GT:DP:AD:RO:QR:AO:QA:GL	1/1:13:0,13:0:0:13:481:-41.5784,-3.91339,0	1/1:6:0,6:0:0:6:222:-19.3798,-1.80618,0	0/1:13:4,9:4:148:9:333:-24.9801,0,-9.33516	1/1:8:0,8:0:0:8:296:-25.7222,-2.40824,0	1/1:12:0,12:0:0:12:444:-38.4072,-3.61236,0	1/1:7:0,7:0:0:7:259:-22.551,-2.10721,0	1/1:26:2,24:2:62:24:888:-70.6935,-2.05825,0	1/1:4:0,4:0:0:4:148:-13.0901,-1.20412,0	1/1:6:0,6:0:0:6:222:-19.3798,-1.80618,0	1/1:6:0,6:0:0:6:222:-19.3798,-1.80618,0	1/1:7:0,7:0:0:7:259:-22.551,-2.10721,0	1/1:2:0,2:0:0:2:74:-6.69483,-0.60206,0	1/1:9:0,9:0:0:9:333:-28.8935,-2.70927,0	1/1:8:0,8:0:0:8:296:-25.7222,-2.40824,0	1/1:19:0,19:0:0:19:703:-60.6058,-5.71957,0	1/1:15:0,15:0:0:15:555:-47.9209,-4.51545,0	1/1:1:0,1:0:0:1:37:-3.52359,-0.30103,0	1/1:4:0,4:0:0:4:148:-13.0373,-1.20412,0
chr05	116823	TTATTTCA	TGCTGTGGCGCA	8693.73	AB=0.765957;ABP=31.8863;AC=35;AF=0.972222;AN=36;AO=377;CIGAR=1M2X1M1X1M4I2M;DP=438;DPB=629.25;DPRA=0;EPP=753.643;EPPR=4.45795;GTI=0;LEN=12;MEANALT=2;MQM=40.7958;MQMR=42;NS=18;NUMALT=1;ODDS=14.6129;PAIRED=0.992042;PAIREDR=1;PAO=1;PQA=33;PQR=0;PRO=0;QA=13795;QR=220;RO=6;RPL=0;RPP=821.655;RPPR=16.0391;RPR=377;RUN=1;SAF=369;SAP=753.643;SAR=8;SRF=4;SRP=4.45795;SRR=2;TYPE=complex;technology.ILLUMI8A=0.…	GT:DP:AD:RO:QR:AO:QA:GL	1/1:33:0,32:0:0:32:1172:-101.364,-9.63296,0	1/1:16:0,16:0:0:16:586:-51.0354,-4.81648,0	0/1:47:4,36:4:148:36:1311:-101.544,0,-0.853773	1/1:21:0,19:0:0:19:690:-59.7343,-5.71957,0	1/1:24:0,21:0:0:21:769:-66.4849,-6.32163,0	1/1:14:0,11:0:0:11:401:-34.6352,-3.31133,0	1/1:51:2,41:2:72:41:1492:-122.58,-6.64182,0	1/1:8:0,6:0:0:6:213:-18.4353,-1.80618,0	1/1:8:0,8:0:0:8:296:-25.8264,-2.40824,0	1/1:20:0,19:0:0:19:701:-60.5892,-5.71957,0	1/1:16:0,14:0:0:14:513:-44.2059,-4.21442,0	1/1:10:0,6:0:0:6:220:-19.0865,-1.80618,0	1/1:20:0,14:0:0:14:516:-44.4038,-4.21442,0	1/1:18:0,16:0:0:16:580:-50.2743,-4.81648,0	1/1:73:0,60:0:0:60:2206:-190.852,-18.0618,0	1/1:36:0,35:0:0:35:1289:-111.411,-10.5361,0	1/1:10:0,10:0:0:10:361:-31.6284,-3.0103,0	1/1:13:0,13:0:0:13:479:-41.5889,-3.91339,0
chr05	117160	CTTTTTTGTCA	CTTTTTTTGTCA	0	AB=0.102041;ABP=542.245;AC=2;AF=0.0555556;AN=36;AO=224;CIGAR=1M1I10M;DP=4347;DPB=4373.64;DPRA=0;EPP=7.70223;EPPR=56.2686;GTI=1;LEN=1;MEANALT=2.72222;MQM=41.8304;MQMR=41.9204;NS=18;NUMALT=1;ODDS=61.4404;PAIRED=0.950893;PAIREDR=0.931343;PAO=5;PQA=153.5;PQR=153.5;PRO=5;QA=7928;QR=143942;RO=4020;RPL=133;RPP=20.1106;RPPR=292.445;RPR=91;RUN=1;SAF=84;SAP=33.4109;SAR=140;SRF=1625;SRP=323.275;SRR=2395;TYP…	GT:DP:AD:RO:QR:AO:QA:GL	0/0:318:291,20:291:10446:20:728:0,-30.1638,-849.812	0/0:185:180,5:180:6412:5:173:0,-40.3169,-546.394	0/0:324:309,12:309:11053:12:396:0,-61.914,-932.307	0/0:222:206,10:206:7370:10:358:0,-33.8869,-613.967	0/0:292:274,12:274:9803:12:444:0,-47.4292,-819.047	0/1:205:174,21:174:6231:21:741:-5.71327,0,-486.624	0/0:441:411,16:411:14701:16:568:0,-79.0517,-1236.83	0/0:187:168,10:168:6035:10:358:0,-22.3688,-496.839	0/1:187:160,19:160:5692:19:691:-6.31906,0,-444.636	0/0:162:152,6:152:5452:6:198:0,-30.2094,-459.69	0/0:175:155,14:155:5587:14:494:0,-7.91708,-445.425	0/0:192:188,3:188:6682:3:99:0,-48.8075,-576.664	0/0:180:161,14:161:5749:14:506:0,-8.54877,-459.209	0/0:139:130,4:130:4636:4:148:0,-27.4529,-392.973	0/0:559:521,30:521:18754:30:1026:0,-76.0712,-1549.31	0/0:273:247,19:247:8862:19:679:0,-20.812,-715.704	0/0:137:134,3:134:4778:3:99:0,-32.2318,-409.639	0/0:169:159,6:159:5699:6:222:0,-30.3342,-478.576
chr05	117199	CTTTTTTTTTTCTCTTTCTTTCTGG	CTTTTTTTTTTTCTCTTTCTTTCTGG	5603.85	AB=0.18498;ABP=2183.78;AC=18;AF=0.5;AN=36;AO=468;CIGAR=1M1I24M;DP=2530;DPB=2567.44;DPRA=0;EPP=22.0153;EPPR=35.7351;GTI=3;LEN=1;MEANALT=6.38889;MQM=41.9701;MQMR=41.975;NS=18;NUMALT=1;ODDS=0.444364;PAIRED=0.976496;PAIREDR=0.927396;PAO=29.25;PQA=942.583;PQR=928.083;PRO=28.75;QA=16166;QR=62548;RO=1763;RPL=261;RPP=16.5402;RPPR=441.996;RPR=207;RUN=1;SAF=125;SAP=223.517;SAR=343;SRF=503;SRP=708.83;SRR=12…	GT:DP:AD:RO:QR:AO:QA:GL	0/1:198:122,37:122:4343:37:1261:-62.5511,0,-332.592	0/1:102:73,23:73:2587:23:803:-41.2945,0,-197.938	0/1:228:161,42:161:5735:42:1458:-66.3309,0,-441.419	0/1:120:83,17:83:2913:17:571:-19.9335,0,-225.624	0/1:154:113,28:113:4003:28:964:-41.8922,0,-308.563	0/1:121:85,24:85:3025:24:828:-39.6283,0,-232.286	0/1:244:166,40:166:5878:40:1336:-55.1184,0,-453.385	0/1:127:96,23:96:3403:23:803:-34.3969,0,-262.516	0/1:123:75,27:75:2660:27:963:-53.3114,0,-202.429	0/1:100:64,11:64:2276:11:395:-11.8929,0,-176.961	0/1:94:68,13:68:2417:13:445:-14.5104,0,-187.476	0/1:101:76,18:76:2732:18:618:-25.7485,0,-210.794	0/1:125:88,20:88:3123:20:680:-27.0444,0,-241.287	0/1:78:58,15:58:2055:15:543:-25.3663,0,-158.227	0/1:276:191,71:191:6742:71:2447:-135.105,0,-512.485	0/1:166:120,24:120:4245:24:852:-31.0461,0,-328.766	0/1:82:64,8:64:2280:8:260:-1.1494,0,-178.032	0/1:91:60,27:60:2131:27:939:-55.902,0,-160.568
chr05	121927	TT	CA	1998.75	AB=0.551282;ABP=4.79202;AC=26;AF=0.722222;AN=36;AO=84;CIGAR=2X;DP=121;DPB=124.5;DPRA=0;EPP=29.4816;EPPR=3.0103;GTI=0;LEN=2;MEANALT=1.22222;MQM=41.6429;MQMR=42;NS=18;NUMALT=1;ODDS=1.01807;PAIRED=0.309524;PAIREDR=0.933333;PAO=6;PQA=222;PQR=0;PRO=1;QA=3062;QR=1110;RO=30;RPL=0;RPP=185.414;RPPR=3.29983;RPR=84;RUN=1;SAF=26;SAP=29.4816;SAR=58;SRF=11;SRP=7.64277;SRR=19;TYPE=mnp;technology.ILLUMI8A=0.25;t…	GT:DP:AD:RO:QR:AO:QA:GL	0/1:9:1,5:1:37:5:185:-14.3103,0,-1.41777	1/1:8:0,6:0:0:6:207:-18.1641,-1.80618,0	1/1:9:0,9:0:0:9:323:-28.3057,-2.70927,0	0/1:14:2,11:2:74:11:407:-31.5365,0,-2.53233	0/1:6:2,4:2:74:4:148:-11.2657,0,-4.87777	0/1:8:5,3:5:185:3:111:-7.25962,0,-13.7049	1/1:7:0,7:0:0:7:256:-22.6623,-2.10721,0	0/1:6:1,5:1:37:5:183:-14.4656,0,-1.77451	1/1:4:0,4:0:0:4:148:-13.1429,-1.20412,0	1/1:3:0,3:0:0:3:111:-9.97264,-0.90309,0	0/1:2:1,1:1:37:1:37:-2.97863,0,-2.97863	0/1:8:6,2:6:222:2:74:-4.39507,0,-17.2856	0/1:4:2,1:2:74:1:37:-2.32953,0,-5.55548	0/1:12:3,9:3:111:9:333:-25.7493,0,-6.41357	1/1:5:0,5:0:0:5:182:-16.2462,-1.50515,0	1/1:5:0,5:0:0:5:185:-16.0608,-1.50515,0	1/1:2:0,2:0:0:2:61:-5.33692,-0.60206,0	0/1:9:7,2:7:259:2:74:-4.09404,0,-20.2071
chr05	125380	AGGTTCCT	AGTGCAG	1933.17	AB=0.269841;ABP=205.922;AC=14;AF=0.388889;AN=36;AO=123;CIGAR=1M1D2M1X1M2X;DP=513;DPB=620.875;DPRA=4.15;EPP=60.3689;EPPR=3.82376;GTI=2;LEN=7;MEANALT=3.3125;MQM=41.4309;MQMR=41.9938;NS=18;NUMALT=1;ODDS=4.42234;PAIRED=0.756098;PAIREDR=0.947368;PAO=207;PQA=7612;PQR=111;PRO=3;QA=4525;QR=11745;RO=323;RPL=123;RPP=270.101;RPPR=6.56667;RPR=0;RUN=1;SAF=33;SAP=60.3689;SAR=90;SRF=153;SRP=4.9532;SRR=170;TYPE=…	GT:DP:AD:RO:QR:AO:QA:GL	0/1:61:37,18:37:1347:18:664:-40.9102,0,-101.073	0/1:9:4,3:4:146:3:111:-7.56136,0,-10.6396	0/1:18:9,8:9:329:8:294:-20.3137,0,-23.5986	0/1:32:18,9:18:651:9:331:-20.6962,0,-48.7789	0/1:27:9,12:9:329:12:444:-32.1965,0,-22.3945	0/1:48:26,17:26:942:17:624:-41.2037,0,-69.3946	0/1:50:32,10:32:1176:10:368:-19.2484,0,-89.8544	0/1:64:42,15:42:1515:15:551:-30.7495,0,-115.31	0/0:11:9,0:9:316:0:0:0,-2.70927,-27.7367	0/1:4:3,1:3:109:1:37:-2.01926,0,-8.32095	0/0:27:22,2:22:801:2:74:0,-0.779159,-63.4725	0/0:4:3,0:3:109:0:0:0,-0.90309,-9.52267	0/1:21:15,4:15:548:4:148:-7.06913,0,-42.1135	0/0:30:28,2:28:1023:2:74:0,-2.22759,-82.8297	0/1:64:44,11:44:1606:11:400:-18.2291,0,-123.583	0/1:15:5,6:5:185:6:222:-15.9761,0,-12.8049	0/1:10:5,3:5:181:3:111:-7.26759,0,-13.4234	0/1:18:12,2:12:432:2:72:-2.05088,0,-33.5547
chr05	125454	GAAAAAACT	GAAAAAAACT	490.228	AB=0.355263;ABP=16.8392;AC=2;AF=0.0555556;AN=36;AO=27;CIGAR=1M1I8M;DP=390;DPB=393;DPRA=1.93631;EPP=3.09072;EPPR=16.2978;GTI=0;LEN=1;MEANALT=1;MQM=42;MQMR=41.9889;NS=18;NUMALT=1;ODDS=6.21971;PAIRED=1;PAIREDR=0.941828;PAO=0;PQA=0;PQR=0;PRO=0;QA=987;QR=12980;RO=361;RPL=1;RPP=53.2759;RPPR=42.4758;RPR=26;RUN=1;SAF=14;SAP=3.09072;SAR=13;SRF=194;SRP=7.39535;SRR=167;TYPE=ins;technology.ILLUMI8A=0;technol…	GT:DP:AD:RO:QR:AO:QA:GL	0/0:29:29,0:29:1031:0:0:0,-8.72987,-90.6659	0/0:12:12,0:12:433:0:0:0,-3.61236,-38.2156	0/0:19:19,0:19:680:0:0:0,-5.71957,-59.8638	0/0:11:11,0:11:395:0:0:0,-3.31133,-34.8944	0/0:16:16,0:16:561:0:0:0,-4.81648,-49.5995	0/0:36:36,0:36:1296:0:0:0,-10.8371,-113.721	0/0:39:39,0:39:1407:0:0:0,-11.7402,-123.351	0/0:59:57,0:57:2042:0:0:0,-17.1587,-178.656	0/0:6:6,0:6:213:0:0:0,-1.80618,-19.0142	0/0:14:14,0:14:503:0:0:0,-4.21442,-44.3722	0/0:25:25,0:25:898:0:0:0,-7.52575,-78.8975	0/0:10:10,0:10:368:0:0:0,-3.0103,-32.3351	0/0:20:20,0:20:719:0:0:0,-6.0206,-63.2241	0/0:8:8,0:8:296:0:0:0,-2.40824,-26.139	0/1:64:39,25:39:1417:25:913:-60.673,0,-104.874	0/0:4:4,0:4:144:0:0:0,-1.20412,-12.9413	0/0:6:6,0:6:217:0:0:0,-1.80618,-19.3069	0/1:12:10,2:10:360:2:74:-3.19095,0,-28.22
chr05	126416	A	T	1826.78	AB=0.71875;ABP=29.6108;AC=21;AF=0.617647;AN=34;AO=87;CIGAR=1X;DP=110;DPB=110;DPRA=3.53333;EPP=37.1798;EPPR=3.86001;GTI=3;LEN=1;MEANALT=1;MQM=41.5172;MQMR=41.0435;NS=17;NUMALT=1;ODDS=0.251528;PAIRED=0.310345;PAIREDR=0.695652;PAO=0;PQA=0;PQR=0;PRO=0;QA=2911;QR=851;RO=23;RPL=0;RPP=191.928;RPPR=7.63648;RPR=87;RUN=1;SAF=25;SAP=37.1798;SAR=62;SRF=11;SRP=3.10471;SRR=12;TYPE=snp;technology.ILLUMI8A=0.344…	GT:DP:AD:RO:QR:AO:QA:GL	0/1:13:4,9:4:148:9:296:-22.1961,0,-9.12391	0/1:5:2,3:2:74:3:105:-8.02411,0,-5.18968	1/1:2:0,2:0:0:2:62:-5.76853,-0.60206,0	1/1:4:0,4:0:0:4:148:-13.2486,-1.20412,0	0/1:6:1,5:1:37:5:157:-12.2096,0,-1.77451	1/1:12:1,11:1:37:11:348:-27.4417,-0.0316702,0	0/1:13:6,7:6:222:7:222:-15.9256,0,-15.7804	0/1:9:1,8:1:37:8:272:-21.3377,0,-0.814324	0/0:1:1,0:1:37:0:0:0,-0.30103,-3.52359	0/1:6:1,5:1:37:5:172:-13.5689,0,-1.77451	1/1:5:0,5:0:0:5:141:-12.7862,-1.50515,0	0/1:3:1,2:1:37:2:74:-5.84598,0,-2.6776	0/0:3:3,0:3:111:0:0:0,-0.90309,-9.97264	.	1/1:14:0,14:0:0:14:492:-43.2635,-4.21442,0	0/1:6:1,5:1:37:5:179:-14.1922,0,-1.71741	1/1:5:0,5:0:0:5:182:-16.1629,-1.50515,0	0/1:3:1,2:1:37:2:61:-4.7721,0,-2.6205
chr05	126574	C	T	35.9114	AB=0.196078;ABP=43.9277;AC=1;AF=0.0277778;AN=36;AO=10;CIGAR=1X;DP=1114;DPB=1114;DPRA=0.815616;EPP=3.0103;EPPR=4.14324;GTI=0;LEN=1;MEANALT=1;MQM=42;MQMR=41.9547;NS=18;NUMALT=1;ODDS=8.26865;PAIRED=1;PAIREDR=0.799819;PAO=0;PQA=0;PQR=0;PRO=0;QA=358;QR=40680;RO=1104;RPL=0;RPP=24.725;RPPR=12.6482;RPR=10;RUN=1;SAF=5;SAP=3.0103;SAR=5;SRF=579;SRP=8.74582;SRR=525;TYPE=snp;technology.ILLUMI8A=0;technology.I…	GT:DP:AD:RO:QR:AO:QA:GL	0/0:115:115,0:115:4255:0:0:0,-34.6184,-370.548	0/0:34:34,0:34:1258:0:0:0,-10.235,-109.876	0/0:71:71,0:71:2603:0:0:0,-21.3731,-227.2	0/0:76:76,0:76:2812:0:0:0,-22.8783,-245.277	0/0:52:52,0:52:1912:0:0:0,-15.6536,-166.952	0/0:89:89,0:89:3293:0:0:0,-26.7917,-287.017	0/0:93:93,0:93:3417:0:0:0,-27.9958,-297.996	0/0:109:109,0:109:3997:0:0:0,-32.8123,-348.577	0/0:45:45,0:45:1653:0:0:0,-13.5463,-144.29	0/0:37:37,0:37:1369:0:0:0,-11.1381,-119.595	0/1:51:41,10:41:1505:10:358:-16.2405,0,-116.098	0/0:32:32,0:32:1184:0:0:0,-9.63296,-103.482	0/0:45:45,0:45:1641:0:0:0,-13.5463,-143.359	0/0:25:25,0:25:925:0:0:0,-7.52575,-80.7687	0/0:132:132,0:132:4872:0:0:0,-39.736,-424.763	0/0:46:46,0:46:1702:0:0:0,-13.8474,-148.599	0/0:19:19,0:19:703:0:0:0,-5.71957,-61.4845	0/0:43:43,0:43:1579:0:0:0,-12.9443,-137.948
chr05	126818	T	A	342.097	AB=0.170213;ABP=313.808;AC=12;AF=0.333333;AN=36;AO=66;CIGAR=1X;DP=525;DPB=525;DPRA=2.60938;EPP=4.19474;EPPR=17.3212;GTI=7;LEN=1;MEANALT=1;MQM=40.8182;MQMR=41.7952;NS=18;NUMALT=1;ODDS=1.82758;PAIRED=0.393939;PAIREDR=0.83878;PAO=0;PQA=0;PQR=0;PRO=0;QA=2391;QR=16815;RO=459;RPL=66;RPP=146.327;RPPR=6.98897;RPR=0;RUN=1;SAF=36;SAP=4.19474;SAR=30;SRF=213;SRP=8.16222;SRR=246;TYPE=snp;technology.ILLUMI8A=0…	GT:DP:AD:RO:QR:AO:QA:GL	0/1:89:73,16:73:2653:16:572:-23.2066,0,-204.479	0/1:14:12,2:12:444:2:73:-2.41476,0,-34.7114	0/1:10:4,6:4:148:6:222:-16.5265,0,-10.2383	0/1:29:25,4:25:913:4:148:-4.46587,0,-71.1058	0/1:26:23,3:23:827:3:111:-2.14586,0,-64.5782	0/1:52:46,6:46:1702:6:218:-3.5264,0,-132.791	0/1:59:53,6:53:1937:6:222:-1.77601,0,-150.711	0/0:59:55,4:55:2011:4:135:0,-5.66746,-163.287	0/0:12:11,1:11:407:1:37:0,-0.03167,-32.1743	0/1:12:9,3:9:333:3:111:-6.2537,0,-25.7493	0/0:15:15,0:15:555:0:0:0,-4.51545,-48.6456	0/1:11:8,3:8:296:3:110:-6.54353,0,-22.8277	0/0:26:25,1:25:925:1:37:0,-4.30319,-77.2968	0/1:13:11,2:11:407:2:74:-2.88992,0,-31.8416	0/0:75:71,4:71:2591:4:136:0,-10.3682,-213.752	0/0:9:9,0:9:333:0:0:0,-2.70927,-29.3617	0/1:3:2,1:2:74:1:37:-2.6776,0,-5.90022	0/1:11:7,4:7:259:4:148:-9.77878,0,-19.5529
chr05	126822	T	C	243.268	AB=0.185185;ABP=142.467;AC=6;AF=0.166667;AN=36;AO=46;CIGAR=1X;DP=518;DPB=518;DPRA=3.76603;EPP=7.73089;EPPR=8.13377;GTI=2;LEN=1;MEANALT=1.76923;MQM=40.6087;MQMR=41.9217;NS=18;NUMALT=1;ODDS=2.63041;PAIRED=0.369565;PAIREDR=0.83871;PAO=0;PQA=0;PQR=0;PRO=0;QA=1653;QR=15890;RO=434;RPL=46;RPP=102.898;RPPR=3.09035;RPR=0;RUN=1;SAF=28;SAP=7.73089;SAR=18;SRF=210;SRP=3.99096;SRR=224;TYPE=snp;technology.ILLUM…	GT:DP:AD:RO:QR:AO:QA:GL	0/1:89:67,14:67:2443:14:498:-18.8704,0,-188.489	0/0:16:13,1:13:469:1:37:0,-1.04319,-37.6884	0/1:10:4,6:4:136:6:222:-16.5265,0,-9.2307	0/1:29:25,3:25:925:3:111:-1.19049,0,-72.0906	0/0:26:23,1:23:851:1:37:0,-4.0002,-70.8494	0/0:53:46,4:46:1666:4:144:0,-2.61805,-132.813	0/0:57:47,4:47:1739:4:148:0,-2.61563,-138.319	0/0:59:51,3:51:1875:3:98:0,-7.67314,-154.743	0/0:11:10,0:10:370:0:0:0,-3.0103,-32.2314	0/1:12:9,3:9:333:3:111:-6.2537,0,-25.7493	0/0:14:13,0:13:469:0:0:0,-3.91339,-40.9113	0/1:11:10,1:10:370:1:37:-0.26936,0,-29.169	0/0:24:21,1:21:753:1:37:0,-3.45142,-62.5389	0/0:11:10,0:10:370:0:0:0,-3.0103,-32.2314	0/0:73:66,2:66:2418:2:62:0,-15.0506,-205.315	0/0:9:9,0:9:333:0:0:0,-2.70927,-29.3617	0/0:3:3,0:3:111:0:0:0,-0.90309,-10.0259	0/1:11:7,3:7:259:3:111:-6.5034,0,-19.553
chr05	126823	G	T	0.179622	AB=0.153846;ABP=124.78;AC=4;AF=0.111111;AN=36;AO=31;CIGAR=1X;DP=505;DPB=505;DPRA=3.64848;EPP=28.2974;EPPR=20.6949;GTI=3;LEN=1;MEANALT=1.09091;MQM=40.2581;MQMR=41.7669;NS=18;NUMALT=1;ODDS=3.19563;PAIRED=0.258065;PAIREDR=0.84322;PAO=0;PQA=0;PQR=0;PRO=0;QA=1122;QR=17380;RO=472;RPL=31;RPP=70.3259;RPPR=7.72129;RPR=0;RUN=1;SAF=25;SAP=28.2974;SAR=6;SRF=215;SRP=11.1257;SRR=257;TYPE=snp;technology.ILLUMI8…	GT:DP:AD:RO:QR:AO:QA:GL	0/1:88:77,10:77:2825:10:355:-4.58308,0,-219.545	0/0:16:15,0:15:555:0:0:0,-4.51545,-48.1894	0/1:7:4,3:4:148:3:111:-7.75885,0,-11.1413	0/0:27:26,1:26:962:1:37:0,-4.60422,-80.5194	0/0:26:25,1:25:913:1:37:0,-4.24609,-76.2034	0/0:53:49,4:49:1813:4:144:0,-3.17173,-145.278	0/0:52:49,3:49:1801:3:111:0,-5.7875,-146.697	0/0:59:57,2:57:2097:2:69:0,-11.4115,-176.407	0/0:11:11,0:11:407:0:0:0,-3.31133,-35.755	0/1:12:9,3:9:333:3:111:-6.2537,0,-25.7493	0/0:15:15,0:15:555:0:0:0,-4.51545,-48.6456	0/0:10:10,0:10:370:0:0:0,-3.0103,-32.4804	0/0:24:23,1:23:851:1:37:0,-3.70113,-70.8515	0/0:11:11,0:11:407:0:0:0,-3.31133,-35.755	0/0:72:71,1:71:2615:1:36:0,-18.2197,-224.466	0/0:9:9,0:9:321:0:0:0,-2.70927,-28.3692	0/0:3:3,0:3:111:0:0:0,-0.90309,-10.0259	0/1:10:8,2:8:296:2:74:-3.68453,0,-23.0766
chr05	126824	G	A	16.331	AB=0.149425;ABP=188.759;AC=6;AF=0.166667;AN=36;AO=37;CIGAR=1X;DP=478;DPB=478;DPRA=3.70085;EPP=12.9286;EPPR=6.34647;GTI=3;LEN=1;MEANALT=1.07692;MQM=40.1622;MQMR=41.8909;NS=18;NUMALT=1;ODDS=0.0864557;PAIRED=0.378378;PAIREDR=0.827273;PAO=0;PQA=0;PQR=0;PRO=0;QA=1342;QR=16184;RO=440;RPL=37;RPP=83.3548;RPPR=3.03004;RPR=0;RUN=1;SAF=25;SAP=12.9286;SAR=12;SRF=214;SRP=3.72096;SRR=226;TYPE=snp;technology.IL…	GT:DP:AD:RO:QR:AO:QA:GL	0/1:83:71,11:71:2615:11:392:-9.26037,0,-203.005	0/0:13:12,1:12:432:1:36:0,-0.458899,-34.5856	0/1:7:4,3:4:148:3:111:-7.75885,0,-11.1413	0/0:27:26,1:26:962:1:37:0,-4.60422,-80.5194	0/0:22:21,1:21:777:1:37:0,-3.09907,-64.5095	0/1:52:47,5:47:1727:5:181:-0.301912,0,-135.082	0/0:45:42,3:42:1542:3:111:0,-3.68029,-124.395	0/0:56:53,3:53:1949:3:106:0,-7.33114,-160.597	0/0:10:10,0:10:370:0:0:0,-3.0103,-32.5843	0/1:13:10,3:10:370:3:111:-5.95267,0,-28.6709	0/0:13:13,0:13:481:0:0:0,-3.91339,-42.2521	0/1:10:8,2:8:296:2:73:-3.61888,0,-23.1287	0/0:23:22,1:22:814:1:37:0,-3.4001,-67.6805	0/0:10:10,0:10:370:0:0:0,-3.0103,-32.5843	0/0:73:72,1:72:2628:1:36:0,-18.5207,-225.772	0/0:9:9,0:9:333:0:0:0,-2.70927,-29.3617	0/0:3:3,0:3:111:0:0:0,-0.90309,-10.0259	0/1:9:7,2:7:259:2:74:-3.98556,0,-20.2071
chr05	126916	CCTCAAG	TCTACAA	3.58721	AB=0.151515;ABP=107.438;AC=3;AF=0.0833333;AN=36;AO=19;CIGAR=1X2M2X1M1X;DP=453;DPB=468;DPRA=2.52087;EPP=12.2676;EPPR=6.6662;GTI=1;LEN=7;MEANALT=1.2;MQM=40.1053;MQMR=41.9677;NS=18;NUMALT=1;ODDS=0.180032;PAIRED=0.210526;PAIREDR=0.729792;PAO=34;PQA=1155;PQR=0;PRO=0;QA=679;QR=15576;RO=433;RPL=0;RPP=44.2683;RPPR=48.2702;RPR=19;RUN=1;SAF=5;SAP=12.2676;SAR=14;SRF=216;SRP=3.01531;SRR=217;TYPE=complex;tech…	GT:DP:AD:RO:QR:AO:QA:GL	0/0:73:70,3:70:2542:3:111:0,-12.4463,-212.407	0/0:9:9,0:9:325:0:0:0,-2.70927,-28.4158	0/0:4:4,0:4:148:0:0:0,-1.20412,-12.8943	0/0:42:42,0:42:1483:0:0:0,-12.6433,-129.891	0/1:19:17,2:17:609:2:74:-0.6229,0,-47.5442	0/0:47:47,0:47:1681:0:0:0,-14.1484,-147.01	0/0:51:49,1:49:1746:1:37:0,-11.8766,-149.63	0/0:44:44,0:44:1588:0:0:0,-13.2453,-138.777	0/0:15:15,0:15:541:0:0:0,-4.51545,-47.6491	0/0:16:16,0:16:580:0:0:0,-4.81648,-51.0285	0/0:10:10,0:10:348:0:0:0,-3.0103,-30.5034	0/0:17:17,0:17:613:0:0:0,-5.11751,-53.522	0/1:13:11,2:11:397:2:64:-1.69524,0,-30.8094	0/0:4:4,0:4:142:0:0:0,-1.20412,-12.7732	0/1:67:56,11:56:2035:11:393:-13.78,0,-157.422	0/0:9:9,0:9:325:0:0:0,-2.70927,-28.7797	0/0:5:5,0:5:181:0:0:0,-1.50515,-16.1774	0/0:8:8,0:8:292:0:0:0,-2.40824,-25.8476
chr05	127563	TATTACTTGTATATTTGCC	CAGGATTTGAAGACTTTA	4693.08	AB=0.426052;ABP=38.0161;AC=19;AF=0.527778;AN=36;AO=316;CIGAR=1X1M2X1M1X3M1X1M1X1M1X2M1D2X;DP=739;DPB=1812.11;DPRA=0;EPP=689.196;EPPR=13.8985;GTI=1;LEN=19;MEANALT=1.05556;MQM=40;MQMR=41.9384;NS=18;NUMALT=1;ODDS=21.4872;PAIRED=1;PAIREDR=0.732227;PAO=3989;PQA=136357;PQR=74;PRO=13;QA=11644;QR=15410;RO=422;RPL=0;RPP=689.196;RPPR=20.3203;RPR=316;RUN=1;SAF=316;SAP=689.196;SAR=0;SRF=200;SRP=5.5008;SRR=22…	GT:DP:AD:RO:QR:AO:QA:GL	0/1:110:66,44:66:2410:44:1623:-106.112,0,-177.152	0/1:26:20,6:20:725:6:222:-11.2009,0,-55.5506	0/1:33:20,13:20:728:13:480:-31.2327,0,-53.6705	0/1:50:25,25:25:915:25:916:-63.6632,0,-64.665	0/1:62:42,20:42:1536:20:737:-44.5755,0,-115.38	0/1:56:29,27:29:1064:27:996:-68.5683,0,-75.9588	0/1:95:61,34:61:2224:34:1247:-78.529,0,-165.432	0/1:97:66,31:66:2417:31:1146:-69.0482,0,-181.617	0/1:25:13,12:13:473:12:444:-30.5346,0,-33.8062	0/1:25:11,14:11:403:14:516:-36.7486,0,-27.6041	0/1:21:7,14:7:251:14:516:-37.9539,0,-15.6442	0/1:11:5,6:5:184:6:219:-15.5263,0,-12.733	0/1:27:11,16:11:398:16:590:-42.4888,0,-26.674	1/1:2:0,2:0:0:2:74:-6.34346,-0.60206,0	0/1:56:32,23:32:1171:23:850:-56.3209,0,-85.6286	0/1:19:5,14:5:184:14:514:-38.4262,0,-10.3241	0/1:11:5,6:5:182:6:222:-15.7255,0,-12.5964	0/1:13:4,9:4:145:9:332:-24.5673,0,-8.76403
chr05	127820	A	G	1.06848e-12	AB=0;ABP=0;AC=0;AF=0;AN=36;AO=212;CIGAR=1X;DP=6587;DPB=6587;DPRA=5.39851;EPP=136.126;EPPR=1001.22;GTI=0;LEN=1;MEANALT=2;MQM=41.9245;MQMR=41.9233;NS=18;NUMALT=1;ODDS=179.994;PAIRED=0.561321;PAIREDR=0.809637;PAO=0;PQA=0;PQR=0;PRO=0;QA=7801;QR=231921;RO=6309;RPL=211;RPP=454.718;RPPR=5022.89;RPR=1;RUN=1;SAF=48;SAP=140.837;SAR=164;SRF=1562;SRP=3494.52;SRR=4747;TYPE=snp;technology.ILLUMI8A=0.457547;tec…	GT:DP:AD:RO:QR:AO:QA:GL	0/0:813:781,31:781:28705:31:1141:0,-145.102,-2400.61	0/0:179:171,5:171:6315:5:179:0,-37.3337,-534.239	0/0:283:277,6:277:10189:6:222:0,-65.55,-868.119	0/0:512:489,23:489:17913:23:851:0,-79.7006,-1486.46	0/0:722:701,12:701:25829:12:444:0,-176.015,-2210.48	0/0:722:679,30:679:24943:30:1107:0,-117.071,-2074.68	0/0:568:530,31:530:19538:31:1134:0,-70.0484,-1602.19	0/0:635:612,18:612:22428:18:666:0,-131.641,-1895.92	0/0:274:265,5:265:9685:5:185:0,-65.1579,-827.356	0/0:307:299,7:299:10967:7:259:0,-69.5568,-932.851	0/0:177:170,7:170:6254:7:259:0,-30.3659,-522.139	0/0:96:92,4:92:3380:4:148:0,-15.6503,-281.473	0/0:211:200,11:200:7376:11:407:0,-27.7104,-606.754	0/0:71:68,0:68:2504:0:0:0,-20.47,-217.95	0/0:601:569,15:569:20969:15:540:0,-128.652,-1778.07	0/0:214:210,4:210:7722:4:148:0,-51.1719,-659.371	0/0:25:23,2:23:851:2:74:0,-0.722439,-67.6234	0/0:177:173,1:173:6353:1:37:0,-49.1566,-550.007
chr05	128551	A	G	130.995	AB=0.15894;ABP=155.574;AC=3;AF=0.0833333;AN=36;AO=66;CIGAR=1X;DP=1231;DPB=1231;DPRA=1.5558;EPP=45.6501;EPPR=725.995;GTI=2;LEN=1;MEANALT=1.15385;MQM=41.8182;MQMR=41.9139;NS=18;NUMALT=1;ODDS=16.0391;PAIRED=0.833333;PAIREDR=0.885542;PAO=0;PQA=0;PQR=0;PRO=0;QA=2430;QR=42538;RO=1162;RPL=0;RPP=146.327;RPPR=2166.59;RPR=66;RUN=1;SAF=51;SAP=45.6501;SAR=15;SRF=911;SRP=817.032;SRR=251;TYPE=snp;technology.IL…	GT:DP:AD:RO:QR:AO:QA:GL	0/1:65:51,14:51:1863:14:518:-25.9078,0,-143.068	0/0:30:30,0:30:1098:0:0:0,-9.0309,-96.0527	0/0:52:50,2:50:1826:2:74:0,-8.85025,-152.459	0/0:137:130,6:130:4774:6:222:0,-21.5995,-396.452	0/0:121:113,8:113:4133:8:296:0,-10.3898,-334.194	0/1:30:26,4:26:962:4:148:-4.21765,0,-75.1153	0/0:81:75,6:75:2739:6:222:0,-4.68963,-219.364	0/0:76:73,3:73:2665:3:111:0,-12.9589,-222.59	0/0:72:70,2:70:2578:2:74:0,-14.8708,-217.946	0/0:75:73,2:73:2677:2:74:0,-15.7739,-226.637	0/1:56:50,6:50:1838:6:222:-2.83611,0,-143.237	0/0:51:49,2:49:1801:2:62:0,-9.584,-151.515	0/0:98:90,8:90:3270:8:296:0,-3.4661,-259.293	0/0:73:69,3:69:2505:3:111:0,-12.0063,-208.663	0/0:132:132,0:132:4824:0:0:0,-39.736,-420.838	0/0:39:38,0:38:1406:0:0:0,-11.4391,-122.408	0/0:18:18,0:18:654:0:0:0,-5.41854,-57.3789	0/0:25:25,0:25:925:0:0:0,-7.52575,-80.9236
chr05	128654	A	C	132484	AB=0;ABP=0;AC=18;AF=0.5;AN=36;AO=4354;CIGAR=1X;DP=6543;DPB=6543;DPRA=2.11123;EPP=343.282;EPPR=391.573;GTI=1;LEN=1;MEANALT=1.4;MQM=41.8989;MQMR=41.9496;NS=18;NUMALT=1;ODDS=4.75189;PAIRED=0.847267;PAIREDR=0.833715;PAO=0;PQA=0;PQR=0;PRO=0;QA=160008;QR=80171;RO=2183;RPL=963;RPP=2943.12;RPPR=1604.87;RPR=3391;RUN=1;SAF=3061;SAP=1561.95;SAR=1293;SRF=1593;SRP=1003.71;SRR=590;TYPE=snp;technology.ILLUMI8A=…	GT:DP:AD:RO:QR:AO:QA:GL	0/0:387:386,1:386:14198:1:37:0,-112.918,-1233.18	0/0:191:191,0:191:7007:0:0:0,-57.4967,-610.871	0/0:328:328,0:328:12028:0:0:0,-98.7378,-1047.68	1/1:767:0,764:0:0:764:28086:-2444.9,-229.987,0	1/1:618:0,618:0:0:618:22779:-1983.11,-186.037,0	0/0:169:169,0:169:6181:0:0:0,-50.8741,-538.941	0/0:418:418,0:418:15334:0:0:0,-125.831,-1336.31	1/1:446:0,446:0:0:446:16359:-1425.44,-134.259,0	1/1:359:0,359:0:0:359:13216:-1150.94,-108.07,0	1/1:317:0,317:0:0:317:11579:-1009.25,-95.4265,0	1/1:335:0,334:0:0:334:12270:-1068.1,-100.544,0	0/0:183:183,0:183:6711:0:0:0,-55.0885,-585.039	1/1:485:0,485:0:0:485:17837:-1553.01,-146,0	1/1:356:0,355:0:0:355:13061:-1137.38,-106.866,0	1/1:675:0,675:0:0:675:24784:-2158.79,-203.195,0	0/0:254:254,0:254:9398:0:0:0,-76.4616,-818.595	0/0:109:108,0:108:3960:0:0:0,-32.5112,-344.945	0/0:146:146,0:146:5354:0:0:0,-43.9504,-466.885
chr05	128919	CCCTGAAAGTT	CCCAGTCCAGATGCTGGTG	1657.14	AB=0.336207;ABP=30.0414;AC=27;AF=0.75;AN=36;AO=89;CIGAR=3M8I2M3X2M1X;DP=210;DPB=338.273;DPRA=0;EPP=196.271;EPPR=12.0706;GTI=1;LEN=19;MEANALT=2.61111;MQM=40;MQMR=42;NS=18;NUMALT=1;ODDS=0.66568;PAIRED=1;PAIREDR=0.965517;PAO=54.5;PQA=1959;PQR=0;PRO=0.5;QA=3265;QR=1050;RO=29;RPL=89;RPP=196.271;RPPR=15.6647;RPR=0;RUN=1;SAF=0;SAP=196.271;SAR=89;SRF=7;SRP=19.8579;SRR=22;TYPE=complex;technology.ILLUMI8A=…	GT:DP:AD:RO:QR:AO:QA:GL	0/1:10:5,2:5:181:2:74:-4.23522,0,-13.7181	1/1:5:0,5:0:0:5:181:-15.9417,-1.50515,0	0/1:15:4,6:4:137:6:220:-15.8933,0,-9.0138	0/1:15:1,8:1:37:8:295:-22.5995,0,-0.514105	0/1:10:2,6:2:70:6:219:-16.4183,0,-3.73566	0/1:6:3,1:3:109:1:37:-1.96711,0,-8.32023	0/1:18:2,8:2:74:8:295:-22.2955,0,-3.43532	0/1:17:6,4:6:222:4:146:-9.5508,0,-16.3289	1/1:9:0,1:0:0:1:37:-3.17128,-0.30103,0	1/1:8:0,6:0:0:6:222:-19.027,-1.80618,0	1/1:15:0,10:0:0:10:365:-31.3926,-3.0103,0	0/1:6:4,1:4:146:1:36:-1.59758,0,-11.2384	1/1:13:0,7:0:0:7:255:-21.9452,-2.10721,0	1/1:15:0,7:0:0:7:257:-22.0689,-2.10721,0	1/1:20:0,12:0:0:12:443:-37.9912,-3.61236,0	0/1:19:2,3:2:74:3:111:-8.00795,0,-4.94027	1/1:6:0,1:0:0:1:37:-3.17171,-0.30103,0	1/1:3:0,1:0:0:1:35:-3.04043,-0.30103,0
chr05	129497	T	A	1315.99	AB=0.593985;ABP=13.2146;AC=20;AF=0.555556;AN=36;AO=83;CIGAR=1X;DP=137;DPB=137;DPRA=0;EPP=183.243;EPPR=55.1256;GTI=2;LEN=1;MEANALT=1;MQM=40.1928;MQMR=40.4074;NS=18;NUMALT=1;ODDS=0.143097;PAIRED=0.698795;PAIREDR=0.740741;PAO=0;PQA=0;PQR=0;PRO=0;QA=3052;QR=1938;RO=54;RPL=83;RPP=183.243;RPPR=73.9451;RPR=0;RUN=1;SAF=0;SAP=183.243;SAR=83;SRF=5;SRP=80.8616;SRR=49;TYPE=snp;technology.ILLUMI8A=0.192771;te…	GT:DP:AD:RO:QR:AO:QA:GL	0/1:7:1,6:1:37:6:222:-17.3772,0,-1.41638	0/1:7:2,5:2:74:5:185:-14.1013,0,-4.58762	0/1:5:1,4:1:37:4:143:-11.1738,0,-2.01844	0/1:12:2,10:2:62:10:366:-28.1923,0,-2.09725	0/1:16:5,11:5:173:11:405:-30.3934,0,-10.543	0/1:5:4,1:4:148:1:37:-2.01844,0,-11.6378	0/1:17:13,4:13:445:4:148:-8.02542,0,-33.6932	0/1:6:4,2:4:148:2:74:-4.88865,0,-11.2839	1/1:3:0,3:0:0:3:111:-9.91935,-0.90309,0	0/1:5:1,4:1:37:4:148:-11.5321,0,-2.01844	0/1:8:2,6:2:74:6:222:-16.9715,0,-4.28659	0/1:3:2,1:2:74:1:37:-2.6205,0,-5.79174	0/1:4:2,2:2:74:2:74:-5.54495,0,-5.59919	0/1:10:5,5:5:185:5:181:-12.9353,0,-13.1982	0/1:11:3,8:3:111:8:296:-22.4109,0,-6.55473	0/1:13:6,7:6:222:7:259:-18.6376,0,-15.5711	1/1:1:0,1:0:0:1:37:-3.52359,-0.30103,0	0/1:4:1,3:1:37:3:107:-8.39521,0,-2.31947
chr05	129498	T	C	708.388	AB=0.386207;ABP=19.3188;AC=18;AF=0.5;AN=36;AO=56;CIGAR=1X;DP=150;DPB=150;DPRA=3.625;EPP=116.082;EPPR=88.9211;GTI=3;LEN=1;MEANALT=1.6875;MQM=40;MQMR=40.3099;NS=18;NUMALT=1;ODDS=0.469765;PAIRED=0.642857;PAIREDR=0.802817;PAO=0;PQA=0;PQR=0;PRO=0;QA=2048;QR=2615;RO=71;RPL=56;RPP=124.613;RPPR=109.474;RPR=0;RUN=1;SAF=1;SAP=116.082;SAR=55;SRF=5;SRP=116.814;SRR=66;TYPE=snp;technology.ILLUMI8A=0.303571;tec…	GT:DP:AD:RO:QR:AO:QA:GL	0/1:7:4,1:4:148:1:37:-1.66418,0,-11.176	0/1:6:3,3:3:111:3:109:-7.92652,0,-8.05988	0/1:6:2,3:2:74:3:111:-8.00855,0,-4.83732	0/1:16:5,6:5:173:6:222:-15.7161,0,-11.6011	0/1:20:10,7:10:370:7:247:-16.2408,0,-26.6956	0/1:6:3,3:3:111:3:109:-7.92652,0,-8.16646	0/1:18:5,10:5:185:10:368:-27.072,0,-11.4488	0/1:5:3,2:3:111:2:74:-5.18968,0,-8.4142	0/1:6:2,3:2:74:3:111:-8.00427,0,-4.83351	0/1:5:4,1:4:148:1:35:-1.87555,0,-11.5321	0/1:9:5,3:5:185:3:109:-6.97329,0,-13.4479	0/1:3:1,2:1:37:2:74:-5.79174,0,-2.6205	0/0:4:3,0:3:111:0:0:0,-0.90309,-9.61505	0/1:9:5,4:5:185:4:148:-10.328,0,-13.4993	0/1:11:8,2:8:296:2:74:-3.35234,0,-22.3865	0/1:14:6,5:6:222:5:183:-12.4145,0,-15.8201	1/1:1:0,0:0:0:0:0:0,0,0	0/1:4:2,1:2:74:1:37:-2.27529,0,-5.44891
chr05	129499	T	G	1577.75	AB=0.574468;ABP=5.27418;AC=31;AF=0.861111;AN=36;AO=79;CIGAR=1X;DP=150;DPB=150;DPRA=0;EPP=165.981;EPPR=10.8276;GTI=1;LEN=1;MEANALT=1.94444;MQM=40.2025;MQMR=42;NS=18;NUMALT=1;ODDS=1.04441;PAIRED=0.607595;PAIREDR=0.9;PAO=0;PQA=0;PQR=0;PRO=0;QA=2889;QR=358;RO=10;RPL=79;RPP=174.557;RPPR=3.0103;RPR=0;RUN=1;SAF=1;SAP=165.981;SAR=78;SRF=5;SRP=3.0103;SRR=5;TYPE=snp;technology.ILLUMI8A=0.278481;technology.…	GT:DP:AD:RO:QR:AO:QA:GL	1/1:7:0,3:0:0:3:111:-9.61811,-0.90309,0	1/1:6:0,3:0:0:3:109:-9.38272,-0.90309,0	1/1:7:0,4:0:0:4:148:-12.6923,-1.20412,0	1/1:16:0,11:0:0:11:407:-34.8875,-3.31133,0	1/1:19:1,10:1:37:10:358:-27.7597,-0.0878763,0	0/1:6:2,3:2:74:3:109:-7.87638,0,-4.9439	0/1:18:2,13:2:62:13:475:-36.4186,0,-0.934006	0/1:5:1,2:1:37:2:74:-5.43938,0,-2.32143	1/1:6:0,4:0:0:4:148:-12.7373,-1.20412,0	1/1:5:0,1:0:0:1:35:-3.03977,-0.30103,0	1/1:9:0,4:0:0:4:146:-12.5547,-1.20412,0	1/1:3:0,2:0:0:2:74:-6.34247,-0.60206,0	0/1:4:2,1:2:74:1:37:-2.32239,0,-5.54596	1/1:9:0,4:0:0:4:148:-12.6875,-1.20412,0	1/1:11:0,3:0:0:3:107:-9.23864,-0.90309,0	0/1:14:2,8:2:74:8:294:-22.2298,0,-3.43684	1/1:1:0,1:0:0:1:37:-3.52359,-0.30103,0	1/1:4:0,2:0:0:2:72:-6.21387,-0.60206,0
chr05	131217	GAGCATAAC	CTCGAAAAT	1122.1	AB=0.363636;ABP=4.78696;AC=29;AF=0.852941;AN=34;AO=53;CIGAR=4X1M1X2M1X;DP=103;DPB=272.778;DPRA=6.375;EPP=109.576;EPPR=5.80219;GTI=1;LEN=9;MEANALT=1.9375;MQM=41.434;MQMR=42;NS=17;NUMALT=1;ODDS=0.144821;PAIRED=0.981132;PAIREDR=1;PAO=453;PQA=16499;PQR=0;PRO=0;QA=1942;QR=259;RO=7;RPL=0;RPP=118.098;RPPR=10.7656;RPR=53;RUN=1;SAF=52;SAP=109.576;SAR=1;SRF=1;SRP=10.7656;SRR=6;TYPE=complex;technology.ILLUM…	GT:DP:AD:RO:QR:AO:QA:GL	1/1:8:0,1:0:0:1:37:-3.22272,-0.30103,0	1/1:6:0,3:0:0:3:111:-9.61654,-0.90309,0	1/1:7:0,3:0:0:3:111:-9.66873,-0.90309,0	1/1:7:0,2:0:0:2:72:-6.3015,-0.60206,0	1/1:6:0,1:0:0:1:35:-3.07873,-0.30103,0	.	1/1:12:0,7:0:0:7:251:-21.8843,-2.10721,0	1/1:5:0,1:0:0:1:34:-2.97178,-0.30103,0	0/1:4:2,2:2:74:2:74:-5.24146,0,-5.24146	0/1:4:2,1:2:74:1:37:-2.31965,0,-5.54237	0/0:1:1,0:1:37:0:0:0,-0.30103,-3.2228	0/1:3:2,1:2:74:1:37:-2.31953,0,-5.54215	1/1:5:0,3:0:0:3:109:-9.47235,-0.90309,0	1/1:3:0,1:0:0:1:37:-3.22271,-0.30103,0	1/1:20:0,19:0:0:19:701:-60.5732,-5.71957,0	1/1:7:0,4:0:0:4:148:-12.8911,-1.20412,0	1/1:4:0,3:0:0:3:111:-9.6705,-0.90309,0	1/1:1:0,1:0:0:1:37:-3.22275,-0.30103,0
chr05	131435	ACATATT	GGTAATC	14882.5	AB=0.832215;ABP=145.847;AC=30;AF=0.833333;AN=36;AO=602;CIGAR=4X2M1X;DP=639;DPB=744.143;DPRA=0;EPP=475.699;EPPR=5.30951;GTI=3;LEN=7;MEANALT=1.11111;MQM=40.1262;MQMR=41.9412;NS=18;NUMALT=1;ODDS=3.1718;PAIRED=0.134551;PAIREDR=0.852941;PAO=212;PQA=7672;PQR=0;PRO=83;QA=21645;QR=1234;RO=34;RPL=602;RPP=1310.24;RPPR=3.26577;RPR=0;RUN=1;SAF=482;SAP=475.699;SAR=120;SRF=16;SRP=3.26577;SRR=18;TYPE=complex;te…	GT:DP:AD:RO:QR:AO:QA:GL	1/1:42:2,40:2:70:40:1438:-117.961,-6.48907,0	1/1:23:0,23:0:0:23:839:-72.2117,-6.92369,0	1/1:45:4,41:4:148:41:1487:-115.44,-0.648663,0	1/1:45:0,45:0:0:45:1616:-139.828,-13.5464,0	1/1:38:0,38:0:0:38:1372:-118.213,-11.4391,0	0/1:23:3,20:3:109:20:718:-55.0302,0,-2.59875	1/1:50:0,50:0:0:50:1790:-154.518,-15.0515,0	1/1:43:1,42:1:37:42:1503:-126.579,-9.71941,0	0/1:20:4,16:4:144:16:580:-44.0434,0,-6.63655	0/1:30:3,27:3:109:27:963:-74.2972,0,-0.497337	1/1:30:0,30:0:0:30:1094:-94.231,-9.0309,0	1/1:30:2,28:2:72:28:1016:-81.2567,-2.71158,0	1/1:66:0,65:0:0:65:2312:-199.774,-19.567,0	0/1:42:5,37:5:175:37:1352:-103.834,0,-2.75034	1/1:33:0,33:0:0:33:1167:-101.137,-9.93399,0	1/1:45:0,43:0:0:43:1534:-132.534,-12.9443,0	0/1:15:4,11:4:148:11:393:-29.4391,0,-8.32251	0/1:19:6,13:6:222:13:471:-34.9467,0,-13.6723
chr05	137255	T	A	708.44	AB=0;ABP=0;AC=6;AF=1;AN=6;AO=24;CIGAR=1X;DP=24;DPB=24;DPRA=0;EPP=3.37221;EPPR=0;GTI=0;LEN=1;MEANALT=1;MQM=41.8333;MQMR=0;NS=3;NUMALT=1;ODDS=11.2835;PAIRED=0.916667;PAIREDR=0;PAO=0;PQA=0;PQR=0;PRO=0;QA=888;QR=0;RO=0;RPL=23;RPP=46.8017;RPPR=0;RPR=1;RUN=1;SAF=12;SAP=3.0103;SAR=12;SRF=0;SRP=0;SRR=0;TYPE=snp;technology.ILLUMI8A=0;technology.ILLUMINA=1;ANN=A|intron_variant|MODIFIER|MELO3C014727.2.1-gen…	GT:DP:AD:RO:QR:AO:QA:GL	.	.	.	.	.	.	.	.	.	1/1:4:0,4:0:0:4:148:-13.2486,-1.20412,0	.	.	.	.	1/1:18:0,18:0:0:18:666:-58.3652,-5.41854,0	1/1:2:0,2:0:0:2:74:-6.69483,-0.60206,0	.	.
chr05	142086	A	G	292.172	AB=0.220588;ABP=95.234;AC=9;AF=0.25;AN=36;AO=32;CIGAR=1X;DP=267;DPB=267;DPRA=1.06273;EPP=48.8827;EPPR=4.12838;GTI=5;LEN=1;MEANALT=1;MQM=41.375;MQMR=41.9745;NS=18;NUMALT=1;ODDS=1.89854;PAIRED=0.8125;PAIREDR=0.953191;PAO=0;PQA=0;PQR=0;PRO=0;QA=1178;QR=8611;RO=235;RPL=31;RPP=64.083;RPPR=28.9663;RPR=1;RUN=1;SAF=4;SAP=42.0968;SAR=28;SRF=96;SRP=20.0956;SRR=139;TYPE=snp;technology.ILLUMI8A=0.21875;techn…	GT:DP:AD:RO:QR:AO:QA:GL	0/1:13:11,2:11:407:2:74:-2.88992,0,-31.8935	0/1:11:7,4:7:259:4:148:-9.8316,0,-19.6051	0/0:19:19,0:19:691:0:0:0,-5.71957,-60.6018	0/1:14:4,10:4:148:10:364:-27.8336,0,-9.03413	0/1:8:6,2:6:222:2:74:-4.39507,0,-17.2856	0/0:11:11,0:11:407:0:0:0,-3.31133,-35.8069	0/0:17:16,1:16:580:1:37:0,-1.53682,-47.3522	0/0:10:10,0:10:346:0:0:0,-3.0103,-30.6019	0/1:15:11,4:11:395:4:148:-8.7331,0,-30.3012	0/1:26:23,3:23:839:3:111:-2.03928,0,-65.5116	0/0:11:11,0:11:395:0:0:0,-3.31133,-34.8167	0/1:19:17,2:17:629:2:74:-0.975259,0,-49.4231	0/0:14:13,1:13:481:1:37:0,-0.63373,-38.6714	0/1:10:9,1:9:333:1:37:-0.513294,0,-26.3514	0/0:29:29,0:29:1073:0:0:0,-8.72987,-93.8141	0/1:20:18,2:18:666:2:74:-0.782711,0,-52.3446	0/0:5:5,0:5:185:0:0:0,-1.50515,-16.4712	0/0:15:15,0:15:555:0:0:0,-4.51545,-48.6974
chr05	142087	C	T	231.799	AB=0.244186;ABP=51.8937;AC=6;AF=0.166667;AN=36;AO=24;CIGAR=1X;DP=261;DPB=261;DPRA=1.10484;EPP=32.3252;EPPR=4.82914;GTI=3;LEN=1;MEANALT=1.11111;MQM=41.1667;MQMR=42;NS=18;NUMALT=1;ODDS=2.96456;PAIRED=0.75;PAIREDR=0.965812;PAO=0;PQA=0;PQR=0;PRO=0;QA=882;QR=8598;RO=234;RPL=24;RPP=55.1256;RPPR=28.1029;RPR=0;RUN=1;SAF=3;SAP=32.3252;SAR=21;SRF=95;SRP=20.976;SRR=139;TYPE=snp;technology.ILLUMI8A=0.166667;…	GT:DP:AD:RO:QR:AO:QA:GL	0/0:12:12,0:12:444:0:0:0,-3.61236,-39.0295	0/1:10:7,3:7:247:3:111:-6.90905,0,-18.9102	0/0:19:19,0:19:703:0:0:0,-5.71957,-61.5879	0/1:14:4,10:4:148:10:364:-27.8336,0,-9.03413	0/1:7:5,2:5:185:2:74:-4.6961,0,-14.364	0/0:11:11,0:11:407:0:0:0,-3.31133,-35.8069	0/0:17:16,1:16:592:1:37:0,-1.53682,-48.3393	0/0:11:11,0:11:407:0:0:0,-3.31133,-35.8069	0/0:11:11,0:11:395:0:0:0,-3.31133,-34.8167	0/1:26:20,3:20:740:3:111:-2.59001,0,-57.5337	0/0:10:10,0:10:370:0:0:0,-3.0103,-32.5843	0/1:19:17,2:17:629:2:74:-0.975259,0,-49.4231	0/0:14:13,1:13:481:1:37:0,-0.63373,-38.6714	0/1:10:9,1:9:321:1:37:-0.513294,0,-25.3589	0/0:30:30,0:30:1098:0:0:0,-9.0309,-96.0527	0/0:20:19,1:19:703:1:37:0,-2.43991,-58.0072	0/0:5:5,0:5:185:0:0:0,-1.50515,-16.4712	0/0:15:15,0:15:543:0:0:0,-4.51545,-47.7098
chr05	147136	A	C	2185.64	AB=0.562842;ABP=9.2874;AC=15;AF=0.416667;AN=36;AO=105;CIGAR=1X;DP=226;DPB=226;DPRA=4.37255;EPP=3.19643;EPPR=3.88966;GTI=0;LEN=1;MEANALT=1;MQM=41.7143;MQMR=41.8843;NS=18;NUMALT=1;ODDS=3.71936;PAIRED=0.542857;PAIREDR=0.586777;PAO=0;PQA=0;PQR=0;PRO=0;QA=3786;QR=4465;RO=121;RPL=0;RPP=231.015;RPPR=22.5536;RPR=105;RUN=1;SAF=51;SAP=3.19643;SAR=54;SRF=51;SRP=9.48883;SRR=70;TYPE=snp;technology.ILLUMI8A=0.…	GT:DP:AD:RO:QR:AO:QA:GL	0/1:23:4,19:4:148:19:676:-52.2292,0,-6.32486	0/1:11:4,7:4:148:7:259:-19.6051,0,-9.93722	0/1:11:3,8:3:111:8:296:-22.8277,0,-6.7146	0/1:9:6,3:6:222:3:111:-7.31666,0,-16.9845	0/1:9:4,5:4:148:5:172:-12.6658,0,-10.5393	0/0:3:3,0:3:111:0:0:0,-0.90309,-10.0259	0/1:13:4,9:4:148:9:322:-24.5393,0,-9.33516	0/1:11:8,3:8:296:3:103:-5.99506,0,-22.6193	0/1:18:12,6:12:444:6:222:-14.2753,0,-33.4554	0/1:3:2,1:2:74:1:37:-2.6776,0,-5.90022	0/0:10:9,1:9:333:1:25:0,-0.518853,-26.8702	0/1:23:8,15:8:296:15:545:-40.8594,0,-19.2153	0/1:23:12,11:12:444:11:407:-28.8313,0,-32.1058	0/1:7:4,3:4:136:3:99:-6.79552,0,-10.1338	0/0:30:29,1:29:1073:1:31:0,-5.96407,-90.7472	0/1:10:3,7:3:111:7:259:-19.9061,0,-7.01563	0/1:6:4,2:4:148:2:74:-4.99713,0,-11.4424	0/1:6:2,4:2:74:4:148:-11.4424,0,-4.99713
chr05	147577	A	G	418.541	AB=0.257143;ABP=56.8008;AC=2;AF=0.0555556;AN=36;AO=36;CIGAR=1X;DP=904;DPB=904;DPRA=1.0799;EPP=9.04217;EPPR=593.901;GTI=1;LEN=1;MEANALT=1;MQM=42;MQMR=41.2627;NS=18;NUMALT=1;ODDS=10.7951;PAIRED=0.888889;PAIREDR=0.684332;PAO=0;PQA=0;PQR=0;PRO=0;QA=1332;QR=32068;RO=868;RPL=0;RPP=81.1833;RPPR=1853.26;RPR=36;RUN=1;SAF=23;SAP=9.04217;SAR=13;SRF=675;SRP=584.214;SRR=193;TYPE=snp;technology.ILLUMI8A=0.1388…	GT:DP:AD:RO:QR:AO:QA:GL	0/0:53:51,2:51:1887:2:74:0,-9.15128,-156.827	0/0:37:35,2:35:1295:2:74:0,-4.3348,-105.934	0/0:82:80,2:80:2960:2:74:0,-17.8811,-249.358	0/0:51:51,0:51:1887:0:0:0,-15.3525,-163.785	0/0:60:60,0:60:2220:0:0:0,-18.0618,-192.789	0/0:26:26,0:26:962:0:0:0,-7.82678,-83.6818	0/0:52:51,1:51:1887:1:37:0,-12.0729,-160.204	0/0:68:68,0:68:2516:0:0:0,-20.47,-218.261	0/1:20:18,2:18:666:2:74:-0.782711,0,-51.9827	0/0:28:28,0:28:1036:0:0:0,-8.42884,-89.766	0/0:49:48,1:48:1776:1:37:0,-11.1698,-150.588	0/0:58:58,0:58:2134:0:0:0,-17.4597,-185.099	0/0:79:79,0:79:2911:0:0:0,-23.7814,-252.78	0/0:41:40,1:40:1480:1:37:0,-8.76154,-124.961	0/1:85:60,25:60:2208:25:925:-55.336,0,-166.06	0/0:67:67,0:67:2467:0:0:0,-20.169,-214.056	0/0:28:28,0:28:1036:0:0:0,-8.42884,-90.1271	0/0:20:20,0:20:740:0:0:0,-6.0206,-64.3454
chr05	147786	GACA	TCTT	6074.59	AB=0.666667;ABP=6.62942;AC=35;AF=0.972222;AN=36;AO=236;CIGAR=4X;DP=321;DPB=449;DPRA=0;EPP=244.485;EPPR=3.0103;GTI=0;LEN=4;MEANALT=3.44444;MQM=40.9661;MQMR=42;NS=18;NUMALT=1;ODDS=7.26549;PAIRED=0.54661;PAIREDR=0.75;PAO=149;PQA=5340;PQR=0;PRO=0;QA=8590;QR=141;RO=4;RPL=236;RPP=515.478;RPPR=11.6962;RPR=0;RUN=1;SAF=199;SAP=244.485;SAR=37;SRF=2;SRP=3.0103;SRR=2;TYPE=mnp;technology.ILLUMI8A=0.211864;tec…	GT:DP:AD:RO:QR:AO:QA:GL	1/1:22:0,15:0:0:15:547:-47.4233,-4.51545,0	1/1:25:0,21:0:0:21:763:-66.0954,-6.32163,0	0/1:15:2,10:2:74:10:370:-28.2197,0,-2.84144	1/1:23:0,19:0:0:19:698:-60.1315,-5.71957,0	1/1:27:0,20:0:0:20:730:-63.2335,-6.0206,0	1/1:6:0,3:0:0:3:111:-9.56677,-0.90309,0	1/1:14:1,11:1:37:11:398:-31.1907,-0.389623,0	1/1:21:0,13:0:0:13:472:-40.9383,-3.91339,0	1/1:6:0,5:0:0:5:182:-15.7672,-1.50515,0	1/1:11:0,3:0:0:3:100:-8.76528,-0.90309,0	1/1:15:0,10:0:0:10:367:-31.6663,-3.0103,0	1/1:25:0,22:0:0:22:814:-70.6513,-6.62266,0	1/1:25:0,19:0:0:19:684:-59.224,-5.71957,0	1/1:17:0,11:0:0:11:388:-33.8819,-3.31133,0	1/1:24:0,18:0:0:18:656:-57.0607,-5.41854,0	1/1:19:0,15:0:0:15:539:-46.8614,-4.51545,0	1/1:12:1,11:1:30:11:407:-32.3882,-0.966614,0	1/1:14:0,10:0:0:10:364:-31.5785,-3.0103,0
chr05	147790	C	T	2539.21	AB=0.548223;ABP=6.9895;AC=19;AF=0.527778;AN=36;AO=120;CIGAR=1X;DP=213;DPB=213;DPRA=0;EPP=41.3006;EPPR=3.52123;GTI=1;LEN=1;MEANALT=1.61111;MQM=40.9667;MQMR=40.2059;NS=18;NUMALT=1;ODDS=6.06371;PAIRED=0.7;PAIREDR=0.764706;PAO=0;PQA=0;PQR=0;PRO=0;QA=4335;QR=2516;RO=68;RPL=120;RPP=263.587;RPPR=150.67;RPR=0;RUN=1;SAF=83;SAP=41.3006;SAR=37;SRF=36;SRP=3.52123;SRR=32;TYPE=snp;technology.ILLUMI8A=0.216667;…	GT:DP:AD:RO:QR:AO:QA:GL	0/1:17:5,10:5:185:10:362:-27.0009,0,-11.3483	0/1:15:2,12:2:74:12:430:-33.0243,0,-2.12805	0/1:10:6,2:6:222:2:74:-3.98877,0,-16.726	1/1:16:0,12:0:0:12:439:-37.8902,-3.61236,0	0/1:18:4,11:4:148:11:400:-30.1388,0,-8.1708	0/1:4:2,1:2:74:1:37:-2.32584,0,-5.44399	0/1:6:2,3:2:74:3:102:-7.4231,0,-4.89061	0/1:16:2,7:2:74:7:250:-19.0413,0,-3.63364	0/1:3:1,2:1:37:2:71:-5.63614,0,-2.6205	0/1:12:7,4:7:259:4:137:-8.66592,0,-18.9915	0/1:6:5,1:5:185:1:37:-1.77451,0,-14.4024	0/1:19:5,14:5:185:14:518:-39.548,0,-10.489	0/1:15:7,8:7:259:8:283:-20.328,0,-18.0356	0/1:14:4,8:4:148:8:280:-20.8097,0,-9.12492	0/1:18:6,12:6:222:12:437:-32.8762,0,-13.9612	0/1:8:3,4:3:111:4:145:-10.4796,0,-7.40649	0/1:6:3,3:3:111:3:111:-8.11317,0,-8.11317	0/1:10:4,6:4:148:6:222:-16.4741,0,-10.027
chr05	147793	C	G	1772.92	AB=0.625;ABP=4.09604;AC=30;AF=0.882353;AN=34;AO=66;CIGAR=1X;DP=95;DPB=95;DPRA=1.42188;EPP=3.0103;EPPR=3.0103;GTI=1;LEN=1;MEANALT=1.6875;MQM=40.8788;MQMR=42;NS=17;NUMALT=1;ODDS=2.18865;PAIRED=0.893939;PAIREDR=0.75;PAO=0;PQA=0;PQR=0;PRO=0;QA=2386;QR=148;RO=4;RPL=66;RPP=146.327;RPPR=11.6962;RPR=0;RUN=1;SAF=33;SAP=3.0103;SAR=33;SRF=2;SRP=3.0103;SRR=2;TYPE=snp;technology.ILLUMI8A=0.30303;technology.IL…	GT:DP:AD:RO:QR:AO:QA:GL	1/1:9:0,8:0:0:8:291:-25.3719,-2.40824,0	1/1:9:0,8:0:0:8:288:-24.9011,-2.40824,0	0/0:4:2,0:2:74:0:0:0,-0.60206,-6.44982	1/1:9:0,5:0:0:5:183:-15.7333,-1.50515,0	1/1:8:0,5:0:0:5:178:-15.4688,-1.50515,0	1/1:2:0,1:0:0:1:37:-3.22893,-0.30103,0	0/1:5:1,3:1:37:3:102:-7.72413,0,-2.02136	1/1:12:0,5:0:0:5:176:-15.3036,-1.50515,0	1/1:1:0,1:0:0:1:37:-3.58069,-0.30103,0	1/1:4:0,3:0:0:3:100:-8.74936,-0.90309,0	.	1/1:11:0,11:0:0:11:407:-35.6512,-3.31133,0	1/1:3:0,3:0:0:3:111:-9.97264,-0.90309,0	1/1:6:0,4:0:0:4:143:-12.3884,-1.20412,0	1/1:4:0,3:0:0:3:111:-9.5364,-0.90309,0	1/1:3:0,2:0:0:2:74:-6.39576,-0.60206,0	0/1:3:1,2:1:37:2:74:-5.79174,0,-2.6776	1/1:2:0,2:0:0:2:74:-6.74907,-0.60206,0
chr05	147875	ATAGAGAAG	CTCCTCAACTCTTC	4735.88	AB=0.625;ABP=4.09604;AC=35;AF=0.972222;AN=36;AO=199;CIGAR=1X1M4X2M5I1X;DP=210;DPB=845.889;DPRA=0;EPP=344.87;EPPR=5.18177;GTI=0;LEN=14;MEANALT=1.27778;MQM=40;MQMR=41;NS=18;NUMALT=1;ODDS=3.14163;PAIRED=0.98995;PAIREDR=0.5;PAO=545;PQA=19937;PQR=407;PRO=11;QA=7311;QR=144;RO=4;RPL=0;RPP=435.133;RPPR=5.18177;RPR=199;RUN=1;SAF=188;SAP=344.87;SAR=11;SRF=2;SRP=3.0103;SRR=2;TYPE=complex;technology.ILLUMI8A…	GT:DP:AD:RO:QR:AO:QA:GL	1/1:18:0,17:0:0:17:618:-53.1711,-5.11751,0	1/1:9:0,9:0:0:9:333:-28.5417,-2.70927,0	1/1:13:0,13:0:0:13:466:-40.1969,-3.91339,0	1/1:8:0,8:0:0:8:294:-25.2446,-2.40824,0	0/1:8:3,5:3:107:5:184:-13.3861,0,-6.85748	1/1:9:0,9:0:0:9:333:-28.5402,-2.70927,0	1/1:11:1,10:1:37:10:365:-28.1655,-0.088602,0	1/1:15:0,15:0:0:15:551:-47.3079,-4.51545,0	1/1:10:0,10:0:0:10:368:-31.5836,-3.0103,0	1/1:8:0,8:0:0:8:296:-25.3707,-2.40824,0	1/1:19:0,19:0:0:19:701:-60.1258,-5.71957,0	1/1:6:0,5:0:0:5:183:-15.7312,-1.50515,0	1/1:24:0,23:0:0:23:847:-72.6858,-6.92369,0	1/1:17:0,13:0:0:13:481:-41.2269,-3.91339,0	1/1:10:0,10:0:0:10:367:-31.522,-3.0103,0	1/1:16:0,16:0:0:16:591:-50.6787,-4.81648,0	1/1:4:0,4:0:0:4:148:-12.6841,-1.20412,0	1/1:5:0,5:0:0:5:185:-15.8565,-1.50515,0
chr05	147902	T	C	1.03424e-12	AB=0.115385;ABP=170.047;AC=1;AF=0.0277778;AN=36;AO=41;CIGAR=1X;DP=1853;DPB=1853;DPRA=1.79909;EPP=83.5666;EPPR=343.686;GTI=0;LEN=1;MEANALT=1.33333;MQM=42;MQMR=41.2461;NS=18;NUMALT=1;ODDS=36.5778;PAIRED=1;PAIREDR=0.792129;PAO=0;PQA=0;PQR=0;PRO=0;QA=1517;QR=65920;RO=1804;RPL=0;RPP=92.0407;RPPR=3894.33;RPR=41;RUN=1;SAF=40;SAP=83.5666;SAR=1;SRF=1167;SRP=341.129;SRR=637;TYPE=snp;technology.ILLUMI8A=0.1…	GT:DP:AD:RO:QR:AO:QA:GL	0/0:109:108,1:108:3924:1:37:0,-29.2316,-336.296	0/0:89:89,0:89:3281:0:0:0,-26.7917,-283.922	0/0:128:127,0:127:4675:0:0:0,-38.2308,-404.94	0/0:91:91,0:91:3343:0:0:0,-27.3937,-290.316	0/0:122:116,4:116:4208:4:148:0,-23.2331,-352.363	0/0:47:45,0:45:1617:0:0:0,-13.5463,-140.263	0/0:123:119,4:119:4331:4:148:0,-23.7781,-363.012	0/0:148:144,3:144:5268:3:111:0,-34.5835,-446.857	0/0:51:51,0:51:1863:0:0:0,-15.3525,-161.193	0/0:56:56,0:56:2048:0:0:0,-16.8577,-177.522	0/0:105:105,0:105:3837:0:0:0,-31.6081,-332.643	0/0:110:108,2:108:3936:2:74:0,-26.31,-335.555	0/0:188:183,3:183:6723:3:111:0,-46.3237,-572.853	0/0:129:123,6:123:4551:6:222:0,-19.1391,-374.681	0/1:130:115,15:115:4171:15:555:-9.56348,0,-322.582	0/0:132:129,3:129:4677:3:111:0,-29.71,-395.522	0/0:36:36,0:36:1308:0:0:0,-10.8371,-113.839	0/0:59:59,0:59:2159:0:0:0,-17.7608,-187.241
chr05	147914	C	G	1.04244e-12	AB=0.104101;ABP=434.572;AC=1;AF=0.0277778;AN=36;AO=39;CIGAR=1X;DP=3194;DPB=3194;DPRA=1.19509;EPP=4.40227;EPPR=344.021;GTI=0;LEN=1;MEANALT=1;MQM=42;MQMR=41.5145;NS=18;NUMALT=1;ODDS=36.1343;PAIRED=0.512821;PAIREDR=0.777884;PAO=0;PQA=0;PQR=0;PRO=0;QA=1433;QR=115971;RO=3147;RPL=0;RPP=87.6977;RPPR=6681.18;RPR=39;RUN=1;SAF=22;SAP=4.40227;SAR=17;SRF=1931;SRP=355.762;SRR=1216;TYPE=snp;technology.ILLUMI8A…	GT:DP:AD:RO:QR:AO:QA:GL	0/0:185:185,0:185:6821:0:0:0,-55.6905,-591.594	0/0:147:146,0:146:5366:0:0:0,-43.9504,-465.162	0/0:218:218,0:218:8042:0:0:0,-65.6245,-698.404	0/0:158:156,0:156:5772:0:0:0,-46.9607,-501.238	0/0:214:214,0:214:7894:0:0:0,-64.4204,-686.032	0/0:82:82,0:82:3022:0:0:0,-24.6845,-262.757	0/0:207:206,1:206:7586:1:37:0,-58.7325,-655.737	0/0:224:224,0:224:8216:0:0:0,-67.4307,-713.303	0/0:86:83,3:83:3035:3:111:0,-15.8626,-252.909	0/0:93:93,0:93:3429:0:0:0,-27.9958,-297.537	0/0:161:161,0:161:5945:0:0:0,-48.4658,-515.854	0/0:199:196,0:196:7204:0:0:0,-59.0019,-626.42	0/0:314:313,0:313:11557:0:0:0,-94.2224,-1002.71	0/0:216:216,0:216:7956:0:0:0,-65.0225,-691.072	0/1:317:284,33:284:10472:33:1211:-10.5089,0,-814.181	0/0:203:201,2:201:7425:2:74:0,-54.3058,-637.39	0/0:69:69,0:69:2553:0:0:0,-20.7711,-222.101	0/0:101:100,0:100:3676:0:0:0,-30.103,-318.859
chr05	148193	T	A	2.12152e-13	AB=0;ABP=0;AC=0;AF=0;AN=36;AO=77;CIGAR=1X;DP=2614;DPB=2614;DPRA=0.784557;EPP=145.171;EPPR=1380.83;GTI=0;LEN=1;MEANALT=1.46667;MQM=41.4286;MQMR=41.9325;NS=18;NUMALT=1;ODDS=91.7318;PAIRED=0.038961;PAIREDR=0.859015;PAO=0;PQA=0;PQR=0;PRO=0;QA=2831;QR=91402;RO=2518;RPL=77;RPP=170.214;RPPR=3683.95;RPR=0;RUN=1;SAF=74;SAP=145.171;SAR=3;SRF=463;SRP=2188.68;SRR=2055;TYPE=snp;technology.ILLUMI8A=0.155844;te…	GT:DP:AD:RO:QR:AO:QA:GL	0/0:159:153,6:153:5577:6:222:0,-28.2223,-466.602	0/0:136:133,1:133:4849:1:37:0,-37.1687,-419.501	0/0:143:136,5:136:4984:5:185:0,-26.4795,-418.245	0/0:114:111,3:111:4023:3:111:0,-24.3981,-341.225	0/0:139:131,6:131:4811:6:222:0,-21.9011,-399.731	0/0:71:67,4:67:2419:4:148:0,-8.17739,-198.065	0/0:144:142,1:142:5134:1:37:0,-39.8218,-444.423	0/0:232:224,7:224:8048:7:259:0,-47.2922,-679.388	0/0:55:55,0:55:1999:0:0:0,-16.5566,-174.496	0/0:51:48,0:48:1728:0:0:0,-14.4494,-150.806	0/0:152:145,7:145:5209:7:259:0,-22.9445,-431.811	0/0:126:113,6:113:4133:6:218:0,-16.8614,-341.175	0/0:227:209,18:209:7553:18:662:0,-10.3728,-600.492	0/0:188:180,8:180:6552:8:296:0,-30.5588,-545.258	0/0:425:425,0:425:15389:0:0:0,-127.938,-1342	0/0:130:128,2:128:4700:2:64:0,-33.1801,-403.699	0/0:67:66,1:66:2430:1:37:0,-16.5883,-208.437	0/0:55:52,2:52:1864:2:74:0,-9.76279,-156.083
chr05	158178	T	G	499.974	AB=0.184524;ABP=293.471;AC=9;AF=0.25;AN=36;AO=76;CIGAR=1X;DP=671;DPB=671;DPRA=1.73889;EPP=28.7251;EPPR=6.57659;GTI=2;LEN=1;MEANALT=1.9375;MQM=41.8158;MQMR=41.9708;NS=18;NUMALT=1;ODDS=1.46076;PAIRED=0.789474;PAIREDR=0.94708;PAO=0;PQA=0;PQR=0;PRO=0;QA=2772;QR=20228;RO=548;RPL=76;RPP=168.042;RPPR=25.8979;RPR=0;RUN=1;SAF=23;SAP=28.7251;SAR=53;SRF=217;SRP=54.5075;SRR=331;TYPE=snp;technology.ILLUMI8A=0…	GT:DP:AD:RO:QR:AO:QA:GL	0/0:30:20,2:20:740:2:74:0,-0.175521,-58.0121	0/0:32:25,2:25:925:2:74:0,-1.68257,-74.1203	0/1:38:31,7:31:1147:7:259:-11.4251,0,-88.8202	0/1:23:20,3:20:740:3:98:-1.99392,0,-57.7318	0/0:29:27,2:27:999:2:74:0,-1.92656,-80.5655	0/1:61:48,9:48:1776:9:331:-11.5099,0,-137.375	0/1:36:28,7:28:1036:7:253:-11.5013,0,-79.6973	0/0:48:43,3:43:1567:3:111:0,-4.17952,-126.939	0/0:31:31,0:31:1147:0:0:0,-9.33193,-100.259	0/0:39:36,3:36:1332:3:111:0,-1.71424,-106.346	0/1:46:36,6:36:1332:6:222:-6.69572,0,-103.324	0/1:22:18,4:18:666:4:130:-5.14302,0,-51.7426	0/1:40:31,6:31:1147:6:222:-8.19762,0,-88.7631	0/0:14:12,0:12:444:0:0:0,-3.61236,-38.6245	0/0:74:64,1:64:2344:1:36:0,-16.4586,-201.181	0/1:39:21,11:21:777:11:407:-25.8179,0,-58.0445	0/1:31:22,9:22:814:9:333:-20.0297,0,-61.9238	0/0:38:35,1:35:1295:1:37:0,-7.61256,-109.573
chr05	158644	CTTTTTTTTATTTTTTATTTTTATCGTG	CTTTTTTTTTATTTTTTATTTTTATCGTG	385.141	AB=0.19337;ABP=150.826;AC=6;AF=0.166667;AN=36;AO=43;CIGAR=1M1I27M;DP=437;DPB=438.821;DPRA=1.40842;EPP=11.5447;EPPR=3.10125;GTI=2;LEN=1;MEANALT=1.54545;MQM=42;MQMR=41.9686;NS=18;NUMALT=1;ODDS=5.50204;PAIRED=0.953488;PAIREDR=0.939791;PAO=1;PQA=37;PQR=37;PRO=1;QA=1471;QR=13831;RO=382;RPL=14;RPP=14.3727;RPPR=16.1073;RPR=29;RUN=1;SAF=23;SAP=3.46479;SAR=20;SRF=194;SRP=3.21494;SRR=188;TYPE=ins;technolog…	GT:DP:AD:RO:QR:AO:QA:GL	0/0:25:24,1:24:871:1:37:0,-3.94506,-72.8858	0/0:8:7,0:7:255:0:0:0,-2.10721,-22.2703	0/0:30:28,2:28:1018:2:62:0,-3.26237,-83.5191	0/0:11:11,0:11:401:0:0:0,-3.31133,-35.3748	0/0:18:16,0:16:578:0:0:0,-4.81648,-50.5598	0/0:23:21,2:21:761:2:62:0,-1.15516,-61.0965	0/0:11:9,1:9:328:1:25:0,-0.82246,-26.4575	0/1:33:24,5:24:874:5:173:-6.38245,0,-67.604	0/0:16:15,0:15:543:0:0:0,-4.51545,-47.4782	0/1:43:39,4:39:1416:4:148:-0.304263,0,-111.167	0/1:22:19,2:19:694:2:74:-0.123612,0,-54.0647	0/0:31:30,0:30:1085:0:0:0,-9.0309,-94.779	0/1:11:7,4:7:250:4:112:-6.91457,0,-18.9352	0/0:31:28,2:28:1007:2:74:0,-2.55316,-81.7178	0/1:50:36,14:36:1294:14:494:-28.4471,0,-98.5591	0/1:22:16,6:16:584:6:210:-12.0727,0,-44.7286	0/0:14:14,0:14:508:0:0:0,-4.21442,-44.7639	0/0:38:38,0:38:1364:0:0:0,-11.4391,-119.771
chr05	159867	GTGTCAT	CGATCT	0	AB=0;ABP=0;AC=0;AF=0;AN=36;AO=12;CIGAR=3X2M1D1M;DP=1162;DPB=1161.86;DPRA=2.14147;EPP=29.068;EPPR=36.0835;GTI=0;LEN=6;MEANALT=1;MQM=40;MQMR=41.951;NS=18;NUMALT=1;ODDS=46.1215;PAIRED=0;PAIREDR=0.79458;PAO=12;PQA=370;PQR=37;PRO=1;QA=435;QR=41901;RO=1144;RPL=0;RPP=29.068;RPPR=164.853;RPR=12;RUN=1;SAF=0;SAP=29.068;SAR=12;SRF=646;SRP=44.5872;SRR=498;TYPE=complex;technology.ILLUMI8A=0;technology.ILLUMIN…	GT:DP:AD:RO:QR:AO:QA:GL	0/0:23:23,0:23:841:0:0:0,-6.92369,-73.6415	0/0:28:27,0:27:981:0:0:0,-8.12781,-85.5975	0/0:41:41,0:41:1509:0:0:0,-12.3422,-131.806	0/0:64:64,0:64:2356:0:0:0,-19.2659,-205.742	0/0:58:58,0:58:2134:0:0:0,-17.4597,-185.897	0/0:58:58,0:58:2124:0:0:0,-17.4597,-185.294	0/0:70:69,0:69:2541:0:0:0,-20.7711,-221.464	0/0:69:68,0:68:2498:0:0:0,-20.47,-217.688	0/0:116:116,0:116:4262:0:0:0,-34.9195,-371.978	0/0:78:78,0:78:2848:0:0:0,-23.4803,-248.846	0/0:62:62,0:62:2260:0:0:0,-18.6639,-197.425	0/0:67:67,0:67:2453:0:0:0,-20.169,-214.293	0/0:51:51,0:51:1857:0:0:0,-15.3525,-162.262	0/0:68:66,0:66:2414:0:0:0,-19.868,-210.655	0/0:130:118,12:118:4311:12:435:0,-1.32863,-338.737	0/0:43:43,0:43:1575:0:0:0,-12.9443,-137.755	0/0:51:51,0:51:1867:0:0:0,-15.3525,-163.086	0/0:85:84,0:84:3070:0:0:0,-25.2865,-267.772
chr05	160018	TAATTGA	AGATCGG	151.447	AB=0.40625;ABP=5.45321;AC=1;AF=0.0277778;AN=36;AO=13;CIGAR=2X2M1X1M1X;DP=482;DPB=482.857;DPRA=1.20889;EPP=31.2394;EPPR=9.71031;GTI=0;LEN=7;MEANALT=1;MQM=40;MQMR=41.7863;NS=18;NUMALT=1;ODDS=17.8436;PAIRED=0;PAIREDR=0.861111;PAO=5;PQA=111;PQR=0;PRO=0;QA=469;QR=16992;RO=468;RPL=13;RPP=31.2394;RPPR=274.741;RPR=0;RUN=1;SAF=13;SAP=31.2394;SAR=0;SRF=206;SRP=17.561;SRR=262;TYPE=complex;technology.ILLUMI8…	GT:DP:AD:RO:QR:AO:QA:GL	0/0:30:30,0:30:1082:0:0:0,-9.0309,-94.6519	0/0:19:19,0:19:669:0:0:0,-5.71957,-59.0186	0/0:27:27,0:27:987:0:0:0,-8.12781,-86.0188	0/0:23:23,0:23:839:0:0:0,-6.92369,-73.4454	0/0:21:21,0:21:763:0:0:0,-6.32163,-66.9903	0/0:29:29,0:29:1055:0:0:0,-8.72987,-92.27	0/0:43:43,0:43:1565:0:0:0,-12.9443,-136.779	0/0:38:37,0:37:1339:0:0:0,-11.1381,-117.063	0/0:28:28,0:28:1014:0:0:0,-8.42884,-88.7293	0/0:38:38,0:38:1384:0:0:0,-11.4391,-120.97	0/0:20:20,0:20:726:0:0:0,-6.0206,-63.3931	0/0:20:20,0:20:722:0:0:0,-6.0206,-63.4751	0/0:17:17,0:17:617:0:0:0,-5.11751,-54.1749	0/0:13:13,0:13:473:0:0:0,-3.91339,-41.2147	0/1:32:19,13:19:695:13:469:-31.083,0,-51.3651	0/0:26:26,0:26:946:0:0:0,-7.82678,-82.8454	0/0:30:30,0:30:1090:0:0:0,-9.0309,-95.3849	0/0:28:28,0:28:1026:0:0:0,-8.42884,-89.5277
chr05	163456	GTTCTCTCTTTGT	AGTCCAGATGGGG	398.098	AB=0.256684;ABP=99.1705;AC=9;AF=0.25;AN=36;AO=54;CIGAR=2X2M4X1M2X1M1X;DP=318;DPB=511.308;DPRA=1.73333;EPP=120.27;EPPR=6.99133;GTI=3;LEN=13;MEANALT=1;MQM=40;MQMR=41.9924;NS=18;NUMALT=1;ODDS=2.15891;PAIRED=1;PAIREDR=0.859848;PAO=378;PQA=13797;PQR=1394;PRO=134;QA=1982;QR=9645;RO=264;RPL=54;RPP=120.27;RPPR=6.99133;RPR=0;RUN=1;SAF=0;SAP=120.27;SAR=54;SRF=130;SRP=3.1419;SRR=134;TYPE=complex;technology.…	GT:DP:AD:RO:QR:AO:QA:GL	0/0:3:3,0:3:110:0:0:0,-0.90309,-9.60359	0/1:4:2,2:2:74:2:74:-5.13747,0,-5.24128	0/1:23:13,10:13:474:10:369:-24.7378,0,-34.4902	0/1:21:16,5:16:590:5:185:-9.54797,0,-45.1346	0/0:16:16,0:16:584:0:0:0,-4.81648,-51.0071	0/0:4:4,0:4:145:0:0:0,-1.20412,-12.7	0/1:17:13,4:13:471:4:145:-7.38466,0,-36.098	0/1:9:8,1:8:288:1:37:-0.46379,0,-22.4993	0/1:19:17,2:17:625:2:74:-0.628004,0,-48.8085	0/0:18:17,1:17:620:1:37:0,-2.24641,-50.9519	0/0:22:22,0:22:808:0:0:0,-6.62266,-70.4785	0/0:15:14,1:14:514:1:37:0,-1.34185,-41.6841	0/1:24:17,7:17:620:7:258:-14.9235,0,-46.9365	0/1:40:34,6:34:1230:6:213:-6.33608,0,-95.4667	0/1:30:19,11:19:698:11:405:-25.7524,0,-51.8812	0/0:11:10,1:10:366:1:37:0,-0.138223,-28.785	0/0:12:11,1:11:401:1:37:0,-0.433182,-31.8869	0/0:30:28,2:28:1027:2:74:0,-2.68403,-83.277
chr05	163477	A	G	344.055	AB=0.842105;ABP=22.325;AC=1;AF=0.0277778;AN=36;AO=16;CIGAR=1X;DP=285;DPB=285;DPRA=1.21429;EPP=3.0103;EPPR=4.37453;GTI=0;LEN=1;MEANALT=1;MQM=42;MQMR=41.9703;NS=18;NUMALT=1;ODDS=1.67792;PAIRED=1;PAIREDR=0.828996;PAO=0;PQA=0;PQR=0;PRO=0;QA=592;QR=9689;RO=269;RPL=16;RPP=37.7539;RPPR=6.57022;RPR=0;RUN=1;SAF=8;SAP=3.0103;SAR=8;SRF=149;SRP=9.79918;SRR=120;TYPE=snp;technology.ILLUMI8A=0;technology.ILLUMI…	GT:DP:AD:RO:QR:AO:QA:GL	0/0:3:3,0:3:111:0:0:0,-0.90309,-10.0259	0/0:1:1,0:1:37:0:0:0,-0.30103,-3.58069	0/0:10:10,0:10:346:0:0:0,-3.0103,-30.6019	0/0:10:10,0:10:358:0:0:0,-3.0103,-31.5931	0/0:16:16,0:16:580:0:0:0,-4.81648,-50.9329	0/0:4:4,0:4:148:0:0:0,-1.20412,-13.2486	0/0:14:14,0:14:494:0:0:0,-4.21442,-43.4986	0/0:11:11,0:11:407:0:0:0,-3.31133,-35.8069	0/0:17:17,0:17:617:0:0:0,-5.11751,-54.1559	0/0:21:21,0:21:729:0:0:0,-6.32163,-64.0394	0/0:34:34,0:34:1222:0:0:0,-10.235,-106.977	0/0:13:13,0:13:469:0:0:0,-3.91339,-41.2634	0/0:21:21,0:21:741:0:0:0,-6.32163,-65.0766	0/0:40:40,0:40:1444:0:0:0,-12.0412,-126.159	0/1:19:3,16:3:111:16:592:-46.2004,0,-4.30636	0/0:14:14,0:14:518:0:0:0,-4.21442,-45.4748	0/0:12:12,0:12:432:0:0:0,-3.61236,-38.0401	0/0:25:25,0:25:925:0:0:0,-7.52575,-80.9236
chr05	163824	TTGTA	AAAAT	2059.63	AB=0.617347;ABP=26.4533;AC=18;AF=0.5;AN=36;AO=121;CIGAR=5X;DP=196;DPB=305.2;DPRA=0;EPP=240.347;EPPR=4.46786;GTI=0;LEN=5;MEANALT=1.11111;MQM=41.2397;MQMR=42;NS=18;NUMALT=1;ODDS=16.2203;PAIRED=0.727273;PAIREDR=0.876712;PAO=229;PQA=8259;PQR=0;PRO=0;QA=4427;QR=2668;RO=73;RPL=0;RPP=265.758;RPPR=6.60959;RPR=121;RUN=1;SAF=118;SAP=240.347;SAR=3;SRF=34;SRP=3.75395;SRR=39;TYPE=complex;technology.ILLUMI8A=0…	GT:DP:AD:RO:QR:AO:QA:GL	0/1:5:3,2:3:111:2:74:-4.94009,0,-8.16271	0/1:7:2,5:2:74:5:185:-13.9378,0,-4.35849	0/1:16:4,12:4:148:12:439:-33.3631,0,-8.08048	0/1:20:11,9:11:389:9:333:-22.7779,0,-27.987	0/1:10:2,7:2:74:7:259:-19.4926,0,-3.73777	0/1:13:6,7:6:219:7:243:-17.1394,0,-15.1998	0/1:5:2,3:2:74:3:111:-8.16336,0,-4.94055	0/1:8:1,7:1:37:7:256:-19.8793,0,-0.815172	0/1:10:2,8:2:74:8:288:-22.0229,0,-3.43618	0/1:11:5,6:5:182:6:222:-15.974,0,-12.5818	0/1:15:8,7:8:293:7:259:-17.9918,0,-21.0451	0/1:9:1,8:1:37:8:296:-22.9169,0,-0.513378	0/1:9:2,6:2:74:6:222:-16.8261,0,-4.03769	0/1:18:11,7:11:401:7:253:-16.5655,0,-29.5901	0/1:11:2,9:2:74:9:330:-25.4699,0,-3.13391	0/1:13:2,11:2:74:11:401:-30.7569,0,-2.53265	0/1:7:6,1:6:222:1:34:-0.891815,0,-17.2285	0/1:9:3,6:3:111:6:222:-16.4767,0,-6.96152
chr05	164090	GGTA	GCACGCA	1503.48	AB=0.185249;ABP=504.68;AC=16;AF=0.444444;AN=36;AO=110;CIGAR=1M3I1M1X1M;DP=661;DPB=760.25;DPRA=2.10131;EPP=3.08926;EPPR=14.6235;GTI=4;LEN=7;MEANALT=4.05882;MQM=40.4364;MQMR=41.9558;NS=18;NUMALT=1;ODDS=4.45189;PAIRED=0.454545;PAIREDR=0.89779;PAO=15;PQA=0;PQR=37;PRO=16;QA=3981;QR=13156;RO=362;RPL=110;RPP=241.872;RPPR=20.5021;RPR=0;RUN=1;SAF=56;SAP=3.08926;SAR=54;SRF=197;SRP=9.15281;SRR=165;TYPE=comp…	GT:DP:AD:RO:QR:AO:QA:GL	0/1:24:14,3:14:502:3:97:-3.40909,0,-38.7647	0/1:15:4,5:4:148:5:178:-12.8031,0,-10.1816	0/1:46:21,10:21:774:10:365:-22.3112,0,-58.128	0/1:44:29,7:29:1063:7:253:-11.0136,0,-81.7527	0/1:19:5,3:5:185:3:110:-7.09577,0,-13.7084	0/0:18:18,0:18:650:0:0:0,-5.41854,-57.151	0/1:30:21,3:21:754:3:106:-2.00263,0,-58.5915	0/1:24:7,7:7:259:7:255:-17.8632,0,-18.3442	0/1:52:32,7:32:1166:7:254:-10.1794,0,-90.0608	0/0:60:46,2:46:1667:2:71:0,-8.30661,-139.326	0/1:53:27,12:27:983:12:444:-26.3647,0,-74.0237	0/1:40:26,3:26:939:3:100:-0.0835708,0,-73.3077	0/1:49:26,6:26:953:6:219:-9.30071,0,-73.4807	0/1:44:25,7:25:912:7:252:-12.0994,0,-69.9074	0/1:43:23,10:23:814:10:367:-21.5769,0,-61.2556	0/1:48:22,9:22:801:9:331:-19.0784,0,-60.5768	0/1:6:1,1:1:37:1:37:-2.57012,0,-2.62264	0/1:46:15,15:15:549:15:542:-37.8232,0,-38.7674
chr05	164122	CTTTTTTTTTTGTTTAATTTTTTTTACTG	CTTTTTTTTTTTGTTTAATTTTTTTTACTG	451.023	AB=0.200935;ABP=169.26;AC=10;AF=0.277778;AN=36;AO=45;CIGAR=1M1I28M;DP=361;DPB=366.034;DPRA=1.32323;EPP=16.956;EPPR=13.9182;GTI=3;LEN=1;MEANALT=2.75;MQM=41.9556;MQMR=41.9535;NS=18;NUMALT=1;ODDS=0.332805;PAIRED=0.911111;PAIREDR=0.895349;PAO=4;PQA=134.5;PQR=134.5;PRO=4;QA=1473;QR=9176;RO=258;RPL=22;RPP=3.05855;RPPR=17.8571;RPR=23;RUN=1;SAF=24;SAP=3.44459;SAR=21;SRF=115;SRP=9.60888;SRR=143;TYPE=ins;t…	GT:DP:AD:RO:QR:AO:QA:GL	0/0:15:15,0:15:533:0:0:0,-4.51545,-47.0876	0/0:9:6,0:6:213:0:0:0,-1.80618,-18.6744	0/1:25:18,5:18:642:5:161:-7.2171,0,-49.3637	0/1:31:24,4:24:855:4:136:-3.4543,0,-66.4815	0/1:11:8,3:8:285:3:99:-5.69797,0,-22.0285	0/0:16:14,0:14:482:0:0:0,-4.21442,-42.3737	0/0:16:13,1:13:466:1:25:0,-2.00652,-38.5788	0/1:7:4,1:4:139:1:37:-1.66418,0,-10.7103	0/0:32:26,1:26:927:1:37:0,-4.90987,-77.9873	0/1:36:25,7:25:881:7:223:-9.98474,0,-67.7599	0/0:22:13,0:13:465:0:0:0,-3.91339,-40.7405	0/1:19:12,2:12:424:2:50:-0.251512,0,-33.009	0/1:27:19,3:19:682:3:111:-3.05135,0,-53.1005	0/0:35:24,0:24:858:0:0:0,-7.22472,-75.189	0/1:28:12,14:12:437:14:458:-32.4019,0,-30.3961	0/1:17:12,2:12:430:2:62:-1.22872,0,-33.4358	0/0:2:2,0:2:70:0:0:0,-0.60206,-6.49689	0/1:13:11,2:11:387:2:74:-2.88992,0,-30.1165
chr05	164187	T	C	1568.54	AB=0.238095;ABP=340.829;AC=13;AF=0.361111;AN=36;AO=145;CIGAR=1X;DP=719;DPB=719;DPRA=4.60526;EPP=116.361;EPPR=83.6499;GTI=1;LEN=1;MEANALT=1;MQM=41.1172;MQMR=41.8885;NS=18;NUMALT=1;ODDS=1.94082;PAIRED=0.358621;PAIREDR=0.679443;PAO=0;PQA=0;PQR=0;PRO=0;QA=5288;QR=21118;RO=574;RPL=0;RPP=317.874;RPPR=88.129;RPR=145;RUN=1;SAF=116;SAP=116.361;SAR=29;SRF=318;SRP=17.5524;SRR=256;TYPE=snp;technology.ILLUMI8…	GT:DP:AD:RO:QR:AO:QA:GL	0/0:26:24,2:24:888:2:74:0,-1.07771,-70.8487	0/1:21:14,7:14:518:7:259:-16.4904,0,-39.1531	0/1:63:46,17:46:1690:17:618:-35.0815,0,-128.497	0/1:59:48,11:48:1764:11:407:-17.7347,0,-136.301	0/1:26:20,6:20:740:6:222:-11.8147,0,-56.9837	0/0:9:9,0:9:333:0:0:0,-2.70927,-29.3096	0/1:31:25,6:25:913:6:217:-9.84969,0,-70.4993	0/1:26:19,7:19:703:7:259:-14.933,0,-53.7094	0/1:57:42,15:42:1542:15:553:-31.2538,0,-117.412	0/1:51:44,7:44:1628:7:258:-7.2919,0,-126.698	0/1:53:41,12:41:1517:12:415:-20.6238,0,-116.479	0/0:45:42,3:42:1542:3:109:0,-3.70707,-124.68	0/1:59:46,13:46:1702:13:481:-24.0249,0,-130.838	0/0:62:57,5:57:2085:5:182:0,-2.55348,-165.87	0/1:50:33,17:33:1221:17:629:-39.4705,0,-91.6531	0/1:19:14,5:14:518:5:173:-9.64444,0,-39.7552	0/0:10:10,0:10:358:0:0:0,-3.0103,-31.5931	0/1:52:40,12:40:1456:12:432:-22.1228,0,-111.175
chr05	164356	TACTGTG	TCAGCC	1565.58	AB=0.402913;ABP=19.8761;AC=15;AF=0.441176;AN=34;AO=84;CIGAR=1M1D1M1X1M2X;DP=224;DPB=229;DPRA=2.98571;EPP=48.6112;EPPR=3.0103;GTI=1;LEN=6;MEANALT=2.28571;MQM=40.3571;MQMR=41.94;NS=17;NUMALT=1;ODDS=2.05975;PAIRED=0.452381;PAIREDR=0.79;PAO=0;PQA=0;PQR=0;PRO=0;QA=3088;QR=3641;RO=100;RPL=84;RPP=185.414;RPPR=22.5536;RPR=0;RUN=1;SAF=21;SAP=48.6112;SAR=63;SRF=55;SRP=5.18177;SRR=45;TYPE=complex;technology…	GT:DP:AD:RO:QR:AO:QA:GL	0/0:4:4,0:4:148:0:0:0,-1.20412,-13.2486	.	0/1:16:8,7:8:296:7:253:-17.2622,0,-21.1272	0/1:17:6,8:6:218:8:296:-21.2708,0,-14.8447	0/1:11:4,6:4:144:6:219:-16.0283,0,-9.61515	1/1:3:0,1:0:0:1:37:-3.22452,-0.30103,0	0/1:6:4,2:4:148:2:74:-4.94289,0,-11.4424	0/0:4:3,0:3:111:0:0:0,-0.90309,-9.67214	0/1:17:9,7:9:329:7:259:-17.4682,0,-23.9365	0/1:23:6,8:6:222:8:291:-20.8562,0,-15.1236	0/1:15:9,2:9:333:2:74:-3.09042,0,-25.7106	0/1:14:8,6:8:284:6:216:-14.7299,0,-21.0069	0/1:23:13,8:13:475:8:296:-19.2018,0,-35.129	0/1:20:11,6:11:403:6:222:-13.9668,0,-30.0518	0/1:15:3,10:3:109:10:370:-27.799,0,-5.611	0/1:15:3,6:3:111:6:222:-16.3158,0,-6.95891	0/0:7:6,0:6:214:0:0:0,-1.80618,-18.7199	0/1:14:3,7:3:96:7:259:-19.1959,0,-5.39883
chr05	164824	TGCAG	GGACT	1617.27	AB=0.355311;ABP=52.6519;AC=17;AF=0.472222;AN=36;AO=98;CIGAR=1X1M3X;DP=299;DPB=413.2;DPRA=0;EPP=49.8964;EPPR=3.83753;GTI=1;LEN=5;MEANALT=1.72222;MQM=40.2857;MQMR=41.9405;NS=18;NUMALT=1;ODDS=9.15974;PAIRED=0.0816327;PAIREDR=0.77381;PAO=148;PQA=5371;PQR=0;PRO=145;QA=3539;QR=6136;RO=168;RPL=0;RPP=215.815;RPPR=9.26621;RPR=98;RUN=1;SAF=72;SAP=49.8964;SAR=26;SRF=87;SRP=3.47562;SRR=81;TYPE=complex;techno…	GT:DP:AD:RO:QR:AO:QA:GL	0/1:16:6,10:6:211:10:364:-26.6034,0,-13.735	0/1:8:1,6:1:37:6:222:-17.0716,0,-1.12692	0/1:15:9,6:9:333:6:211:-13.7687,0,-24.5568	0/1:13:7,5:7:253:5:176:-11.7377,0,-18.5748	0/1:10:4,3:4:148:3:102:-6.80129,0,-10.8156	0/1:4:2,2:2:71:2:71:-5.05304,0,-5.10585	0/1:23:13,8:13:475:8:296:-19.0916,0,-35.1713	0/1:7:1,4:1:37:4:135:-10.2888,0,-1.73127	0/1:25:16,9:16:583:9:319:-20.0761,0,-43.4111	0/1:26:16,8:16:589:8:285:-17.4868,0,-44.1248	0/1:25:17,3:17:617:3:111:-3.55888,0,-47.9134	0/1:12:8,4:8:293:4:148:-9.12682,0,-22.0353	0/1:24:17,3:17:623:3:106:-3.17453,0,-48.1761	0/1:25:12,12:12:441:12:438:-30.5168,0,-31.2831	0/0:26:17,1:17:614:1:37:0,-2.2426,-50.5116	0/1:13:8,4:8:296:4:148:-9.18515,0,-22.2657	0/1:11:6,4:6:219:4:148:-9.69971,0,-16.1391	0/1:16:8,6:8:296:6:222:-14.8443,0,-21.6074
chr05	164976	GTAAATG	GATCCAAATG	1496.38	AB=0.262376;ABP=201.152;AC=17;AF=0.472222;AN=36;AO=106;CIGAR=1M3I1X5M;DP=410;DPB=544.857;DPRA=3.96078;EPP=3.74778;EPPR=9.8436;GTI=3;LEN=10;MEANALT=1.52941;MQM=40.4717;MQMR=41.972;NS=18;NUMALT=1;ODDS=0.368466;PAIRED=0.226415;PAIREDR=0.898601;PAO=112;PQA=4103;PQR=55;PRO=2;QA=3848;QR=10445;RO=286;RPL=106;RPP=233.186;RPPR=49.2034;RPR=0;RUN=1;SAF=56;SAP=3.74778;SAR=50;SRF=150;SRP=4.49844;SRR=136;TYPE=…	GT:DP:AD:RO:QR:AO:QA:GL	0/1:22:12,7:12:426:7:252:-15.9834,0,-31.6241	0/1:16:8,8:8:292:8:296:-20.7612,0,-20.6784	0/1:34:19,11:19:697:11:404:-25.6568,0,-51.7631	0/1:27:20,7:20:728:7:259:-14.0704,0,-55.4052	0/1:16:12,4:12:442:4:148:-7.92194,0,-33.7167	0/0:6:6,0:6:220:0:0:0,-1.80618,-19.5474	0/1:27:22,4:22:797:4:141:-4.43112,0,-61.6877	0/1:18:14,3:14:510:3:111:-4.44983,0,-39.4291	0/1:26:22,4:22:800:4:148:-4.85733,0,-62.0401	0/1:26:17,7:17:627:7:256:-14.8282,0,-47.423	0/1:23:18,5:18:654:5:182:-8.73268,0,-50.1991	0/1:19:15,2:15:543:2:74:-1.22496,0,-42.3475	0/1:29:19,10:19:703:10:357:-22.1698,0,-52.494	0/1:32:24,8:24:874:8:293:-15.6401,0,-66.5901	0/1:19:4,15:4:148:15:536:-40.5383,0,-7.17345	0/1:21:16,5:16:590:5:178:-9.12542,0,-45.0992	0/1:20:15,3:15:549:3:105:-3.80525,0,-42.4941	0/1:29:23,3:23:845:3:108:-1.48698,0,-65.8139
chr05	164983	C	A	837.123	AB=0.196035;ABP=367.358;AC=17;AF=0.472222;AN=36;AO=89;CIGAR=1X;DP=460;DPB=460;DPRA=4.45098;EPP=3.22989;EPPR=41.401;GTI=7;LEN=1;MEANALT=1.29412;MQM=40.5393;MQMR=41.674;NS=18;NUMALT=1;ODDS=0.0147389;PAIRED=0.224719;PAIREDR=0.767956;PAO=0;PQA=0;PQR=0;PRO=0;QA=3214;QR=13190;RO=362;RPL=89;RPP=196.271;RPPR=5.40972;RPR=0;RUN=1;SAF=43;SAP=3.22989;SAR=46;SRF=196;SRP=8.40899;SRR=166;TYPE=snp;technology.ILL…	GT:DP:AD:RO:QR:AO:QA:GL	0/1:23:15,5:15:531:5:179:-9.42175,0,-40.2468	0/1:18:11,7:11:407:7:259:-17.3413,0,-30.3365	0/1:37:30,7:30:1074:7:259:-11.4129,0,-82.5341	0/1:30:25,5:25:913:5:183:-7.04617,0,-70.8564	0/1:15:11,4:11:383:4:144:-8.29479,0,-29.311	0/0:6:6,0:6:222:0:0:0,-1.80618,-19.6938	0/1:25:21,3:21:777:3:111:-2.39461,0,-60.4041	0/1:22:18,3:18:666:3:107:-2.93764,0,-51.4842	0/1:35:31,4:31:1135:4:148:-2.50125,0,-88.43	0/1:29:21,6:21:765:6:214:-10.3937,0,-58.4383	0/1:25:21,4:21:765:4:144:-5.23167,0,-59.3669	0/1:20:18,2:18:654:2:71:-0.464391,0,-51.2549	0/1:37:29,8:29:1061:8:277:-13.2537,0,-81.1761	0/1:40:34,6:34:1222:6:212:-6.62357,0,-94.4714	0/1:26:11,15:11:395:15:555:-40.3012,0,-26.6785	0/1:25:21,4:21:777:4:135:-4.57213,0,-60.4557	0/1:18:15,3:15:555:3:105:-4.12779,0,-43.2788	0/1:29:24,3:24:888:3:111:-1.38589,0,-69.1688
chr05	165345	GATG	TATC	1345.49	AB=0.302961;ABP=151.051;AC=17;AF=0.472222;AN=36;AO=133;CIGAR=1X2M1X;DP=453;DPB=465.5;DPRA=1.84454;EPP=291.816;EPPR=3.45009;GTI=2;LEN=4;MEANALT=1.17647;MQM=40;MQMR=41.9557;NS=18;NUMALT=1;ODDS=0.693436;PAIRED=0.947368;PAIREDR=0.949367;PAO=46;PQA=1665;PQR=48;PRO=2;QA=4876;QR=11535;RO=316;RPL=0;RPP=291.816;RPPR=11.9161;RPR=133;RUN=1;SAF=133;SAP=291.816;SAR=0;SRF=164;SRP=3.99983;SRR=152;TYPE=complex;t…	GT:DP:AD:RO:QR:AO:QA:GL	0/1:26:18,7:18:656:7:259:-14.6707,0,-49.7131	0/1:23:12,11:12:428:11:407:-28.3123,0,-30.8135	0/1:17:10,7:10:370:7:259:-17.0811,0,-27.1125	0/1:24:17,7:17:619:7:259:-14.9739,0,-46.7938	0/1:23:15,8:15:549:8:287:-17.8121,0,-40.9777	0/1:13:10,3:10:367:3:108:-5.3971,0,-28.0954	0/1:34:28,6:28:1024:6:222:-8.79239,0,-79.12	0/1:18:11,7:11:404:7:253:-16.3781,0,-29.8129	0/1:38:31,7:31:1114:7:256:-10.6124,0,-86.0001	0/1:31:20,11:20:730:11:407:-25.5517,0,-54.3553	0/1:29:21,8:21:768:8:293:-16.439,0,-58.2869	0/1:22:15,7:15:552:7:259:-15.576,0,-41.5004	0/1:58:47,10:47:1729:10:361:-13.8736,0,-133.335	0/1:29:18,9:18:653:9:330:-20.2143,0,-48.8557	0/0:14:14,0:14:512:0:0:0,-4.21442,-44.6783	0/1:17:10,7:10:370:7:253:-16.6483,0,-27.1135	0/1:3:2,1:2:74:1:37:-2.26814,0,-5.54405	0/1:34:17,17:17:616:17:626:-43.4759,0,-43.5016
chr05	165352	ATTTG	ATA	3130.96	AB=0.366942;ABP=96.0462;AC=18;AF=0.5;AN=36;AO=222;CIGAR=1M2D1M1X;DP=605;DPB=531;DPRA=0;EPP=485.077;EPPR=12.3293;GTI=0;LEN=3;MEANALT=2.05556;MQM=40;MQMR=41.9561;NS=18;NUMALT=1;ODDS=17.5494;PAIRED=0.968468;PAIREDR=0.949843;PAO=40;PQA=1476;PQR=0;PRO=0;QA=8145;QR=11562;RO=319;RPL=0;RPP=485.077;RPPR=3.07156;RPR=222;RUN=1;SAF=222;SAP=485.077;SAR=0;SRF=169;SRP=5.46767;SRR=150;TYPE=complex;technology.ILL…	GT:DP:AD:RO:QR:AO:QA:GL	0/1:30:19,8:19:677:8:296:-17.2383,0,-51.1179	0/1:27:11,13:11:395:13:481:-33.9967,0,-27.2625	0/1:27:9,14:9:330:14:518:-37.4738,0,-21.8618	0/1:37:17,14:17:617:14:518:-35.0703,0,-44.5775	0/1:29:15,12:15:552:12:444:-29.9246,0,-39.9919	0/1:18:11,5:11:404:5:185:-11.0377,0,-30.4128	0/1:43:28,14:28:1021:14:505:-30.7249,0,-76.4668	0/1:25:11,11:11:401:11:407:-28.2597,0,-28.3855	0/1:52:35,16:35:1250:16:579:-34.3613,0,-94.0441	0/1:45:22,15:22:790:15:542:-35.4036,0,-57.9104	0/1:36:19,13:19:694:13:481:-31.6035,0,-50.9269	0/1:28:13,9:13:481:9:327:-21.4887,0,-35.2747	0/1:72:47,16:47:1711:16:586:-31.3461,0,-130.124	0/1:41:19,19:19:688:19:691:-47.9527,0,-48.6648	0/1:17:14,3:14:503:3:111:-4.74855,0,-39.2031	0/1:26:10,13:10:361:13:481:-34.2991,0,-24.6155	0/1:11:2,5:2:69:5:185:-13.7466,0,-3.95162	0/1:41:17,22:17:618:22:808:-57.594,0,-42.0859
chr05	165362	TTGGTGT	CTGGA	13414	AB=0.639098;ABP=159.471;AC=18;AF=0.5;AN=36;AO=595;CIGAR=1X2M2D1M1X;DP=931;DPB=822.571;DPRA=0;EPP=222.074;EPPR=3.17235;GTI=0;LEN=7;MEANALT=1.05556;MQM=40.5445;MQMR=41.9582;NS=18;NUMALT=1;ODDS=6.74971;PAIRED=0.702521;PAIREDR=0.952239;PAO=175;PQA=6317;PQR=0;PRO=35;QA=21842;QR=12187;RO=335;RPL=0;RPP=1295.04;RPPR=11.8842;RPR=595;RUN=1;SAF=420;SAP=222.074;SAR=175;SRF=161;SRP=4.10576;SRR=174;TYPE=comple…	GT:DP:AD:RO:QR:AO:QA:GL	0/1:50:23,27:23:835:27:987:-70.5012,0,-57.9333	0/1:34:9,25:9:325:25:919:-69.0857,0,-18.144	0/1:51:14,37:14:514:37:1331:-99.9283,0,-29.4802	0/1:57:21,36:21:771:36:1329:-97.3474,0,-50.1098	0/1:56:14,41:14:512:41:1514:-113.524,0,-28.1205	0/1:19:12,7:12:438:7:256:-16.3254,0,-32.5057	0/1:59:31,28:31:1129:28:1033:-71.1539,0,-80.8352	0/1:41:12,29:12:442:29:1058:-78.9105,0,-26.1848	0/1:79:40,39:40:1462:39:1431:-99.6777,0,-103.811	0/1:73:28,45:28:1007:45:1656:-121.018,0,-66.045	0/1:59:20,39:20:720:39:1443:-106.28,0,-45.2118	0/1:45:14,31:14:512:31:1135:-84.3054,0,-31.1766	0/1:85:38,47:38:1388:47:1721:-123.066,0,-95.4476	0/1:74:17,57:17:606:57:2089:-157.709,0,-30.7233	0/1:29:14,15:14:514:15:555:-39.1707,0,-36.1599	0/1:44:11,33:11:399:33:1221:-91.6848,0,-21.6316	0/1:18:2,16:2:72:16:589:-45.609,0,-0.915374	0/1:58:15,43:15:541:43:1575:-118.243,0,-29.7489
chr05	165801	A	C	2.51333e-14	AB=0;ABP=0;AC=0;AF=0;AN=36;AO=16;CIGAR=1X;DP=10549;DPB=10549;DPRA=0.429927;EPP=11.6962;EPPR=237.303;GTI=0;LEN=1;MEANALT=1;MQM=42;MQMR=41.9827;NS=18;NUMALT=1;ODDS=292.501;PAIRED=1;PAIREDR=0.951291;PAO=0;PQA=0;PQR=0;PRO=0;QA=447;QR=382304;RO=10532;RPL=4;RPP=11.6962;RPPR=130.387;RPR=12;RUN=1;SAF=0;SAP=37.7539;SAR=16;SRF=5368;SRP=11.5906;SRR=5164;TYPE=snp;technology.ILLUMI8A=0.25;technology.ILLUMINA=…	GT:DP:AD:RO:QR:AO:QA:GL	0/0:406:402,4:402:14214:4:112:0,-111.992,-1231.54	0/0:297:297,0:297:10725:0:0:0,-89.4059,-935.901	0/0:841:841,0:841:30577:0:0:0,-253.166,-2666.46	0/0:1146:1145,0:1145:41969:0:0:0,-344.679,-3657.14	0/0:554:554,0:554:20054:0:0:0,-166.771,-1749.1	0/0:160:160,0:160:5836:0:0:0,-48.1648,-509.059	0/0:612:612,0:612:22356:0:0:0,-184.23,-1948.71	0/0:443:443,0:443:16151:0:0:0,-133.356,-1407.96	0/0:869:869,0:869:31613:0:0:0,-261.595,-2756.49	0/0:796:796,0:796:28864:0:0:0,-239.62,-2517.06	0/0:818:818,0:818:29738:0:0:0,-246.243,-2593.27	0/0:451:451,0:451:16363:0:0:0,-135.765,-1427.07	0/0:738:738,0:738:26730:0:0:0,-222.16,-2330.66	0/0:735:735,0:735:26715:0:0:0,-221.257,-2329.46	0/0:481:481,0:481:17437:0:0:0,-144.795,-1520.41	0/0:470:470,0:470:17018:0:0:0,-141.484,-1484.59	0/0:132:120,12:120:4320:12:335:0,-9.70024,-347.225	0/0:600:600,0:600:21624:0:0:0,-180.618,-1886.76
chr05	166030	A	G	19.9154	AB=0.186047;ABP=76.6384;AC=1;AF=0.0277778;AN=36;AO=52;CIGAR=1X;DP=1671;DPB=1671;DPRA=1.16778;EPP=99.2232;EPPR=301.081;GTI=0;LEN=1;MEANALT=1.92308;MQM=42;MQMR=41.9267;NS=18;NUMALT=1;ODDS=4.57543;PAIRED=0.980769;PAIREDR=0.923515;PAO=0;PQA=0;PQR=0;PRO=0;QA=1924;QR=57874;RO=1582;RPL=52;RPP=115.927;RPPR=1799.4;RPR=0;RUN=1;SAF=2;SAP=99.2232;SAR=50;SRF=437;SRP=691.051;SRR=1145;TYPE=snp;technology.ILLUMI…	GT:DP:AD:RO:QR:AO:QA:GL	0/0:70:68,2:68:2492:2:74:0,-14.2688,-210.523	0/0:34:31,3:31:1135:3:111:0,-0.209088,-89.1464	0/0:127:115,10:115:4219:10:370:0,-5.40254,-335.329	0/0:186:173,7:173:6329:7:259:0,-31.6271,-528.658	0/0:83:79,1:79:2875:1:37:0,-20.8598,-247.438	0/0:42:40,2:40:1480:2:74:0,-5.83995,-122.357	0/0:124:121,0:121:4417:0:0:0,-36.4246,-384.967	0/0:79:78,0:78:2862:0:0:0,-23.4803,-249.401	0/0:179:173,2:173:6329:2:74:0,-46.2306,-544.827	0/0:80:74,1:74:2702:1:37:0,-19.3546,-232.255	0/0:99:94,4:94:3394:4:148:0,-16.6105,-282.895	0/0:70:65,1:65:2393:1:37:0,-16.6454,-205.06	0/0:99:92,2:92:3356:2:74:0,-21.8516,-285.746	0/0:104:104,0:104:3824:0:0:0,-31.3071,-333.548	0/1:86:70,16:70:2578:16:592:-26.0314,0,-199.071	0/0:75:74,0:74:2702:0:0:0,-22.2762,-235.477	0/0:32:32,0:32:1160:0:0:0,-9.63296,-101.411	0/0:102:99,1:99:3627:1:37:0,-26.8785,-312.568
chr05	166053	T	C	148.979	AB=0.48;ABP=3.09716;AC=1;AF=0.0277778;AN=36;AO=12;CIGAR=1X;DP=856;DPB=856;DPRA=0.511432;EPP=29.068;EPPR=168.999;GTI=0;LEN=1;MEANALT=1;MQM=42;MQMR=41.8839;NS=18;NUMALT=1;ODDS=27.3567;PAIRED=1;PAIREDR=0.909953;PAO=0;PQA=0;PQR=0;PRO=0;QA=444;QR=30676;RO=844;RPL=12;RPP=29.068;RPPR=1351.63;RPR=0;RUN=1;SAF=0;SAP=29.068;SAR=12;SRF=261;SRP=269.772;SRR=583;TYPE=snp;technology.ILLUMI8A=0;technology.ILLUMIN…	GT:DP:AD:RO:QR:AO:QA:GL	0/0:34:34,0:34:1234:0:0:0,-10.235,-107.96	0/0:10:10,0:10:370:0:0:0,-3.0103,-32.5843	0/0:75:75,0:75:2691:0:0:0,-22.5772,-235.126	0/0:95:95,0:95:3467:0:0:0,-28.5978,-302.217	0/0:38:38,0:38:1382:0:0:0,-11.4391,-120.851	0/0:24:24,0:24:876:0:0:0,-7.22472,-76.6129	0/0:70:70,0:70:2554:0:0:0,-21.0721,-222.996	0/0:39:39,0:39:1407:0:0:0,-11.7402,-123.091	0/0:93:93,0:93:3417:0:0:0,-27.9958,-297.687	0/0:38:38,0:38:1406:0:0:0,-11.4391,-122.766	0/0:50:50,0:50:1802:0:0:0,-15.0515,-157.293	0/0:33:33,0:33:1209:0:0:0,-9.93399,-105.515	0/0:49:49,0:49:1741:0:0:0,-14.7505,-152.058	0/0:66:66,0:66:2358:0:0:0,-19.868,-206.126	0/1:25:13,12:13:481:12:444:-31.5038,0,-34.7264	0/0:39:39,0:39:1431:0:0:0,-11.7402,-125.006	0/0:22:22,0:22:814:0:0:0,-6.62266,-71.1524	0/0:56:56,0:56:2036:0:0:0,-16.8577,-177.616
chr05	167846	C	G	170.632	AB=0.454545;ABP=3.40511;AC=1;AF=0.0294118;AN=34;AO=10;CIGAR=1X;DP=237;DPB=237;DPRA=1.63721;EPP=3.0103;EPPR=4.62695;GTI=0;LEN=1;MEANALT=1;MQM=42;MQMR=41.9824;NS=17;NUMALT=1;ODDS=6.35356;PAIRED=1;PAIREDR=0.947137;PAO=0;PQA=0;PQR=0;PRO=0;QA=370;QR=8231;RO=227;RPL=0;RPP=24.725;RPPR=13.4276;RPR=10;RUN=1;SAF=5;SAP=3.0103;SAR=5;SRF=114;SRP=3.01987;SRR=113;TYPE=snp;technology.ILLUMI8A=0;technology.ILLUMI…	GT:DP:AD:RO:QR:AO:QA:GL	0/0:27:27,0:27:987:0:0:0,-8.12781,-86.3845	0/0:3:3,0:3:111:0:0:0,-0.90309,-10.0259	0/1:22:12,10:12:420:10:370:-25.9616,0,-30.4281	0/0:10:10,0:10:358:0:0:0,-3.0103,-31.5931	0/0:19:19,0:19:691:0:0:0,-5.71957,-60.4984	0/0:9:9,0:9:333:0:0:0,-2.70927,-29.3617	0/0:26:26,0:26:950:0:0:0,-7.82678,-83.1617	0/0:25:25,0:25:901:0:0:0,-7.52575,-78.9542	0/0:19:19,0:19:679:0:0:0,-5.71957,-59.6158	0/0:12:12,0:12:420:0:0:0,-3.61236,-37.0507	0/0:5:5,0:5:185:0:0:0,-1.50515,-16.4712	0/0:5:5,0:5:185:0:0:0,-1.50515,-16.4712	0/0:12:12,0:12:444:0:0:0,-3.61236,-39.0295	0/0:10:10,0:10:358:0:0:0,-3.0103,-31.5931	0/0:21:21,0:21:777:0:0:0,-6.32163,-68.0331	0/0:9:9,0:9:321:0:0:0,-2.70927,-28.3692	.	0/0:3:3,0:3:111:0:0:0,-0.90309,-10.0259
chr05	168209	CTTCC	TTTCT	7.50366e-10	AB=0;ABP=0;AC=0;AF=0;AN=36;AO=10;CIGAR=1X3M1X;DP=688;DPB=688.8;DPRA=3.09622;EPP=3.0103;EPPR=3.83263;GTI=0;LEN=5;MEANALT=1;MQM=42;MQMR=41.9497;NS=18;NUMALT=1;ODDS=22.4903;PAIRED=1;PAIREDR=0.911243;PAO=3;PQA=55;PQR=0;PRO=0;QA=358;QR=23956;RO=676;RPL=10;RPP=24.725;RPPR=75.2856;RPR=0;RUN=1;SAF=5;SAP=3.0103;SAR=5;SRF=269;SRP=64.1841;SRR=407;TYPE=complex;technology.ILLUMI8A=0;technology.ILLUMINA=1;ANN=…	GT:DP:AD:RO:QR:AO:QA:GL	0/0:34:34,0:34:1218:0:0:0,-10.235,-106.826	0/0:17:17,0:17:626:0:0:0,-5.11751,-54.9211	0/0:59:59,0:59:2071:0:0:0,-17.7608,-181.748	0/0:32:32,0:32:1147:0:0:0,-9.63296,-100.587	0/0:85:85,0:85:2993:0:0:0,-25.5875,-262.218	0/0:28:28,0:28:988:0:0:0,-8.42884,-86.8826	0/0:61:61,0:61:2137:0:0:0,-18.3628,-187.617	0/0:67:65,0:65:2299:0:0:0,-19.5669,-201.423	0/0:29:29,0:29:1061:0:0:0,-8.72987,-92.724	0/0:34:34,0:34:1219:0:0:0,-10.235,-106.848	0/0:46:46,0:46:1630:0:0:0,-13.8474,-142.966	0/0:16:16,0:16:578:0:0:0,-4.81648,-50.8726	0/0:28:28,0:28:968:0:0:0,-8.42884,-84.8006	0/0:10:10,0:10:370:0:0:0,-3.0103,-32.5843	0/0:106:96,10:96:3360:10:358:0,-0.23761,-263.156	0/0:32:32,0:32:1143:0:0:0,-9.63296,-100.345	0/0:1:1,0:1:37:0:0:0,-0.30103,-3.58069	0/0:3:3,0:3:111:0:0:0,-0.90309,-10.0259
chr05	168442	A	G	0.140409	AB=0.147059;ABP=76.5849;AC=1;AF=0.0277778;AN=36;AO=11;CIGAR=1X;DP=542;DPB=542;DPRA=2.01386;EPP=26.8965;EPPR=43.0905;GTI=0;LEN=1;MEANALT=1;MQM=42;MQMR=41.9661;NS=18;NUMALT=1;ODDS=3.41554;PAIRED=1;PAIREDR=0.905838;PAO=0;PQA=0;PQR=0;PRO=0;QA=407;QR=19575;RO=531;RPL=0;RPP=26.8965;RPPR=86.6345;RPR=11;RUN=1;SAF=11;SAP=26.8965;SAR=0;SRF=341;SRP=96.2528;SRR=190;TYPE=snp;technology.ILLUMI8A=0;technology.I…	GT:DP:AD:RO:QR:AO:QA:GL	0/0:59:59,0:59:2171:0:0:0,-17.7608,-189.511	0/0:10:10,0:10:370:0:0:0,-3.0103,-32.5843	0/0:41:40,1:40:1480:1:37:0,-8.76154,-125.682	0/0:32:32,0:32:1184:0:0:0,-9.63296,-103.43	0/0:45:45,0:45:1653:0:0:0,-13.5463,-144.393	0/0:36:36,0:36:1332:0:0:0,-10.8371,-116.372	0/0:48:48,0:48:1776:0:0:0,-14.4494,-154.941	0/0:27:27,0:27:987:0:0:0,-8.12781,-86.3845	0/0:39:39,0:39:1431:0:0:0,-11.7402,-124.748	0/0:22:22,0:22:802:0:0:0,-6.62266,-70.2705	0/0:51:51,0:51:1887:0:0:0,-15.3525,-164.712	0/0:12:12,0:12:432:0:0:0,-3.61236,-38.0401	0/0:13:13,0:13:481:0:0:0,-3.91339,-42.2521	0/0:12:12,0:12:444:0:0:0,-3.61236,-39.0295	0/1:68:58,10:58:2146:10:370:-12.1142,0,-166.8	0/0:20:20,0:20:740:0:0:0,-6.0206,-64.8105	0/0:1:1,0:1:37:0:0:0,-0.30103,-3.58069	0/0:6:6,0:6:222:0:0:0,-1.80618,-19.6938
chr05	168569	C	T	1.66347e-13	AB=0;ABP=0;AC=0;AF=0;AN=36;AO=71;CIGAR=1X;DP=2900;DPB=2900;DPRA=1.63968;EPP=116.814;EPPR=38.3245;GTI=0;LEN=1;MEANALT=1.53846;MQM=41.8873;MQMR=41.9545;NS=18;NUMALT=1;ODDS=99.7831;PAIRED=0.0985915;PAIREDR=0.872159;PAO=0;PQA=0;PQR=0;PRO=0;QA=2600;QR=101732;RO=2816;RPL=0;RPP=157.185;RPPR=1033.48;RPR=71;RUN=1;SAF=5;SAP=116.814;SAR=66;SRF=1767;SRP=400.541;SRR=1049;TYPE=snp;technology.ILLUMI8A=0.323944;…	GT:DP:AD:RO:QR:AO:QA:GL	0/0:316:295,18:295:10627:18:666:0,-36.2152,-868.817	0/0:91:90,0:90:3210:0:0:0,-27.0927,-280.118	0/0:195:195,0:195:7071:0:0:0,-58.7008,-616.896	0/0:236:231,3:231:8499:3:105:0,-61.2459,-731.102	0/0:241:236,5:236:8492:5:185:0,-56.1296,-724.652	0/0:196:193,1:193:6781:1:37:0,-55.2305,-589.263	0/0:267:263,4:263:9251:4:148:0,-67.2321,-795.278	0/0:190:181,7:181:6577:7:259:0,-34.0353,-550.773	0/0:137:133,4:133:4909:4:148:0,-27.9926,-414.068	0/0:117:108,8:108:3924:8:290:0,-9.6067,-316.637	0/0:129:126,2:126:4578:2:74:0,-32.0866,-392.634	0/0:62:61,1:61:2233:1:37:0,-15.0832,-191.131	0/0:159:158,0:158:5714:0:0:0,-47.5627,-498.383	0/0:74:74,0:74:2666:0:0:0,-22.2762,-232.89	0/0:236:226,10:226:8302:10:355:0,-39.6522,-692.376	0/0:139:136,3:136:4852:3:111:0,-31.8172,-413.682	0/0:32:32,0:32:1172:0:0:0,-9.63296,-102.498	0/0:83:78,5:78:2874:5:185:0,-8.51432,-234.167
chr05	168832	CTGCATCATC	CATGACATGGGGGGCAAT	719.501	AB=0.243243;ABP=87.7564;AC=19;AF=0.527778;AN=36;AO=43;CIGAR=1M1I2M1I3M6I2M2X;DP=191;DPB=329.4;DPRA=2.23901;EPP=11.5447;EPPR=3.63072;GTI=2;LEN=18;MEANALT=2.84615;MQM=40;MQMR=41.7857;NS=18;NUMALT=1;ODDS=0.453072;PAIRED=0.976744;PAIREDR=0.821429;PAO=129;PQA=4700;PQR=0;PRO=0;QA=1578;QR=2056;RO=56;RPL=43;RPP=96.3836;RPPR=25.3454;RPR=0;RUN=1;SAF=15;SAP=11.5447;SAR=28;SRF=26;SRP=3.63072;SRR=30;TYPE=comp…	GT:DP:AD:RO:QR:AO:QA:GL	0/1:11:4,5:4:148:5:185:-13.146,0,-10.1822	0/1:6:1,2:1:37:2:74:-5.43968,0,-2.32052	0/1:7:2,2:2:74:2:74:-5.13838,0,-5.24192	0/1:21:10,3:10:362:3:110:-5.53845,0,-27.7396	0/1:13:2,2:2:72:2:73:-5.07566,0,-5.09712	1/1:10:0,3:0:0:3:110:-9.45127,-0.90309,0	0/1:41:19,10:19:699:10:368:-22.8539,0,-52.1271	0/1:8:2,1:2:72:1:35:-2.13857,0,-5.39824	0/1:6:1,2:1:37:2:74:-5.43998,0,-2.32058	0/0:6:4,0:4:148:0:0:0,-1.20412,-12.893	0/0:8:2,0:2:74:0:0:0,-0.60206,-6.4462	1/1:2:0,0:0:0:0:0:0,0,0	0/1:7:1,2:1:37:2:73:-5.37732,0,-2.32011	1/1:10:0,0:0:0:0:0:0,0,0	1/1:5:0,4:0:0:4:143:-12.3484,-1.20412,0	0/1:17:5,5:5:185:5:185:-12.8462,0,-12.898	0/0:2:1,0:1:37:0:0:0,-0.30103,-3.22262	0/1:11:2,2:2:74:2:74:-5.14025,0,-5.24379
chr05	168961	TATAC	AGTCAT	2041.72	AB=0.393939;ABP=19.1318;AC=24;AF=0.666667;AN=36;AO=95;CIGAR=2X1M1I1M1X;DP=246;DPB=444.4;DPRA=5;EPP=82.5776;EPPR=4.45795;GTI=3;LEN=6;MEANALT=3.3125;MQM=40.5263;MQMR=42;NS=18;NUMALT=1;ODDS=2.01218;PAIRED=0.410526;PAIREDR=0.75;PAO=254;PQA=8877;PQR=0;PRO=0;QA=3401;QR=867;RO=24;RPL=0;RPP=209.3;RPPR=8.80089;RPR=95;RUN=1;SAF=18;SAP=82.5776;SAR=77;SRF=14;SRP=4.45795;SRR=10;TYPE=complex;technology.ILLUMI8…	GT:DP:AD:RO:QR:AO:QA:GL	0/1:17:3,4:3:111:4:146:-10.4494,0,-7.56158	0/1:17:5,6:5:176:6:215:-15.388,0,-12.122	1/1:12:0,4:0:0:4:146:-12.5582,-1.20412,0	0/1:20:1,7:1:37:7:248:-19.2455,0,-0.814781	0/1:18:1,8:1:37:8:280:-21.5763,0,-0.513809	1/1:15:0,4:0:0:4:146:-12.6594,-1.20412,0	0/1:22:2,5:2:71:5:181:-13.4921,0,-4.11802	1/1:15:0,8:0:0:8:292:-25.1139,-2.40824,0	1/1:1:0,0:0:0:0:0:0,0,0	0/1:8:2,2:2:71:2:69:-4.7903,0,-5.02319	0/1:13:2,7:2:74:7:253:-19.263,0,-3.73896	1/1:14:0,6:0:0:6:222:-19.1358,-1.80618,0	0/1:24:4,15:4:148:15:536:-40.7994,0,-7.17372	0/1:16:2,10:2:74:10:354:-27.1083,0,-2.8344	1/1:12:0,4:0:0:4:130:-11.3449,-1.20412,0	0/1:10:1,1:1:31:1:37:-2.56957,0,-2.15608	0/0:5:1,0:1:37:0:0:0,-0.30103,-3.22348	1/1:7:0,4:0:0:4:146:-12.6115,-1.20412,0
chr05	169182	TAAGAAGGAGAA	CAACACCGTAGCAGCT	2304.77	AB=0.34957;ABP=71.6077;AC=17;AF=0.472222;AN=36;AO=129;CIGAR=1X2M4I1M1X2M1X2M2X;DP=401;DPB=820.667;DPRA=1.01337;EPP=3.1618;EPPR=3.71105;GTI=2;LEN=16;MEANALT=2;MQM=40;MQMR=41.992;NS=18;NUMALT=1;ODDS=2.85551;PAIRED=0.449612;PAIREDR=0.876494;PAO=804;PQA=29452;PQR=0;PRO=0;QA=4725;QR=9053;RO=251;RPL=129;RPP=283.13;RPPR=3.43421;RPR=0;RUN=1;SAF=66;SAP=3.1618;SAR=63;SRF=128;SRP=3.22658;SRR=123;TYPE=comple…	GT:DP:AD:RO:QR:AO:QA:GL	0/1:44:28,15:28:1017:15:553:-34.4997,0,-75.9237	0/1:17:9,8:9:332:8:291:-19.9279,0,-23.8161	0/1:26:14,11:14:509:11:405:-27.2329,0,-36.9461	0/1:23:18,4:18:643:4:148:-6.0622,0,-49.709	0/1:34:23,10:23:832:10:365:-21.4628,0,-62.7502	0/1:14:6,7:6:218:7:256:-18.0983,0,-15.1349	0/1:21:9,8:9:325:8:294:-20.1278,0,-23.3054	0/1:34:26,6:26:933:6:222:-9.39418,0,-72.0031	0/1:11:5,6:5:184:6:220:-15.5905,0,-12.7316	0/1:22:12,9:12:432:9:324:-21.5641,0,-31.4753	0/1:29:15,12:15:539:12:440:-29.6732,0,-39.0422	0/1:10:3,6:3:109:6:220:-16.1934,0,-6.81833	0/1:35:19,14:19:682:14:515:-34.2765,0,-49.7601	0/0:22:22,0:22:789:0:0:0,-6.62266,-68.9909	1/1:5:0,5:0:0:5:181:-15.5948,-1.50515,0	0/0:25:19,2:19:683:2:73:0,-0.0414256,-53.4722	0/1:3:2,1:2:68:1:36:-2.2055,0,-5.07745	0/1:26:21,5:21:758:5:182:-7.83776,0,-58.4117
chr05	169904	AAAAACAATCTT	TGATACCGTACTGGC	3170.01	AB=0.363636;ABP=88.2899;AC=19;AF=0.527778;AN=36;AO=193;CIGAR=2X1M1X2M3I1M1X1M3X;DP=529;DPB=836.583;DPRA=0;EPP=214.183;EPPR=53.6605;GTI=1;LEN=15;MEANALT=1.16667;MQM=40;MQMR=41.988;NS=18;NUMALT=1;ODDS=11.1817;PAIRED=0.84456;PAIREDR=0.936747;PAO=655;PQA=20814;PQR=37;PRO=124;QA=7088;QR=12062;RO=332;RPL=0;RPP=422.104;RPPR=12.4549;RPR=193;RUN=1;SAF=165;SAP=214.183;SAR=28;SRF=171;SRP=3.66436;SRR=161;TYP…	GT:DP:AD:RO:QR:AO:QA:GL	0/1:47:25,20:25:910:20:735:-49.5671,0,-65.9621	0/1:24:11,13:11:401:13:469:-33.19,0,-27.8092	0/1:40:28,12:28:1027:12:444:-26.0271,0,-77.5808	0/1:34:23,11:23:838:11:404:-24.488,0,-62.9888	0/1:44:29,15:29:1050:15:554:-34.2765,0,-78.5538	0/1:21:8,13:8:288:13:476:-34.5913,0,-18.8784	0/1:44:26,17:26:945:17:623:-40.5933,0,-69.6367	0/1:42:26,16:26:946:16:588:-37.8672,0,-69.8654	0/1:8:6,2:6:220:2:74:-3.93881,0,-16.7963	0/1:32:22,10:22:802:10:368:-21.9934,0,-60.4531	0/1:20:18,2:18:643:2:73:-0.264241,0,-50.2478	0/1:21:11,10:11:403:10:368:-25.2938,0,-28.872	0/1:45:37,8:37:1342:8:296:-11.8391,0,-103.685	0/1:9:6,3:6:222:3:111:-6.81091,0,-16.6392	0/1:50:32,18:32:1162:18:662:-41.7864,0,-86.5181	0/1:28:11,16:11:400:16:584:-42.131,0,-26.85	1/1:1:0,1:0:0:1:37:-3.34741,-0.30103,0	0/1:19:13,6:13:463:6:222:-13.3216,0,-34.8502
chr05	170280	CTAGAAGGGAAAT	TTAAAAGATCCAAGTCTT	100.58	AB=0.168478;ABP=178.664;AC=9;AF=0.25;AN=36;AO=32;CIGAR=1X2M1X3M5I1X1M3X1M;DP=294;DPB=773.077;DPRA=1.90345;EPP=72.4974;EPPR=47.3277;GTI=6;LEN=18;MEANALT=1.6;MQM=40;MQMR=41.8543;NS=18;NUMALT=1;ODDS=0.301671;PAIRED=1;PAIREDR=0.963563;PAO=1098;PQA=39312;PQR=0;PRO=0;QA=1161;QR=8984;RO=247;RPL=32;RPP=72.4974;RPPR=31.5735;RPR=0;RUN=1;SAF=0;SAP=72.4974;SAR=32;SRF=183;SRP=127.505;SRR=64;TYPE=complex;techn…	GT:DP:AD:RO:QR:AO:QA:GL	0/1:21:14,3:14:512:3:105:-3.96814,0,-39.5238	0/1:8:7,1:7:247:1:37:-0.763023,0,-19.2592	0/1:24:18,4:18:653:4:146:-5.93781,0,-50.3963	0/0:12:12,0:12:439:0:0:0,-3.61236,-38.3115	0/0:11:10,0:10:363:0:0:0,-3.0103,-31.5793	0/1:17:13,3:13:471:3:110:-4.63502,0,-36.2959	0/1:21:16,2:16:586:2:72:-0.79965,0,-45.6149	0/1:26:21,4:21:766:4:146:-5.03538,0,-59.3193	0/0:6:5,0:5:180:0:0:0,-1.50515,-15.7487	0/0:3:3,0:3:111:0:0:0,-0.90309,-9.66886	0/0:18:17,0:17:622:0:0:0,-5.11751,-54.1461	0/0:25:25,0:25:899:0:0:0,-7.52575,-78.6366	0/0:23:22,1:22:803:1:35:0,-3.88085,-66.993	0/0:7:7,0:7:259:0:0:0,-2.10721,-22.5611	0/1:38:27,11:27:982:11:403:-23.1912,0,-74.3589	0/1:21:18,2:18:653:2:72:-0.19316,0,-50.9208	0/0:5:5,0:5:181:0:0:0,-1.50515,-15.7766	0/1:8:7,1:7:257:1:35:-0.634097,0,-19.955
chr05	170293	G	C	148.069	AB=0.168831;ABP=223.062;AC=6;AF=0.166667;AN=36;AO=56;CIGAR=1X;DP=575;DPB=575;DPRA=2.59649;EPP=47.8357;EPPR=392.223;GTI=1;LEN=1;MEANALT=1;MQM=40.0714;MQMR=41.5761;NS=18;NUMALT=1;ODDS=0.770275;PAIRED=0.803571;PAIREDR=0.973025;PAO=0;PQA=0;PQR=0;PRO=0;QA=2023;QR=19179;RO=519;RPL=53;RPP=99.951;RPPR=495.248;RPR=3;RUN=1;SAF=14;SAP=33.4109;SAR=42;SRF=193;SRP=77.0203;SRR=326;TYPE=snp;technology.ILLUMI8A=0…	GT:DP:AD:RO:QR:AO:QA:GL	0/0:35:34,1:34:1258:1:37:0,-7.01246,-106.197	0/1:26:20,6:20:740:6:220:-11.4263,0,-56.777	0/0:37:36,1:36:1332:1:37:0,-7.61452,-112.333	0/0:26:24,2:24:888:2:73:0,-1.1976,-70.8653	0/1:31:26,5:26:962:5:183:-6.74514,0,-74.2466	0/1:32:26,6:26:962:6:208:-8.78898,0,-74.1004	0/0:38:35,3:35:1295:3:108:0,-1.77094,-103.069	0/1:60:50,10:50:1850:10:360:-13.3379,0,-143.015	0/0:19:19,0:19:691:0:0:0,-5.71957,-60.3951	0/0:18:18,0:18:666:0:0:0,-5.41854,-58.2618	0/1:34:28,6:28:1024:6:217:-8.81558,0,-79.2175	0/0:35:34,1:34:1258:1:34:0,-7.23334,-106.521	0/0:41:38,3:38:1406:3:111:0,-2.36959,-112.278	0/0:14:14,0:14:518:0:0:0,-4.21442,-45.3194	0/0:50:46,4:46:1702:4:148:0,-2.0142,-134.943	0/1:48:42,6:42:1554:6:217:-4.60931,0,-120.692	0/0:6:6,0:6:222:0:0:0,-1.80618,-19.6415	0/0:25:23,2:23:851:2:70:0,-1.10641,-67.8525
chr05	170946	GAAAAAAAAATCC	GAAAAAAAAAATCC	313.436	AB=0.308824;ABP=24.5973;AC=7;AF=0.194444;AN=36;AO=21;CIGAR=1M1I12M;DP=153;DPB=154.615;DPRA=1.25714;EPP=3.94093;EPPR=9.69175;GTI=1;LEN=1;MEANALT=1.14286;MQM=42;MQMR=42;NS=18;NUMALT=1;ODDS=2.29029;PAIRED=1;PAIREDR=0.930769;PAO=0;PQA=0;PQR=0;PRO=0;QA=753;QR=4702;RO=130;RPL=10;RPP=3.1137;RPPR=44.7694;RPR=11;RUN=1;SAF=17;SAP=20.4855;SAR=4;SRF=69;SRP=4.07933;SRR=61;TYPE=ins;technology.ILLUMI8A=0.142857…	GT:DP:AD:RO:QR:AO:QA:GL	0/0:1:1,0:1:36:0:0:0,-0.30103,-3.5027	0/0:1:1,0:1:37:0:0:0,-0.30103,-3.58069	0/1:13:10,2:10:349:2:74:-2.91205,0,-27.1369	0/1:14:12,2:12:435:2:74:-2.58889,0,-34.1496	0/0:12:11,0:11:397:0:0:0,-3.31133,-34.7274	0/1:5:2,3:2:72:3:111:-8.52078,0,-5.14647	0/0:5:5,0:5:174:0:0:0,-1.50515,-15.6299	0/0:11:11,0:11:403:0:0:0,-3.31133,-35.5166	0/0:8:8,0:8:291:0:0:0,-2.40824,-25.7765	0/0:6:6,0:6:219:0:0:0,-1.80618,-19.4759	0/1:10:9,1:9:328:1:37:-0.57039,0,-25.9927	0/0:14:14,0:14:508:0:0:0,-4.21442,-44.7285	0/0:14:14,0:14:511:0:0:0,-4.21442,-44.9728	0/0:6:6,0:6:219:0:0:0,-1.80618,-19.4759	0/1:20:10,10:10:363:10:346:-24.5813,0,-26.0602	0/0:7:7,0:7:254:0:0:0,-2.10721,-22.5414	0/1:2:1,1:1:32:1:37:-2.97863,0,-2.55657	0/1:4:2,2:2:74:2:74:-5.59919,0,-5.59919
chr05	171460	AGAGTAC	TGAATTCTGAC	9741.87	AB=0.424967;ABP=39.8331;AC=21;AF=0.583333;AN=36;AO=459;CIGAR=1X2M1X1M4I2M;DP=1038;DPB=1375.71;DPRA=30.4706;EPP=553.121;EPPR=13.1759;GTI=4;LEN=11;MEANALT=4.29412;MQM=40.0915;MQMR=42;NS=18;NUMALT=1;ODDS=3.47797;PAIRED=0.130719;PAIREDR=0.79646;PAO=12;PQA=294;PQR=37;PRO=5;QA=16464;QR=4121;RO=113;RPL=0;RPP=999.716;RPPR=26.5506;RPR=459;RUN=1;SAF=59;SAP=553.121;SAR=400;SRF=44;SRP=15.0207;SRR=69;TYPE=com…	GT:DP:AD:RO:QR:AO:QA:GL	0/1:91:6,43:6:214:43:1552:-119.227,0,-3.99992	0/1:37:2,16:2:74:16:574:-44.1256,0,-1.02877	0/1:99:14,38:14:508:38:1368:-102.395,0,-28.7474	0/1:46:9,17:9:331:17:594:-43.6964,0,-21.0389	0/1:63:4,31:4:148:31:1123:-86.2258,0,-2.35713	0/1:54:5,21:5:185:21:746:-56.6506,0,-8.28891	1/1:90:5,52:5:183:52:1855:-144.465,-1.18601,0	0/1:85:12,46:12:428:46:1648:-124.884,0,-20.0012	0/1:48:13,18:13:475:18:648:-46.572,0,-32.1257	0/1:37:15,13:15:549:13:463:-31.5728,0,-39.4583	0/1:49:2,16:2:72:16:573:-44.0394,0,-0.88323	1/1:56:2,31:2:74:31:1108:-89.4435,-3.48694,0	0/1:56:10,18:10:364:18:647:-47.4669,0,-23.3578	0/1:37:6,16:6:222:16:582:-43.4801,0,-12.7193	1/1:83:0,33:0:0:33:1181:-101.95,-9.93399,0	0/1:51:6,27:6:220:27:971:-73.9597,0,-9.26103	0/0:2:0,0:0:0:0:0:0,0,0	1/1:54:2,23:2:74:23:831:-65.2106,-1.07902,0
chr05	173020	T	C	0	AB=0;ABP=0;AC=0;AF=0;AN=36;AO=14;CIGAR=1X;DP=2743;DPB=2743;DPRA=1.03789;EPP=3.0103;EPPR=1567.62;GTI=0;LEN=1;MEANALT=1;MQM=42;MQMR=41.8578;NS=18;NUMALT=1;ODDS=81.2074;PAIRED=1;PAIREDR=0.471774;PAO=0;PQA=0;PQR=0;PRO=0;QA=518;QR=100156;RO=2728;RPL=0;RPP=33.4109;RPPR=4993.91;RPR=14;RUN=1;SAF=7;SAP=3.0103;SAR=7;SRF=2119;SRP=1817.96;SRR=609;TYPE=snp;technology.ILLUMI8A=0;technology.ILLUMINA=1;ANN=C|5_p…	GT:DP:AD:RO:QR:AO:QA:GL	0/0:87:87,0:87:3159:0:0:0,-26.1896,-275.664	0/0:69:69,0:69:2541:0:0:0,-20.7711,-221.372	0/0:259:259,0:259:9487:0:0:0,-77.9668,-825.937	0/0:160:158,2:158:5846:2:74:0,-41.3615,-502.523	0/0:104:104,0:104:3812:0:0:0,-31.3071,-332.361	0/0:16:16,0:16:580:0:0:0,-4.81648,-50.9329	0/0:231:231,0:231:8487:0:0:0,-69.5379,-738.693	0/0:89:89,0:89:3269:0:0:0,-26.7917,-284.488	0/0:60:60,0:60:2196:0:0:0,-18.0618,-191.597	0/0:89:89,0:89:3245:0:0:0,-26.7917,-283.039	0/0:187:187,0:187:6919:0:0:0,-56.2926,-602.423	0/0:169:169,0:169:6217:0:0:0,-50.8741,-541.113	0/0:226:226,0:226:8278:0:0:0,-68.0328,-721.085	0/0:314:314,0:314:11534:0:0:0,-94.5234,-1004.01	0/0:155:143,12:143:5219:12:444:0,-7.63013,-416.225	0/0:249:248,0:248:9092:0:0:0,-74.6554,-791.162	0/0:136:136,0:136:4996:0:0:0,-40.9401,-435.383	0/0:143:143,0:143:5279:0:0:0,-43.0473,-459.903
chr05	173151	AGGTAATG	AGTGATA	4121.41	AB=0.740741;ABP=16.6021;AC=33;AF=0.916667;AN=36;AO=151;CIGAR=1M1D2M1X2M1X;DP=162;DPB=185.375;DPRA=0;EPP=6.24594;EPPR=4.09604;GTI=1;LEN=7;MEANALT=1.16667;MQM=41.1788;MQMR=42;NS=18;NUMALT=1;ODDS=0.560599;PAIRED=0.483444;PAIREDR=1;PAO=75;PQA=2393;PQR=0;PRO=10;QA=5507;QR=283;RO=8;RPL=151;RPP=330.903;RPPR=12.7819;RPR=0;RUN=1;SAF=83;SAP=6.24594;SAR=68;SRF=6;SRP=7.35324;SRR=2;TYPE=complex;technology.ILL…	GT:DP:AD:RO:QR:AO:QA:GL	1/1:3:0,3:0:0:3:106:-9.57872,-0.90309,0	1/1:3:0,3:0:0:3:107:-9.33903,-0.90309,0	1/1:20:1,19:1:35:19:686:-56.6469,-2.94234,0	1/1:8:0,8:0:0:8:284:-24.7933,-2.40824,0	0/1:12:2,10:2:65:10:361:-27.8001,0,-2.13523	1/1:1:0,1:0:0:1:37:-3.22262,-0.30103,0	1/1:10:0,8:0:0:8:296:-25.4218,-2.40824,0	1/1:6:0,6:0:0:6:220:-19.0345,-1.80618,0	1/1:3:0,3:0:0:3:111:-9.56224,-0.90309,0	0/1:3:1,2:1:37:2:74:-5.54215,0,-2.31953	1/1:9:0,9:0:0:9:332:-28.6812,-2.70927,0	0/1:12:4,8:4:146:8:290:-21.4797,0,-9.13366	1/1:11:0,11:0:0:11:407:-35.3454,-3.31133,0	1/1:16:0,16:0:0:16:590:-51.0064,-4.81648,0	1/1:12:0,12:0:0:12:440:-38.7028,-3.61236,0	1/1:15:0,14:0:0:14:512:-44.254,-4.21442,0	1/1:10:0,10:0:0:10:358:-31.4236,-3.0103,0	1/1:8:0,8:0:0:8:296:-25.6253,-2.40824,0
chr05	173160	T	C	2453.49	AB=0.75;ABP=22.5536;AC=27;AF=0.84375;AN=32;AO=92;CIGAR=1X;DP=101;DPB=101;DPRA=0;EPP=7.63648;EPPR=5.18177;GTI=2;LEN=1;MEANALT=1;MQM=40.7391;MQMR=41.7778;NS=16;NUMALT=1;ODDS=2.5335;PAIRED=0.608696;PAIREDR=1;PAO=0;PQA=0;PQR=0;PRO=0;QA=3355;QR=333;RO=9;RPL=92;RPP=202.786;RPPR=14.8328;RPR=0;RUN=1;SAF=39;SAP=7.63648;SAR=53;SRF=7;SRP=9.04217;SRR=2;TYPE=snp;technology.ILLUMI8A=0.0978261;technology.ILLUMI…	GT:DP:AD:RO:QR:AO:QA:GL	1/1:1:0,1:0:0:1:37:-3.52359,-0.30103,0	1/1:1:0,1:0:0:1:33:-3.22103,-0.30103,0	0/1:9:1,8:1:37:8:292:-22.9085,0,-0.87142	1/1:4:0,4:0:0:4:141:-12.634,-1.20412,0	0/1:8:2,6:2:74:6:215:-16.6107,0,-4.39507	.	0/1:8:1,7:1:37:7:259:-20.1428,0,-1.11535	1/1:3:0,3:0:0:3:111:-9.86606,-0.90309,0	1/1:3:0,3:0:0:3:111:-9.91935,-0.90309,0	0/1:2:1,1:1:37:1:37:-2.97863,0,-2.97863	1/1:5:0,5:0:0:5:184:-16.145,-1.50515,0	0/1:9:4,5:4:148:5:179:-13.1147,0,-10.5393	1/1:10:0,10:0:0:10:370:-32.4804,-3.0103,0	1/1:13:0,13:0:0:13:479:-41.6926,-3.91339,0	.	1/1:12:0,12:0:0:12:438:-38.21,-3.61236,0	1/1:8:0,8:0:0:8:284:-24.9752,-2.40824,0	1/1:5:0,5:0:0:5:185:-16.3136,-1.50515,0
chr05	173310	TTTTCCAG	GATGCCTAG	4260.59	AB=0.602041;ABP=11.8735;AC=29;AF=0.805556;AN=36;AO=173;CIGAR=2X1M1X2M1I2M;DP=241;DPB=288.5;DPRA=0;EPP=66.2842;EPPR=7.63648;GTI=1;LEN=9;MEANALT=1.94444;MQM=41.2717;MQMR=42;NS=18;NUMALT=1;ODDS=1.13844;PAIRED=0.780347;PAIREDR=0.956522;PAO=0;PQA=0;PQR=0;PRO=0;QA=6259;QR=845;RO=23;RPL=0;RPP=378.675;RPPR=14.4341;RPR=173;RUN=1;SAF=51;SAP=66.2842;SAR=122;SRF=11;SRP=3.10471;SRR=12;TYPE=complex;technology.…	GT:DP:AD:RO:QR:AO:QA:GL	1/1:10:0,10:0:0:10:360:-31.711,-3.0103,0	1/1:3:0,3:0:0:3:108:-9.76649,-0.90309,0	1/1:30:2,25:2:72:25:907:-72.438,-1.82534,0	0/1:11:5,5:5:185:5:183:-12.8042,0,-13.1076	0/1:10:2,4:2:72:4:146:-10.904,0,-4.49412	1/1:3:0,3:0:0:3:109:-9.83928,-0.90309,0	1/1:21:1,14:1:37:14:507:-40.9951,-1.28929,0	1/1:10:0,8:0:0:8:292:-25.3965,-2.40824,0	1/1:1:0,1:0:0:1:37:-3.52359,-0.30103,0	0/1:15:3,9:3:111:9:327:-24.7716,0,-6.06066	0/1:16:2,10:2:74:10:357:-27.4966,0,-2.83594	0/1:9:1,7:1:37:7:254:-19.6597,0,-0.817236	1/1:19:0,16:0:0:16:582:-50.4283,-4.81648,0	1/1:33:2,21:2:74:21:742:-58.2422,-0.475936,0	1/1:5:0,5:0:0:5:185:-16.4712,-1.50515,0	0/1:26:3,19:3:111:19:689:-53.3404,0,-3.04765	1/1:8:0,8:0:0:8:293:-25.8261,-2.40824,0	0/1:11:2,5:2:72:5:181:-13.5865,0,-4.19904
chr05	173458	A	G	2.70014e-14	AB=0;ABP=0;AC=0;AF=0;AN=36;AO=21;CIGAR=1X;DP=2901;DPB=2901;DPRA=1.61648;EPP=11.386;EPPR=528.93;GTI=0;LEN=1;MEANALT=1.14286;MQM=41.7143;MQMR=41.7054;NS=18;NUMALT=1;ODDS=88.1447;PAIRED=0.809524;PAIREDR=0.587086;PAO=0;PQA=0;PQR=0;PRO=0;QA=765;QR=105393;RO=2865;RPL=21;RPP=48.6112;RPPR=1406.94;RPR=0;RUN=1;SAF=6;SAP=11.386;SAR=15;SRF=1651;SRP=147.752;SRR=1214;TYPE=snp;technology.ILLUMI8A=0.047619;techn…	GT:DP:AD:RO:QR:AO:QA:GL	0/0:99:99,0:99:3615:0:0:0,-29.802,-315.004	0/0:78:78,0:78:2874:0:0:0,-23.4803,-249.815	0/0:297:296,1:296:10916:1:37:0,-85.8252,-945.212	0/0:215:206,0:206:7586:0:0:0,-62.0122,-658.497	0/0:117:115,0:115:4243:0:0:0,-34.6184,-368.646	0/0:27:27,0:27:987:0:0:0,-8.12781,-85.7653	0/0:204:203,1:203:7487:1:37:0,-57.8294,-647.825	0/0:72:71,1:71:2615:1:37:0,-18.0935,-224.396	0/0:66:65,0:65:2369:0:0:0,-19.5669,-206.478	0/0:133:132,0:132:4872:0:0:0,-39.736,-423.376	0/0:204:202,2:202:7450:2:74:0,-54.661,-641.434	0/0:201:201,0:201:7329:0:0:0,-60.507,-637.01	0/0:232:228,3:228:8412:3:111:0,-59.9229,-721.737	0/0:305:304,1:304:11116:1:37:0,-88.2906,-963.808	0/0:157:145,12:145:5341:12:432:0,-9.22158,-427.173	0/0:240:240,0:240:8844:0:0:0,-72.2472,-768.784	0/0:116:115,0:115:4243:0:0:0,-34.6184,-368.751	0/0:138:138,0:138:5094:0:0:0,-41.5421,-443.481
chr05	173533	GTGATGGATGTGTT	TTGGAAAGGAAATTGTA	1045.16	AB=0.41;ABP=10.0459;AC=23;AF=0.676471;AN=34;AO=61;CIGAR=1X2M3I1M1X1M1X1M2X3M1X;DP=120;DPB=393.857;DPRA=0;EPP=95.6005;EPPR=11.8771;GTI=0;LEN=17;MEANALT=1.29412;MQM=40;MQMR=42;NS=17;NUMALT=1;ODDS=1.91563;PAIRED=0.836066;PAIREDR=0.916667;PAO=551;PQA=19030;PQR=0;PRO=152;QA=2228;QR=1738;RO=48;RPL=61;RPP=135.47;RPPR=17.6677;RPR=0;RUN=1;SAF=5;SAP=95.6005;SAR=56;SRF=28;SRP=5.9056;SRR=20;TYPE=complex;tech…	GT:DP:AD:RO:QR:AO:QA:GL	0/1:3:2,1:2:71:1:37:-2.27237,0,-5.32924	1/1:4:0,4:0:0:4:148:-12.7003,-1.20412,0	0/1:16:7,9:7:254:9:325:-23.1942,0,-17.3919	0/1:15:2,12:2:74:12:435:-33.2658,0,-2.23544	0/1:3:2,1:2:72:1:37:-2.27033,0,-5.40258	0/1:10:7,1:7:250:1:37:-0.764099,0,-19.4803	0/1:6:2,3:2:72:3:109:-7.88338,0,-4.8021	1/1:1:0,1:0:0:1:37:-3.17673,-0.30103,0	1/1:1:0,1:0:0:1:37:-3.17911,-0.30103,0	0/1:7:4,3:4:144:3:111:-7.41455,0,-10.5033	1/1:2:0,2:0:0:2:74:-6.34494,-0.60206,0	0/1:22:10,6:10:363:6:215:-13.7462,0,-26.9148	0/1:7:6,1:6:221:1:37:-1.06575,0,-17.1682	0/1:5:1,3:1:37:3:111:-8.31201,0,-2.01939	.	1/1:9:0,9:0:0:9:330:-28.3613,-2.70927,0	1/1:3:0,3:0:0:3:111:-9.51838,-0.90309,0	0/1:6:5,1:5:180:1:37:-1.36675,0,-13.9343
chr05	173606	TTTTT	ACTAC	1487.27	AB=0.290909;ABP=65.6671;AC=20;AF=0.588235;AN=34;AO=73;CIGAR=2X1M2X;DP=208;DPB=515.8;DPRA=2.5375;EPP=18.746;EPPR=3.84548;GTI=1;LEN=5;MEANALT=3.4375;MQM=41.2055;MQMR=42;NS=17;NUMALT=1;ODDS=2.79807;PAIRED=0.493151;PAIREDR=0.830769;PAO=371;PQA=13613;PQR=764;PRO=52;QA=2662;QR=2345;RO=65;RPL=0;RPP=161.528;RPPR=4.64726;RPR=73;RUN=1;SAF=48;SAP=18.746;SAR=25;SRF=31;SRP=3.31097;SRR=34;TYPE=complex;technolo…	GT:DP:AD:RO:QR:AO:QA:GL	0/1:8:2,2:2:58:2:74:-5.18958,0,-3.97006	.	0/1:13:7,4:7:248:4:143:-9.15081,0,-18.4316	0/1:11:6,4:6:219:4:146:-9.69157,0,-16.1147	0/1:13:5,4:5:179:4:148:-10.0783,0,-12.9626	0/0:5:5,0:5:182:0:0:0,-1.50515,-15.9065	0/1:12:4,4:4:148:4:148:-10.4323,0,-10.4839	0/1:10:3,1:3:105:1:37:-1.96818,0,-8.00242	1/1:2:0,2:0:0:2:74:-6.44524,-0.60206,0	0/1:11:4,3:4:142:3:111:-7.46317,0,-10.3479	1/1:13:0,4:0:0:4:142:-12.3802,-1.20412,0	0/1:29:12,12:12:441:12:435:-30.583,0,-31.2366	0/1:20:8,3:8:290:3:111:-6.25446,0,-22.0308	0/1:12:2,7:2:74:7:257:-19.6055,0,-3.73701	1/1:19:0,17:0:0:17:614:-53.2819,-5.11751,0	0/1:17:3,1:3:111:1:37:-1.96787,0,-8.46631	1/1:4:0,2:0:0:2:74:-6.44534,-0.60206,0	0/1:9:4,3:4:148:3:111:-7.40769,0,-10.7855
chr05	173816	TACTGACAAT	TTTCAACTGCTGTCGTG	506.26	AB=0.405405;ABP=8.76177;AC=15;AF=0.535714;AN=28;AO=35;CIGAR=7I1M1X3M1X1M3X;DP=88;DPB=172.4;DPRA=1.92857;EPP=48.239;EPPR=4.96463;GTI=1;LEN=17;MEANALT=1.5;MQM=40;MQMR=42;NS=14;NUMALT=1;ODDS=0.465376;PAIRED=0.971429;PAIREDR=0.875;PAO=109.5;PQA=3922.5;PQR=1595.5;PRO=44.5;QA=1283;QR=1456;RO=40;RPL=35;RPP=79.0118;RPPR=3.87889;RPR=0;RUN=1;SAF=4;SAP=48.239;SAR=31;SRF=15;SRP=8.43898;SRR=25;TYPE=complex;te…	GT:DP:AD:RO:QR:AO:QA:GL	.	.	0/1:8:1,7:1:37:7:259:-19.7498,0,-0.805344	0/0:2:1,0:1:34:0:0:0,-0.30103,-2.99998	0/1:5:3,1:3:111:1:37:-1.95668,0,-8.44129	.	0/1:17:11,3:11:400:3:109:-5.16141,0,-30.7094	1/1:5:0,3:0:0:3:110:-9.45659,-0.90309,0	0/0:5:2,0:2:70:0:0:0,-0.60206,-6.13972	0/1:3:2,1:2:72:1:37:-2.17787,0,-5.27656	1/1:1:0,1:0:0:1:37:-3.13097,-0.30103,0	0/1:2:1,1:1:37:1:37:-2.56481,0,-2.61715	0/1:14:11,3:11:404:3:108:-5.06975,0,-30.9617	0/1:13:3,10:3:109:10:366:-27.4657,0,-5.56396	.	0/1:8:2,3:2:74:3:110:-7.94279,0,-4.93869	1/1:1:0,1:0:0:1:36:-3.10741,-0.30103,0	0/1:4:3,1:3:108:1:37:-2.31947,0,-8.55343
chr05	173924	TTGGACTTCGA	ATCTACCCATCCCC	2532.71	AB=0.718519;ABP=59.0021;AC=24;AF=0.666667;AN=36;AO=134;CIGAR=1X1M2X2M3I1M1X1M2X;DP=175;DPB=497.636;DPRA=0;EPP=268.513;EPPR=11.239;GTI=3;LEN=14;MEANALT=1.16667;MQM=40;MQMR=42;NS=18;NUMALT=1;ODDS=0.890105;PAIRED=0.962687;PAIREDR=1;PAO=720;PQA=23145;PQR=0;PRO=0;QA=4933;QR=1400;RO=38;RPL=0;RPP=293.988;RPPR=3.9246;RPR=134;RUN=1;SAF=131;SAP=268.513;SAR=3;SRF=20;SRP=3.23888;SRR=18;TYPE=complex;technolog…	GT:DP:AD:RO:QR:AO:QA:GL	0/1:4:1,3:1:37:3:111:-8.31289,0,-2.01984	0/1:7:2,5:2:72:5:184:-13.7061,0,-4.20371	0/1:11:1,9:1:37:9:332:-25.4755,0,-0.213284	0/1:15:7,8:7:259:8:296:-20.8597,0,-18.0481	0/1:9:5,4:5:185:4:148:-9.98083,0,-13.4107	1/1:2:0,2:0:0:2:73:-6.29845,-0.60206,0	0/1:15:3,12:3:111:12:444:-33.5444,0,-5.15415	1/1:3:0,3:0:0:3:110:-9.45747,-0.90309,0	1/1:12:1,11:1:37:11:402:-31.3504,-0.384314,0	0/1:5:2,3:2:74:3:111:-8.01257,0,-4.9432	0/1:7:1,6:1:37:6:219:-16.725,0,-1.11631	0/1:14:4,10:4:148:10:370:-27.4981,0,-8.6766	0/1:22:5,17:5:185:17:628:-47.2329,0,-9.49314	0/1:17:2,15:2:70:15:551:-42.1859,0,-1.02967	1/1:2:0,1:0:0:1:37:-3.17324,-0.30103,0	1/1:14:0,13:0:0:13:478:-41.0382,-3.91339,0	1/1:7:0,7:0:0:7:256:-22.0086,-2.10721,0	0/1:9:4,5:4:148:5:183:-13.0234,0,-10.1829
chr05	174435	A	C	562.981	AB=0.329787;ABP=26.6655;AC=1;AF=0.0277778;AN=36;AO=31;CIGAR=1X;DP=932;DPB=932;DPRA=1.90692;EPP=3.08035;EPPR=7.52667;GTI=0;LEN=1;MEANALT=1;MQM=42;MQMR=41.5231;NS=18;NUMALT=1;ODDS=12.7187;PAIRED=1;PAIREDR=0.547807;PAO=0;PQA=0;PQR=0;PRO=0;QA=1147;QR=32725;RO=889;RPL=31;RPP=70.3259;RPPR=1562.37;RPR=0;RUN=1;SAF=15;SAP=3.08035;SAR=16;SRF=469;SRP=8.87499;SRR=420;TYPE=snp;technology.ILLUMI8A=0;technology…	GT:DP:AD:RO:QR:AO:QA:GL	0/0:29:29,0:29:1073:0:0:0,-8.72987,-93.3498	0/0:19:19,0:19:703:0:0:0,-5.71957,-61.3294	0/0:106:106,0:106:3910:0:0:0,-31.9092,-339.534	0/0:86:85,0:85:3145:0:0:0,-25.5875,-272.534	0/0:41:41,0:41:1517:0:0:0,-12.3422,-132.125	0/0:6:6,0:6:198:0:0:0,-1.80618,-17.6923	0/0:69:67,0:67:2479:0:0:0,-20.169,-215.092	0/0:8:8,0:8:284:0:0:0,-2.40824,-25.0885	0/0:34:34,0:34:1234:0:0:0,-10.235,-107.702	0/0:45:45,0:45:1665:0:0:0,-13.5463,-144.758	0/0:47:46,0:46:1666:0:0:0,-13.8474,-144.975	0/0:56:56,0:56:2060:0:0:0,-16.8577,-178.864	0/0:80:73,0:73:2677:0:0:0,-21.9752,-232.421	0/0:86:86,0:86:3170:0:0:0,-25.8886,-276.059	0/1:94:63,31:63:2319:31:1147:-71.9625,0,-173.744	0/0:57:57,0:57:2109:0:0:0,-17.1587,-183.224	0/0:23:23,0:23:851:0:0:0,-6.92369,-74.0653	0/0:46:45,0:45:1665:0:0:0,-13.5463,-144.194
chr05	174449	TAAGTGAA	TGTCCAACTGGC	3997.11	AB=0.48265;ABP=3.83916;AC=23;AF=0.638889;AN=36;AO=187;CIGAR=1M4I2M1X2M2X;DP=362;DPB=646;DPRA=21.2353;EPP=208.418;EPPR=3.91929;GTI=1;LEN=12;MEANALT=3.23529;MQM=41.3583;MQMR=42;NS=18;NUMALT=1;ODDS=0.36052;PAIRED=0.855615;PAIREDR=0.895349;PAO=173.5;PQA=6213;PQR=0;PRO=3.5;QA=6855;QR=3152;RO=86;RPL=187;RPP=409.076;RPPR=7.95924;RPR=0;RUN=1;SAF=27;SAP=208.418;SAR=160;SRF=42;SRP=3.1113;SRR=44;TYPE=comple…	GT:DP:AD:RO:QR:AO:QA:GL	0/1:12:6,2:6:222:2:74:-4.03753,0,-16.9287	0/1:10:3,6:3:111:6:220:-16.2969,0,-6.96193	0/1:36:10,20:10:361:20:739:-54.7957,0,-22.528	0/1:36:3,24:3:109:24:882:-68.3472,0,-1.39646	0/1:18:3,14:3:111:14:518:-40.0014,0,-4.551	1/1:1:0,0:0:0:0:0:0,0,0	0/1:24:2,14:2:74:14:510:-39.5882,0,-1.63074	1/1:5:0,4:0:0:4:146:-12.6956,-1.20412,0	0/1:14:2,9:2:72:9:328:-25.1511,0,-2.98967	0/1:18:4,5:4:148:5:184:-13.2401,0,-10.1829	1/1:18:0,17:0:0:17:622:-54.0031,-5.11751,0	0/1:20:7,5:7:254:5:177:-11.7984,0,-18.5676	0/1:40:13,11:13:477:11:407:-28.1747,0,-34.3834	0/1:39:26,10:26:957:10:370:-21.1831,0,-72.5868	1/1:16:0,10:0:0:10:364:-31.7588,-3.0103,0	0/1:28:5,19:5:182:19:693:-52.9776,0,-8.66975	1/1:5:0,3:0:0:3:107:-9.31658,-0.90309,0	0/1:22:2,14:2:74:14:514:-39.8509,0,-1.62996
chr05	175125	CTGTTTTGTA	GTGCAGTTTGTTGACT	1644.15	AB=0.393258;ABP=20.6261;AC=17;AF=0.472222;AN=36;AO=87;CIGAR=1X2M2I1X5M4I1X;DP=244;DPB=619;DPRA=2.3956;EPP=73.1214;EPPR=10.0459;GTI=0;LEN=16;MEANALT=2.14286;MQM=40;MQMR=41.92;NS=18;NUMALT=1;ODDS=0.286083;PAIRED=0.804598;PAIREDR=0.92;PAO=582;PQA=21178;PQR=0;PRO=0;QA=3170;QR=3596;RO=100;RPL=0;RPP=191.928;RPPR=6.13722;RPR=87;RUN=1;SAF=70;SAP=73.1214;SAR=17;SRF=55;SRP=5.18177;SRR=45;TYPE=complex;techn…	GT:DP:AD:RO:QR:AO:QA:GL	0/1:7:2,2:2:70:2:74:-5.1387,0,-4.94158	0/0:2:1,0:1:37:0:0:0,-0.30103,-3.22299	0/1:20:12,5:12:438:5:185:-10.7384,0,-33.1225	0/1:32:6,17:6:220:17:621:-46.4606,0,-12.2686	0/0:9:7,0:7:249:0:0:0,-2.10721,-21.8163	1/1:3:0,1:0:0:1:37:-3.17069,-0.30103,0	0/1:16:1,9:1:35:9:330:-25.3341,0,-0.0687279	1/1:2:0,2:0:0:2:74:-6.34184,-0.60206,0	0/0:8:7,0:7:252:0:0:0,-2.10721,-22.0564	0/1:9:2,2:2:72:2:74:-5.13844,0,-5.09737	0/1:4:3,1:3:106:1:34:-1.76751,0,-8.09909	0/1:34:21,7:21:761:7:259:-13.77,0,-57.8702	0/0:18:11,1:11:397:1:37:0,-0.440895,-31.5398	0/1:29:14,10:14:489:10:370:-24.4871,0,-35.7302	1/1:8:0,8:0:0:8:270:-23.4169,-2.40824,0	0/0:7:4,0:4:143:0:0:0,-1.20412,-12.5261	1/1:9:0,5:0:0:5:185:-15.8558,-1.50515,0	0/1:27:9,17:9:327:17:620:-45.4575,0,-20.7375
chr05	177731	T	C	0	AB=0;ABP=0;AC=0;AF=0;AN=36;AO=21;CIGAR=1X;DP=1301;DPB=1301;DPRA=1.00992;EPP=40.3389;EPPR=242.849;GTI=0;LEN=1;MEANALT=1;MQM=42;MQMR=41.8922;NS=18;NUMALT=1;ODDS=52.5038;PAIRED=0.904762;PAIREDR=0.905469;PAO=0;PQA=0;PQR=0;PRO=0;QA=765;QR=47024;RO=1280;RPL=0;RPP=48.6112;RPPR=2040.83;RPR=21;RUN=1;SAF=20;SAP=40.3389;SAR=1;SRF=886;SRP=413.663;SRR=394;TYPE=snp;technology.ILLUMI8A=0.0952381;technology.ILLU…	GT:DP:AD:RO:QR:AO:QA:GL	0/0:75:75,0:75:2775:0:0:0,-22.5772,-241.952	0/0:41:41,0:41:1505:0:0:0,-12.3422,-131.348	0/0:52:52,0:52:1924:0:0:0,-15.6536,-167.677	0/0:90:87,3:87:3195:3:111:0,-17.0668,-268.214	0/0:61:61,0:61:2245:0:0:0,-18.3628,-195.75	0/0:68:68,0:68:2504:0:0:0,-20.47,-218.514	0/0:51:49,2:49:1789:2:74:0,-8.54922,-149.292	0/0:39:38,1:38:1382:1:25:0,-9.24872,-118.36	0/0:78:78,0:78:2874:0:0:0,-23.4803,-250.479	0/0:27:26,1:26:962:1:37:0,-4.54712,-80.5655	0/0:28:28,0:28:1012:0:0:0,-8.42884,-88.5154	0/0:94:93,1:93:3405:1:37:0,-24.7161,-293.331	0/0:58:55,3:55:2023:3:111:0,-7.43381,-166.229	0/0:90:90,0:90:3318:0:0:0,-27.0927,-289.155	0/0:150:140,10:140:5156:10:370:0,-12.5702,-416.927	0/0:35:35,0:35:1259:0:0:0,-10.536,-110.096	0/0:177:177,0:177:6477:0:0:0,-53.2823,-564.362	0/0:87:87,0:87:3219:0:0:0,-26.1896,-280.726
chr05	177851	GTTTTTTTTTCTTTTTTCTTTTTTCTAACA	GTTTTTTTTTCTTTTTTTCTTTTTTCTAACA	0	AB=0;ABP=0;AC=0;AF=0;AN=36;AO=83;CIGAR=11M1I19M;DP=2215;DPB=2229.9;DPRA=1.09422;EPP=5.12945;EPPR=186.45;GTI=0;LEN=1;MEANALT=6.88235;MQM=41.9277;MQMR=41.9789;NS=18;NUMALT=1;ODDS=53.0211;PAIRED=0.915663;PAIREDR=0.93717;PAO=32.5;PQA=637.5;PQR=742.5;PRO=35.5;QA=2639;QR=65189;RO=1894;RPL=35;RPP=7.43173;RPPR=33.0991;RPR=48;RUN=1;SAF=31;SAP=14.5479;SAR=52;SRF=1003;SRP=17.392;SRR=891;TYPE=ins;technology.…	GT:DP:AD:RO:QR:AO:QA:GL	0/0:118:98,2:98:3379:2:74:0,-23.6532,-291.023	0/0:72:60,3:60:2058:3:99:0,-10.2847,-172.669	0/0:107:93,2:93:3168:2:62:0,-23.1362,-273.793	0/0:141:122,2:122:4229:2:62:0,-31.8645,-366.464	0/0:81:65,5:65:2256:5:149:0,-7.91588,-185.328	0/0:117:100,8:100:3416:8:248:0,-10.6724,-279.131	0/0:117:92,1:92:3170:1:37:0,-24.7721,-275.865	0/0:86:70,5:70:2416:5:185:0,-6.5176,-196.627	0/0:136:119,10:119:4114:10:334:0,-9.6122,-332.881	0/0:87:77,2:77:2644:2:62:0,-18.3232,-227.385	0/0:72:57,4:57:1968:4:112:0,-8.42974,-163.126	0/0:146:126,5:126:4346:5:173:0,-24.3069,-367.45	0/0:123:97,10:97:3320:10:322:0,-3.96797,-264.294	0/0:169:138,6:138:4744:6:186:0,-26.9563,-401.472	0/0:113:101,0:101:3524:0:0:0,-30.404,-309.718	0/0:104:93,4:93:3202:4:124:0,-18.2958,-270.91	0/0:245:218,10:218:7474:10:298:0,-42.3065,-631.973	0/0:181:168,4:168:5761:4:112:0,-41.8474,-497.532
chr05	178237	GC	CG	4594.25	AB=0.568323;ABP=16.0661;AC=19;AF=0.527778;AN=36;AO=203;CIGAR=2X;DP=343;DPB=344.5;DPRA=0;EPP=12.0064;EPPR=23.0107;GTI=0;LEN=2;MEANALT=1.22222;MQM=41.3892;MQMR=41.3985;NS=18;NUMALT=1;ODDS=0.253753;PAIRED=0.487685;PAIREDR=0.947368;PAO=3;PQA=111;PQR=0;PRO=0;QA=7406;QR=4903;RO=133;RPL=203;RPP=443.819;RPPR=33.1987;RPR=0;RUN=1;SAF=116;SAP=12.0064;SAR=87;SRF=52;SRP=16.7412;SRR=81;TYPE=mnp;technology.ILLU…	GT:DP:AD:RO:QR:AO:QA:GL	0/1:15:8,7:8:296:7:259:-18.1922,0,-21.5194	0/1:6:2,4:2:74:4:148:-11.4424,0,-4.88865	0/1:23:7,16:7:253:16:575:-43.5425,0,-15.4185	0/1:18:3,14:3:111:14:512:-39.1499,0,-4.50182	0/1:9:2,7:2:74:7:256:-19.9008,0,-3.98556	0/1:17:6,11:6:216:11:398:-29.9036,0,-14.1052	0/1:26:19,7:19:703:7:255:-14.2891,0,-53.403	0/1:26:18,8:18:666:8:296:-18.2081,0,-50.1765	0/1:31:17,14:17:629:14:507:-35.0806,0,-45.759	0/1:18:3,15:3:111:15:553:-42.5691,0,-4.19651	0/1:25:14,11:14:518:11:391:-26.8743,0,-37.8972	0/1:20:4,13:4:148:13:481:-36.6731,0,-7.66857	0/1:5:3,2:3:111:2:71:-5.03408,0,-8.46749	0/1:17:5,12:5:185:12:444:-33.8083,0,-11.1436	0/1:15:5,10:5:185:10:345:-25.6946,0,-11.7456	0/1:9:3,6:3:111:6:222:-16.8798,0,-7.31666	0/1:42:14,26:14:512:26:953:-70.7018,0,-32.0959	1/1:21:0,20:0:0:20:740:-64.4579,-6.0206,0
chr05	178239	A	G	2394.4	AB=0.488152;ABP=3.26758;AC=21;AF=0.583333;AN=36;AO=115;CIGAR=1X;DP=223;DPB=223;DPRA=0;EPP=28.8603;EPPR=3.74778;GTI=1;LEN=1;MEANALT=1.05556;MQM=41.0087;MQMR=41.7925;NS=18;NUMALT=1;ODDS=0.830199;PAIRED=0.695652;PAIREDR=0.924528;PAO=0;PQA=0;PQR=0;PRO=0;QA=4169;QR=3862;RO=106;RPL=115;RPP=252.73;RPPR=8.25461;RPR=0;RUN=1;SAF=39;SAP=28.8603;SAR=76;SRF=53;SRP=3.0103;SRR=53;TYPE=snp;technology.ILLUMI8A=0.…	GT:DP:AD:RO:QR:AO:QA:GL	0/1:10:8,2:8:296:2:74:-3.68453,0,-23.0245	1/1:3:0,3:0:0:3:111:-10.0259,-0.90309,0	0/1:9:5,4:5:173:4:144:-10.1538,0,-12.7598	0/1:14:2,12:2:74:12:438:-33.959,0,-2.58889	1/1:4:0,4:0:0:4:145:-12.9386,-1.20412,0	0/1:12:6,6:6:222:6:213:-15.2891,0,-16.0814	0/1:26:20,6:20:740:6:218:-11.4225,0,-56.9837	0/1:12:10,2:10:358:2:74:-3.08247,0,-27.9807	0/1:25:17,8:17:617:8:291:-18.0136,0,-46.5784	0/1:14:4,10:4:148:10:368:-28.0167,0,-8.92851	0/1:22:14,8:14:506:8:280:-18.1042,0,-37.864	0/1:9:3,6:3:111:6:222:-16.9322,0,-7.26337	0/1:4:2,2:2:74:2:71:-5.33511,0,-5.59919	0/1:12:4,8:4:136:8:296:-22.4225,0,-8.4702	0/1:11:1,10:1:37:10:345:-26.8987,0,-0.26936	0/1:8:3,5:3:111:5:185:-13.9579,0,-7.61769	0/1:23:7,14:7:259:14:509:-37.8518,0,-16.1371	1/1:5:0,5:0:0:5:185:-16.4712,-1.50515,0
chr05	178243	G	A	1303.92	AB=0.355263;ABP=30.668;AC=21;AF=0.617647;AN=34;AO=71;CIGAR=1X;DP=173;DPB=173;DPRA=0;EPP=25.3061;EPPR=3.109;GTI=0;LEN=1;MEANALT=1.35294;MQM=40.4789;MQMR=41.9773;NS=17;NUMALT=1;ODDS=0.689839;PAIRED=0.71831;PAIREDR=0.977273;PAO=0;PQA=0;PQR=0;PRO=0;QA=2558;QR=3232;RO=88;RPL=71;RPP=157.185;RPPR=3.109;RPR=0;RUN=1;SAF=22;SAP=25.3061;SAR=49;SRF=46;SRP=3.40511;SRR=42;TYPE=snp;technology.ILLUMI8A=0.15493;t…	GT:DP:AD:RO:QR:AO:QA:GL	0/1:10:6,2:6:222:2:74:-3.93768,0,-16.9369	1/1:1:0,1:0:0:1:37:-3.58069,-0.30103,0	0/1:8:5,3:5:185:3:107:-7.22872,0,-14.0629	0/1:11:2,9:2:74:9:327:-25.1916,0,-3.49198	1/1:4:0,2:0:0:2:71:-6.13815,-0.60206,0	0/1:10:6,4:6:222:4:148:-10.2383,0,-16.6835	0/1:24:20,4:20:728:4:144:-5.57525,0,-56.6	0/1:13:10,2:10:370:2:74:-2.73011,0,-28.619	0/1:18:13,5:13:481:5:180:-10.4481,0,-36.7818	0/1:7:2,5:2:74:5:183:-14.0595,0,-4.6961	0/1:21:13,6:13:481:6:210:-12.5093,0,-36.177	0/1:4:2,2:2:74:2:74:-5.54495,0,-5.59919	0/1:4:2,2:2:74:2:71:-5.33511,0,-5.59919	1/1:6:0,4:0:0:4:148:-12.7896,-1.20412,0	1/1:10:0,10:0:0:10:345:-30.2101,-3.0103,0	0/1:7:3,4:3:99:4:148:-11.0357,0,-6.90209	0/1:15:4,6:4:148:6:217:-15.6786,0,-9.88221	.
chr05	181274	GACTT	CACCA	2477.54	AB=0.5;ABP=3.0103;AC=33;AF=0.916667;AN=36;AO=94;CIGAR=1X2M2X;DP=147;DPB=245.2;DPRA=0.805882;EPP=51.8915;EPPR=26.8965;GTI=1;LEN=5;MEANALT=1.94118;MQM=41.1064;MQMR=42;NS=18;NUMALT=1;ODDS=1.53018;PAIRED=0.5;PAIREDR=0.0909091;PAO=98;PQA=2899;PQR=37;PRO=1;QA=3445;QR=407;RO=11;RPL=0;RPP=207.129;RPPR=26.8965;RPR=94;RUN=1;SAF=70;SAP=51.8915;SAR=24;SRF=0;SRP=26.8965;SRR=11;TYPE=complex;technology.ILLUMI8A…	GT:DP:AD:RO:QR:AO:QA:GL	1/1:10:0,4:0:0:4:148:-12.7369,-1.20412,0	0/1:4:1,2:1:37:2:74:-5.49203,0,-2.32066	1/1:4:0,3:0:0:3:111:-9.5137,-0.90309,0	1/1:6:0,1:0:0:1:37:-3.22429,-0.30103,0	1/1:5:0,4:0:0:4:148:-12.7877,-1.20412,0	1/1:2:0,2:0:0:2:74:-6.39195,-0.60206,0	1/1:3:0,3:0:0:3:111:-9.51028,-0.90309,0	1/1:5:0,3:0:0:3:111:-9.67209,-0.90309,0	1/1:4:0,4:0:0:4:148:-13.2486,-1.20412,0	1/1:4:0,2:0:0:2:74:-6.4236,-0.60206,0	1/1:4:0,3:0:0:3:108:-9.39453,-0.90309,0	1/1:24:0,20:0:0:20:728:-63.0864,-6.0206,0	1/1:9:0,9:0:0:9:333:-28.8905,-2.70927,0	1/1:15:0,9:0:0:9:330:-28.6299,-2.70927,0	0/0:10:10,0:10:370:0:0:0,-3.0103,-32.2861	1/1:12:0,10:0:0:10:358:-31.1104,-3.0103,0	1/1:15:0,6:0:0:6:222:-19.2439,-1.80618,0	1/1:11:0,9:0:0:9:330:-28.6277,-2.70927,0
chr05	181470	A	T	2672.84	AB=0.636364;ABP=4.78696;AC=30;AF=0.882353;AN=34;AO=111;CIGAR=1X;DP=128;DPB=128;DPRA=3.9375;EPP=187.077;EPPR=7.35324;GTI=2;LEN=1;MEANALT=1.6875;MQM=40.7568;MQMR=41;NS=17;NUMALT=1;ODDS=6.95517;PAIRED=0.756757;PAIREDR=0.5;PAO=0;PQA=0;PQR=0;PRO=0;QA=4038;QR=74;RO=2;RPL=111;RPP=244.044;RPPR=7.35324;RPR=0;RUN=1;SAF=7;SAP=187.077;SAR=104;SRF=2;SRP=7.35324;SRR=0;TYPE=snp;technology.ILLUMI8A=0.153153;tech…	GT:DP:AD:RO:QR:AO:QA:GL	1/1:5:0,5:0:0:5:182:-16.1937,-1.50515,0	0/1:7:1,5:1:37:5:181:-13.8974,0,-1.37018	0/0:2:0,0:0:0:0:0:0,0,0	1/1:6:0,5:0:0:5:184:-15.7928,-1.50515,0	0/1:4:1,2:1:37:2:73:-5.37488,0,-2.32239	1/1:5:0,4:0:0:4:145:-12.527,-1.20412,0	1/1:4:0,3:0:0:3:108:-9.35792,-0.90309,0	1/1:12:0,11:0:0:11:399:-34.4072,-3.31133,0	1/1:9:0,9:0:0:9:330:-28.9084,-2.70927,0	1/1:2:0,2:0:0:2:72:-6.59738,-0.60206,0	1/1:3:0,2:0:0:2:71:-6.13631,-0.60206,0	1/1:11:0,10:0:0:10:347:-30.3231,-3.0103,0	1/1:8:0,8:0:0:8:294:-25.7524,-2.40824,0	1/1:14:0,11:0:0:11:407:-35.1396,-3.31133,0	.	1/1:6:0,6:0:0:6:221:-19.3688,-1.80618,0	1/1:20:0,19:0:0:19:692:-59.8877,-5.71957,0	1/1:10:0,9:0:0:9:332:-28.6861,-2.70927,0
chr05	184168	AAAC	CATG	2999.31	AB=0;ABP=0;AC=36;AF=1;AN=36;AO=106;CIGAR=1X1M2X;DP=108;DPB=141;DPRA=0;EPP=21.4473;EPPR=0;GTI=0;LEN=4;MEANALT=1.11111;MQM=41.3208;MQMR=0;NS=18;NUMALT=1;ODDS=11.1466;PAIRED=0.292453;PAIREDR=0;PAO=81;PQA=2955;PQR=0;PRO=0;QA=3885;QR=0;RO=0;RPL=0;RPP=233.186;RPPR=0;RPR=106;RUN=1;SAF=68;SAP=21.4473;SAR=38;SRF=0;SRP=0;SRR=0;TYPE=complex;technology.ILLUMI8A=0.179245;technology.ILLUMINA=0.820755;ANN=CATG|…	GT:DP:AD:RO:QR:AO:QA:GL	1/1:9:0,8:0:0:8:296:-25.7298,-2.40824,0	1/1:1:0,1:0:0:1:37:-3.22262,-0.30103,0	1/1:9:0,9:0:0:9:330:-28.5777,-2.70927,0	1/1:2:0,2:0:0:2:74:-6.44524,-0.60206,0	1/1:3:0,3:0:0:3:111:-9.66786,-0.90309,0	1/1:9:0,9:0:0:9:330:-28.4908,-2.70927,0	1/1:1:0,1:0:0:1:37:-3.2317,-0.30103,0	1/1:8:0,7:0:0:7:256:-22.2345,-2.10721,0	1/1:2:0,2:0:0:2:74:-6.39195,-0.60206,0	1/1:4:0,4:0:0:4:148:-12.7896,-1.20412,0	1/1:5:0,5:0:0:5:182:-16.0578,-1.50515,0	1/1:8:0,8:0:0:8:296:-25.7873,-2.40824,0	1/1:10:0,10:0:0:10:367:-32.0049,-3.0103,0	1/1:16:0,16:0:0:16:583:-50.5828,-4.81648,0	1/1:4:0,4:0:0:4:148:-13.0901,-1.20412,0	1/1:3:0,3:0:0:3:111:-9.66786,-0.90309,0	1/1:7:0,7:0:0:7:259:-22.3559,-2.10721,0	1/1:7:0,7:0:0:7:246:-21.4369,-2.10721,0
chr05	184327	CTACAAG	TTGTAAC	3741.74	AB=0;ABP=0;AC=34;AF=1;AN=34;AO=133;CIGAR=1X1M2X2M1X;DP=133;DPB=142.286;DPRA=0;EPP=27.8435;EPPR=0;GTI=0;LEN=7;MEANALT=1;MQM=40.4962;MQMR=0;NS=17;NUMALT=1;ODDS=12.7653;PAIRED=0.150376;PAIREDR=0;PAO=22;PQA=777;PQR=0;PRO=0;QA=4849;QR=0;RO=0;RPL=133;RPP=291.816;RPPR=0;RPR=0;RUN=1;SAF=86;SAP=27.8435;SAR=47;SRF=0;SRP=0;SRR=0;TYPE=complex;technology.ILLUMI8A=0.0977444;technology.ILLUMINA=0.902256;ANN=TTG…	GT:DP:AD:RO:QR:AO:QA:GL	1/1:3:0,3:0:0:3:111:-9.53169,-0.90309,0	1/1:2:0,2:0:0:2:68:-6.33606,-0.60206,0	1/1:10:0,10:0:0:10:368:-31.7334,-3.0103,0	1/1:7:0,7:0:0:7:253:-21.7883,-2.10721,0	1/1:4:0,4:0:0:4:148:-13.0373,-1.20412,0	.	1/1:8:0,8:0:0:8:290:-24.9589,-2.40824,0	1/1:4:0,4:0:0:4:148:-13.0901,-1.20412,0	1/1:3:0,3:0:0:3:109:-9.7327,-0.90309,0	1/1:1:0,1:0:0:1:37:-3.52359,-0.30103,0	1/1:1:0,1:0:0:1:37:-3.16933,-0.30103,0	1/1:9:0,9:0:0:9:323:-28.2169,-2.70927,0	1/1:18:0,18:0:0:18:658:-57.212,-5.41854,0	1/1:13:0,13:0:0:13:469:-40.7326,-3.91339,0	1/1:17:0,17:0:0:17:623:-54.6052,-5.11751,0	1/1:8:0,8:0:0:8:292:-25.2182,-2.40824,0	1/1:14:0,14:0:0:14:510:-43.8977,-4.21442,0	1/1:11:0,11:0:0:11:405:-34.7502,-3.31133,0
chr05	184893	G	T	1484.08	AB=0.5;ABP=3.0103;AC=29;AF=0.966667;AN=30;AO=54;CIGAR=1X;DP=70;DPB=70;DPRA=0;EPP=16.0391;EPPR=5.18177;GTI=0;LEN=1;MEANALT=1.4;MQM=41.5556;MQMR=40;NS=15;NUMALT=1;ODDS=3.09652;PAIRED=0.166667;PAIREDR=1;PAO=0;PQA=0;PQR=0;PRO=0;QA=1930;QR=37;RO=1;RPL=0;RPP=120.27;RPPR=5.18177;RPR=54;RUN=1;SAF=18;SAP=16.0391;SAR=36;SRF=1;SRP=5.18177;SRR=0;TYPE=snp;technology.ILLUMI8A=0.166667;technology.ILLUMINA=0.833…	GT:DP:AD:RO:QR:AO:QA:GL	1/1:3:0,3:0:0:3:107:-9.69025,-0.90309,0	1/1:6:0,4:0:0:4:140:-12.2361,-1.20412,0	0/1:2:1,1:1:37:1:37:-2.97863,0,-2.92153	1/1:6:0,6:0:0:6:211:-18.7835,-1.80618,0	.	1/1:1:0,1:0:0:1:37:-3.58069,-0.30103,0	1/1:6:0,1:0:0:1:34:-2.9992,-0.30103,0	1/1:3:0,3:0:0:3:111:-10.0259,-0.90309,0	1/1:3:0,3:0:0:3:111:-10.0259,-0.90309,0	1/1:1:0,1:0:0:1:37:-3.58069,-0.30103,0	.	1/1:10:0,9:0:0:9:330:-28.6303,-2.70927,0	1/1:3:0,1:0:0:1:37:-3.22452,-0.30103,0	1/1:12:0,12:0:0:12:427:-37.6021,-3.61236,0	.	1/1:7:0,2:0:0:2:61:-5.36084,-0.60206,0	1/1:6:0,6:0:0:6:213:-18.9015,-1.80618,0	1/1:1:0,1:0:0:1:37:-3.58069,-0.30103,0
chr05	184894	T	A	1674.08	AB=0.666667;ABP=4.45795;AC=33;AF=0.970588;AN=34;AO=60;CIGAR=1X;DP=62;DPB=62;DPRA=0;EPP=23.8564;EPPR=5.18177;GTI=0;LEN=1;MEANALT=1.05882;MQM=41.6333;MQMR=40;NS=17;NUMALT=1;ODDS=9.82661;PAIRED=0.166667;PAIREDR=0;PAO=0;PQA=0;PQR=0;PRO=0;QA=2149;QR=25;RO=1;RPL=0;RPP=133.299;RPPR=5.18177;RPR=60;RUN=1;SAF=18;SAP=23.8564;SAR=42;SRF=0;SRP=5.18177;SRR=1;TYPE=snp;technology.ILLUMI8A=0.15;technology.ILLUMIN…	GT:DP:AD:RO:QR:AO:QA:GL	1/1:3:0,3:0:0:3:107:-9.69025,-0.90309,0	1/1:4:0,4:0:0:4:140:-12.5882,-1.20412,0	1/1:2:0,2:0:0:2:74:-6.80331,-0.60206,0	1/1:6:0,6:0:0:6:211:-18.7835,-1.80618,0	1/1:1:0,1:0:0:1:37:-3.58069,-0.30103,0	1/1:1:0,1:0:0:1:37:-3.58069,-0.30103,0	1/1:1:0,1:0:0:1:34:-3.33613,-0.30103,0	1/1:3:0,3:0:0:3:111:-10.0259,-0.90309,0	1/1:3:0,3:0:0:3:111:-10.0259,-0.90309,0	1/1:1:0,1:0:0:1:37:-3.58069,-0.30103,0	.	1/1:9:0,9:0:0:9:330:-28.9828,-2.70927,0	1/1:1:0,1:0:0:1:37:-3.58069,-0.30103,0	1/1:12:0,12:0:0:12:427:-37.6021,-3.61236,0	1/1:4:0,4:0:0:4:136:-12.241,-1.20412,0	1/1:2:0,2:0:0:2:61:-5.67519,-0.60206,0	0/1:6:1,4:1:25:4:148:-11.3328,0,-0.678011	1/1:3:0,3:0:0:3:111:-10.0259,-0.90309,0
chr05	185065	C	G	1982.25	AB=0.425;ABP=4.96463;AC=28;AF=0.777778;AN=36;AO=75;CIGAR=1X;DP=112;DPB=112;DPRA=4.54167;EPP=3.03925;EPPR=3.32051;GTI=3;LEN=1;MEANALT=1.75;MQM=40.2933;MQMR=41.7143;NS=18;NUMALT=1;ODDS=0.0731032;PAIRED=0.186667;PAIREDR=0.714286;PAO=0;PQA=0;PQR=0;PRO=0;QA=2737;QR=259;RO=7;RPL=75;RPP=165.871;RPPR=5.80219;RPR=0;RUN=1;SAF=38;SAP=3.03925;SAR=37;SRF=2;SRP=5.80219;SRR=5;TYPE=snp;technology.ILLUMI8A=0.0933…	GT:DP:AD:RO:QR:AO:QA:GL	1/1:2:0,2:0:0:2:74:-6.74907,-0.60206,0	1/1:5:0,3:0:0:3:111:-9.51028,-0.90309,0	1/1:2:0,2:0:0:2:74:-6.74907,-0.60206,0	0/1:4:1,2:1:37:2:74:-5.43557,0,-2.31953	0/1:7:4,2:4:148:2:74:-4.53248,0,-11.0843	1/1:3:0,2:0:0:2:72:-6.2053,-0.60206,0	0/0:2:0,0:0:0:0:0:0,0,0	0/1:12:1,4:1:37:4:148:-11.2296,0,-1.71747	0/0:1:0,0:0:0:0:0:0,0,0	1/1:6:0,4:0:0:4:148:-12.6811,-1.20412,0	1/1:3:0,3:0:0:3:109:-9.77032,-0.90309,0	0/1:17:1,9:1:37:9:324:-24.889,0,-0.160863	1/1:6:0,5:0:0:5:183:-15.7204,-1.50515,0	1/1:8:0,6:0:0:6:220:-18.8927,-1.80618,0	1/1:8:0,8:0:0:8:288:-25.1854,-2.40824,0	1/1:7:0,6:0:0:6:222:-19.1269,-1.80618,0	1/1:12:0,11:0:0:11:400:-34.6245,-3.31133,0	1/1:7:0,6:0:0:6:216:-18.6152,-1.80618,0
chr05	190909	A	G	2267.25	AB=0.702128;ABP=19.6891;AC=27;AF=0.84375;AN=32;AO=90;CIGAR=1X;DP=106;DPB=106;DPRA=7;EPP=54.064;EPPR=29.068;GTI=1;LEN=1;MEANALT=1.06667;MQM=41.9333;MQMR=42;NS=16;NUMALT=1;ODDS=2.1835;PAIRED=0.444444;PAIREDR=0;PAO=0;PQA=0;PQR=0;PRO=0;QA=3288;QR=444;RO=12;RPL=0;RPP=198.443;RPPR=29.068;RPR=90;RUN=1;SAF=68;SAP=54.064;SAR=22;SRF=0;SRP=29.068;SRR=12;TYPE=snp;technology.ILLUMI8A=0.0444444;technology.ILLU…	GT:DP:AD:RO:QR:AO:QA:GL	1/1:2:0,2:0:0:2:68:-6.31514,-0.60206,0	0/0:1:1,0:1:37:0:0:0,-0.30103,-3.58069	1/1:4:0,4:0:0:4:148:-13.2486,-1.20412,0	1/1:3:0,3:0:0:3:111:-10.0259,-0.90309,0	1/1:7:0,7:0:0:7:259:-22.812,-2.10721,0	.	1/1:2:0,2:0:0:2:74:-6.80331,-0.60206,0	1/1:3:0,3:0:0:3:111:-10.0259,-0.90309,0	1/1:1:0,1:0:0:1:37:-3.58069,-0.30103,0	1/1:5:0,5:0:0:5:173:-15.5257,-1.50515,0	1/1:2:0,2:0:0:2:74:-6.80331,-0.60206,0	1/1:7:0,7:0:0:7:247:-21.8683,-2.10721,0	0/1:7:2,5:2:74:5:185:-14.364,0,-4.6961	1/1:17:1,16:1:37:16:580:-47.3522,-1.53682,0	.	1/1:5:0,5:0:0:5:185:-16.4712,-1.50515,0	0/1:25:5,16:5:185:16:592:-45.2403,0,-9.79147	0/1:15:3,12:3:111:12:444:-34.5141,0,-5.51048
chr05	191117	G	T	2246.09	AB=0.625;ABP=5.18177;AC=34;AF=0.944444;AN=36;AO=83;CIGAR=1X;DP=90;DPB=90;DPRA=0;EPP=3.24576;EPPR=3.32051;GTI=0;LEN=1;MEANALT=1;MQM=41.2771;MQMR=40;NS=18;NUMALT=1;ODDS=4.35591;PAIRED=0.445783;PAIREDR=0.428571;PAO=0;PQA=0;PQR=0;PRO=0;QA=2989;QR=259;RO=7;RPL=83;RPP=183.243;RPPR=18.2106;RPR=0;RUN=1;SAF=40;SAP=3.24576;SAR=43;SRF=4;SRP=3.32051;SRR=3;TYPE=snp;technology.ILLUMI8A=0.144578;technology.ILLU…	GT:DP:AD:RO:QR:AO:QA:GL	1/1:6:0,6:0:0:6:217:-19.1961,-1.80618,0	1/1:1:0,1:0:0:1:37:-3.58069,-0.30103,0	1/1:7:0,7:0:0:7:259:-22.9164,-2.10721,0	1/1:5:0,5:0:0:5:181:-15.9981,-1.50515,0	1/1:3:0,3:0:0:3:98:-8.81103,-0.90309,0	1/1:4:0,4:0:0:4:146:-13.048,-1.20412,0	1/1:1:0,1:0:0:1:24:-2.38927,-0.30103,0	1/1:1:0,1:0:0:1:32:-3.15863,-0.30103,0	1/1:2:0,2:0:0:2:61:-5.67519,-0.60206,0	1/1:3:0,3:0:0:3:111:-10.0259,-0.90309,0	1/1:1:0,1:0:0:1:37:-3.52359,-0.30103,0	0/1:11:4,7:4:148:7:257:-19.4069,0,-9.72597	1/1:6:0,6:0:0:6:213:-18.9538,-1.80618,0	1/1:20:1,19:1:37:19:694:-56.9477,-2.49701,0	0/1:5:2,3:2:74:3:109:-8.22755,0,-5.18968	1/1:3:0,3:0:0:3:108:-9.79768,-0.90309,0	1/1:9:0,9:0:0:9:331:-29.0277,-2.70927,0	1/1:2:0,2:0:0:2:74:-6.80331,-0.60206,0
chr05	191118	T	G	2433.8	AB=0;ABP=0;AC=36;AF=1;AN=36;AO=85;CIGAR=1X;DP=86;DPB=86;DPRA=0;EPP=3.64897;EPPR=5.18177;GTI=0;LEN=1;MEANALT=1;MQM=41.1529;MQMR=40;NS=18;NUMALT=1;ODDS=10.555;PAIRED=0.458824;PAIREDR=0;PAO=0;PQA=0;PQR=0;PRO=0;QA=3072;QR=25;RO=1;RPL=85;RPP=187.585;RPPR=5.18177;RPR=0;RUN=1;SAF=40;SAP=3.64897;SAR=45;SRF=1;SRP=5.18177;SRR=0;TYPE=snp;technology.ILLUMI8A=0.141176;technology.ILLUMINA=0.858824;ANN=G|splice…	GT:DP:AD:RO:QR:AO:QA:GL	1/1:6:0,6:0:0:6:217:-19.1961,-1.80618,0	1/1:1:0,1:0:0:1:37:-3.58069,-0.30103,0	1/1:5:0,5:0:0:5:185:-16.4712,-1.50515,0	1/1:5:0,5:0:0:5:181:-15.9981,-1.50515,0	1/1:2:0,2:0:0:2:74:-6.69483,-0.60206,0	1/1:4:0,4:0:0:4:146:-13.048,-1.20412,0	1/1:1:0,1:0:0:1:24:-2.38927,-0.30103,0	1/1:1:0,1:0:0:1:32:-3.15863,-0.30103,0	1/1:2:0,2:0:0:2:61:-5.67519,-0.60206,0	1/1:3:0,3:0:0:3:111:-10.0259,-0.90309,0	1/1:1:0,1:0:0:1:37:-3.52359,-0.30103,0	1/1:11:0,11:0:0:11:401:-35.1386,-3.31133,0	1/1:5:0,5:0:0:5:176:-15.7285,-1.50515,0	1/1:20:1,19:1:25:19:694:-57.9847,-3.53408,0	1/1:5:0,5:0:0:5:183:-16.0771,-1.50515,0	1/1:3:0,3:0:0:3:108:-9.79768,-0.90309,0	1/1:9:0,9:0:0:9:331:-29.0277,-2.70927,0	1/1:2:0,2:0:0:2:74:-6.80331,-0.60206,0
chr05	191119	C	G	1990.22	AB=0;ABP=0;AC=34;AF=1;AN=34;AO=70;CIGAR=1X;DP=78;DPB=78;DPRA=0;EPP=4.99565;EPPR=5.18177;GTI=0;LEN=1;MEANALT=1.17647;MQM=41.1714;MQMR=40;NS=17;NUMALT=1;ODDS=10.8845;PAIRED=0.5;PAIREDR=0;PAO=0;PQA=0;PQR=0;PRO=0;QA=2534;QR=37;RO=1;RPL=70;RPP=155.013;RPPR=5.18177;RPR=0;RUN=1;SAF=31;SAP=4.99565;SAR=39;SRF=1;SRP=5.18177;SRR=0;TYPE=snp;technology.ILLUMI8A=0.171429;technology.ILLUMINA=0.828571;ANN=G|spli…	GT:DP:AD:RO:QR:AO:QA:GL	1/1:6:0,6:0:0:6:217:-19.1961,-1.80618,0	1/1:1:0,1:0:0:1:37:-3.58069,-0.30103,0	1/1:4:0,4:0:0:4:148:-13.2486,-1.20412,0	1/1:4:0,4:0:0:4:144:-12.7729,-1.20412,0	1/1:2:0,2:0:0:2:74:-6.69483,-0.60206,0	1/1:4:0,4:0:0:4:146:-13.048,-1.20412,0	1/1:1:0,1:0:0:1:24:-2.38927,-0.30103,0	1/1:1:0,1:0:0:1:32:-3.15863,-0.30103,0	.	1/1:3:0,3:0:0:3:111:-10.0259,-0.90309,0	1/1:1:0,1:0:0:1:37:-3.52359,-0.30103,0	1/1:10:0,6:0:0:6:220:-19.1462,-1.80618,0	1/1:5:0,5:0:0:5:176:-15.7285,-1.50515,0	1/1:20:1,18:1:37:18:657:-53.7764,-2.54834,0	1/1:5:0,3:0:0:3:109:-9.38224,-0.90309,0	1/1:2:0,2:0:0:2:71:-6.57098,-0.60206,0	1/1:7:0,7:0:0:7:257:-22.5812,-2.10721,0	1/1:2:0,2:0:0:2:74:-6.80331,-0.60206,0
chr05	191122	A	C	1550.11	AB=0.571429;ABP=3.63072;AC=28;AF=0.933333;AN=30;AO=58;CIGAR=1X;DP=65;DPB=65;DPRA=0;EPP=4.35811;EPPR=3.32051;GTI=0;LEN=1;MEANALT=1;MQM=41.1379;MQMR=40;NS=15;NUMALT=1;ODDS=3.81373;PAIRED=0.465517;PAIREDR=0.428571;PAO=0;PQA=0;PQR=0;PRO=0;QA=2111;QR=259;RO=7;RPL=58;RPP=128.956;RPPR=18.2106;RPR=0;RUN=1;SAF=26;SAP=4.35811;SAR=32;SRF=4;SRP=3.32051;SRR=3;TYPE=snp;technology.ILLUMI8A=0.137931;technology.I…	GT:DP:AD:RO:QR:AO:QA:GL	1/1:4:0,4:0:0:4:147:-13.1318,-1.20412,0	.	1/1:4:0,4:0:0:4:148:-13.2486,-1.20412,0	1/1:4:0,4:0:0:4:144:-12.7729,-1.20412,0	1/1:2:0,2:0:0:2:74:-6.69483,-0.60206,0	1/1:4:0,4:0:0:4:146:-13.048,-1.20412,0	.	1/1:1:0,1:0:0:1:32:-3.15863,-0.30103,0	.	1/1:3:0,3:0:0:3:111:-10.0259,-0.90309,0	1/1:1:0,1:0:0:1:37:-3.52359,-0.30103,0	0/1:9:4,5:4:148:5:183:-13.5625,0,-10.328	1/1:5:0,5:0:0:5:176:-15.7285,-1.50515,0	1/1:14:1,13:1:37:13:476:-38.0141,-0.690826,0	0/1:5:2,3:2:74:3:109:-8.22755,0,-5.18968	1/1:2:0,2:0:0:2:71:-6.57098,-0.60206,0	1/1:6:0,6:0:0:6:220:-19.3578,-1.80618,0	1/1:1:0,1:0:0:1:37:-3.58069,-0.30103,0
chr05	191125	G	C	1086.4	AB=0.555556;ABP=3.25157;AC=23;AF=0.821429;AN=28;AO=42;CIGAR=1X;DP=56;DPB=56;DPRA=2.94444;EPP=6.31921;EPPR=3.32051;GTI=2;LEN=1;MEANALT=1.25;MQM=41.381;MQMR=40;NS=14;NUMALT=1;ODDS=1.57202;PAIRED=0.452381;PAIREDR=0.428571;PAO=0;PQA=0;PQR=0;PRO=0;QA=1530;QR=259;RO=7;RPL=42;RPP=94.2121;RPPR=18.2106;RPR=0;RUN=1;SAF=17;SAP=6.31921;SAR=25;SRF=4;SRP=3.32051;SRR=3;TYPE=snp;technology.ILLUMI8A=0.190476;tech…	GT:DP:AD:RO:QR:AO:QA:GL	1/1:4:0,4:0:0:4:147:-13.1318,-1.20412,0	.	1/1:4:0,4:0:0:4:148:-13.2486,-1.20412,0	1/1:4:0,3:0:0:3:109:-9.39225,-0.90309,0	1/1:2:0,2:0:0:2:74:-6.69483,-0.60206,0	1/1:4:0,4:0:0:4:146:-13.048,-1.20412,0	.	.	.	1/1:1:0,1:0:0:1:37:-3.58069,-0.30103,0	0/0:1:0,0:0:0:0:0:0,0,0	0/1:9:4,5:4:148:5:183:-13.5625,0,-10.328	1/1:5:0,5:0:0:5:176:-15.7285,-1.50515,0	1/1:12:1,10:1:37:10:365:-28.5003,-0.140095,0	0/0:2:2,0:2:74:0:0:0,-0.60206,-6.69483	1/1:2:0,2:0:0:2:71:-6.57098,-0.60206,0	1/1:5:0,1:0:0:1:37:-3.22445,-0.30103,0	1/1:1:0,1:0:0:1:37:-3.58069,-0.30103,0
chr05	191780	AT	TA	187.343	AB=0;ABP=0;AC=2;AF=0.25;AN=8;AO=11;CIGAR=2X;DP=18;DPB=22;DPRA=4.71429;EPP=26.8965;EPPR=5.80219;GTI=1;LEN=2;MEANALT=1;MQM=42;MQMR=42;NS=4;NUMALT=1;ODDS=1.43406;PAIRED=1;PAIREDR=0.285714;PAO=1;PQA=37;PQR=0;PRO=0;QA=407;QR=259;RO=7;RPL=0;RPP=26.8965;RPPR=18.2106;RPR=11;RUN=1;SAF=11;SAP=26.8965;SAR=0;SRF=2;SRP=5.80219;SRR=5;TYPE=complex;technology.ILLUMI8A=0;technology.ILLUMINA=1;ANN=TA|splice_region…	GT:DP:AD:RO:QR:AO:QA:GL	.	.	.	0/0:3:3,0:3:111:0:0:0,-0.90309,-10.0259	.	.	.	.	.	.	.	0/0:3:3,0:3:111:0:0:0,-0.90309,-10.0259	.	0/0:1:1,0:1:37:0:0:0,-0.30103,-3.22548	1/1:11:0,11:0:0:11:407:-35.8069,-3.31133,0	.	.	.
chr05	191782	AC	CT	185.937	AB=0.269231;ABP=39.0901;AC=5;AF=0.138889;AN=36;AO=21;CIGAR=2X;DP=153;DPB=154;DPRA=2.704;EPP=48.6112;EPPR=4.11327;GTI=2;LEN=2;MEANALT=1;MQM=42;MQMR=41.2857;NS=18;NUMALT=1;ODDS=1.27752;PAIRED=0;PAIREDR=0.563492;PAO=1;PQA=37;PQR=0;PRO=0;QA=777;QR=4631;RO=126;RPL=0;RPP=48.6112;RPPR=276.616;RPR=21;RUN=1;SAF=0;SAP=48.6112;SAR=21;SRF=67;SRP=4.11327;SRR=59;TYPE=mnp;technology.ILLUMI8A=0.047619;technology…	GT:DP:AD:RO:QR:AO:QA:GL	0/1:2:1,1:1:37:1:37:-2.97863,0,-2.92153	0/0:5:5,0:5:185:0:0:0,-1.50515,-16.3661	0/0:2:2,0:2:74:0:0:0,-0.60206,-6.80331	0/1:4:1,3:1:37:3:111:-8.82181,0,-2.31947	0/0:8:7,0:7:259:0:0:0,-2.10721,-22.2457	0/0:1:1,0:1:37:0:0:0,-0.30103,-3.58069	0/0:2:2,0:2:68:0:0:0,-0.60206,-6.31514	0/0:5:5,0:5:185:0:0:0,-1.50515,-16.4186	0/0:12:7,0:7:259:0:0:0,-2.10721,-22.4673	0/0:2:2,0:2:74:0:0:0,-0.60206,-6.74907	0/0:4:4,0:4:148:0:0:0,-1.20412,-13.2486	0/0:15:15,0:15:555:0:0:0,-4.51545,-48.3868	0/0:10:10,0:10:364:0:0:0,-3.0103,-32.0128	0/1:18:16,2:16:573:2:74:-1.38477,0,-44.5938	0/1:32:20,12:20:740:12:444:-29.0385,0,-54.6645	0/0:7:7,0:7:259:0:0:0,-2.10721,-22.6554	0/1:22:19,3:19:703:3:111:-3.40327,0,-54.6551	0/0:2:2,0:2:74:0:0:0,-0.60206,-6.74907
chr05	191934	C	G	6.12348e-14	AB=0;ABP=0;AC=0;AF=0;AN=36;AO=17;CIGAR=1X;DP=1362;DPB=1362;DPRA=2.37793;EPP=39.9253;EPPR=105.612;GTI=0;LEN=1;MEANALT=1;MQM=42;MQMR=41.9539;NS=18;NUMALT=1;ODDS=53.8479;PAIRED=0;PAIREDR=0.8125;PAO=0;PQA=0;PQR=0;PRO=0;QA=593;QR=49512;RO=1344;RPL=17;RPP=39.9253;RPPR=24.0077;RPR=0;RUN=1;SAF=17;SAP=39.9253;SAR=0;SRF=801;SRP=110.556;SRR=543;TYPE=snp;technology.ILLUMI8A=0.0588235;technology.ILLUMINA=0.94…	GT:DP:AD:RO:QR:AO:QA:GL	0/0:62:61,1:61:2257:1:37:0,-15.0832,-193.357	0/0:33:33,0:33:1209:0:0:0,-9.93399,-105.721	0/0:48:48,0:48:1776:0:0:0,-14.4494,-155.044	0/0:41:41,0:41:1493:0:0:0,-12.3422,-130.52	0/0:28:28,0:28:1036:0:0:0,-8.42884,-90.5915	0/0:41:41,0:41:1517:0:0:0,-12.3422,-132.434	0/0:44:44,0:44:1628:0:0:0,-13.2453,-142.153	0/0:56:56,0:56:2072:0:0:0,-16.8577,-180.825	0/0:53:52,0:52:1912:0:0:0,-15.6536,-166.491	0/0:35:35,0:35:1295:0:0:0,-10.536,-113.15	0/0:46:46,0:46:1702:0:0:0,-13.8474,-148.547	0/0:163:163,0:163:6007:0:0:0,-49.0679,-523.066	0/0:85:85,0:85:3097:0:0:0,-25.5875,-270.2	0/0:136:135,1:135:4983:1:37:0,-37.3594,-430.644	0/0:130:118,12:118:4306:12:408:0,-3.07257,-339.66	0/0:54:54,0:54:1998:0:0:0,-16.2556,-174.225	0/0:223:220,3:220:8128:3:111:0,-57.1038,-698.071	0/0:84:84,0:84:3096:0:0:0,-25.2865,-270.077
chr05	192282	C	T	2.14262e-14	AB=0;ABP=0;AC=0;AF=0;AN=36;AO=12;CIGAR=1X;DP=1743;DPB=1743;DPRA=1.83725;EPP=29.068;EPPR=17.6508;GTI=0;LEN=1;MEANALT=1;MQM=42;MQMR=41.9757;NS=18;NUMALT=1;ODDS=79.0768;PAIRED=1;PAIREDR=0.927168;PAO=0;PQA=0;PQR=0;PRO=0;QA=444;QR=63806;RO=1730;RPL=0;RPP=29.068;RPPR=26.9141;RPR=12;RUN=1;SAF=12;SAP=29.068;SAR=0;SRF=913;SRP=14.5781;SRR=817;TYPE=snp;technology.ILLUMI8A=0;technology.ILLUMINA=1;ANN=T|synon…	GT:DP:AD:RO:QR:AO:QA:GL	0/0:51:51,0:51:1887:0:0:0,-15.3525,-164.712	0/0:59:59,0:59:2171:0:0:0,-17.7608,-189.511	0/0:55:55,0:55:2035:0:0:0,-16.5566,-177.602	0/0:62:62,0:62:2282:0:0:0,-18.6639,-199.178	0/0:44:44,0:44:1628:0:0:0,-13.2453,-142.153	0/0:59:59,0:59:2183:0:0:0,-17.7608,-190.441	0/0:69:69,0:69:2553:0:0:0,-20.7711,-222.719	0/0:100:100,0:100:3688:0:0:0,-30.103,-321.536	0/0:52:52,0:52:1924:0:0:0,-15.6536,-167.728	0/0:33:33,0:33:1209:0:0:0,-9.93399,-105.721	0/0:60:60,0:60:2208:0:0:0,-18.0618,-192.733	0/0:216:216,0:216:7956:0:0:0,-65.0225,-693.502	0/0:118:118,0:118:4354:0:0:0,-35.5215,-379.646	0/0:183:182,0:182:6722:0:0:0,-54.7875,-585.433	0/0:170:158,12:158:5834:12:444:0,-12.1456,-469.007	0/0:69:69,0:69:2553:0:0:0,-20.7711,-222.616	0/0:260:260,0:260:9560:0:0:0,-78.2678,-833.336	0/0:83:83,0:83:3059:0:0:0,-24.9855,-266.854
chr05	192944	CAAAAGGGG	CAAAAAGGGG	1.14106e-10	AB=0.0969697;ABP=235.805;AC=1;AF=0.0277778;AN=36;AO=16;CIGAR=1M1I8M;DP=1534;DPB=1536;DPRA=2.04894;EPP=37.7539;EPPR=7.23164;GTI=0;LEN=1;MEANALT=2;MQM=42;MQMR=41.9973;NS=18;NUMALT=1;ODDS=24.3631;PAIRED=1;PAIREDR=0.942667;PAO=0;PQA=0;PQR=0;PRO=0;QA=592;QR=54272;RO=1500;RPL=8;RPP=3.0103;RPPR=8.22183;RPR=8;RUN=1;SAF=8;SAP=3.0103;SAR=8;SRF=717;SRP=9.31626;SRR=783;TYPE=ins;technology.ILLUMI8A=0;technolo…	GT:DP:AD:RO:QR:AO:QA:GL	0/0:11:11,0:11:402:0:0:0,-3.31133,-35.4394	0/0:49:49,0:49:1775:0:0:0,-14.7505,-155.512	0/0:37:37,0:37:1350:0:0:0,-11.1381,-118.205	0/0:58:58,0:58:2103:0:0:0,-17.4597,-184.136	0/0:43:43,0:43:1538:0:0:0,-12.9443,-134.909	0/0:28:28,0:28:1015:0:0:0,-8.42884,-89.0467	0/0:99:99,0:99:3590:0:0:0,-29.802,-313.973	0/0:88:88,0:88:3168:0:0:0,-26.4906,-277.406	0/0:50:50,0:50:1799:0:0:0,-15.0515,-157.721	0/0:44:42,0:42:1534:0:0:0,-12.6433,-133.891	0/0:77:77,0:77:2763:0:0:0,-23.1793,-242.046	0/0:161:159,0:159:5757:0:0:0,-47.8638,-503.155	0/0:84:84,0:84:3044:0:0:0,-25.2865,-266.326	0/0:179:179,0:179:6474:0:0:0,-53.8844,-566.248	0/1:165:140,16:140:5076:16:592:-4.609,0,-396.503	0/0:57:57,0:57:2049:0:0:0,-17.1587,-179.628	0/0:204:199,0:199:7229:0:0:0,-59.905,-631.34	0/0:100:100,0:100:3606:0:0:0,-30.103,-315.667
chr05	198737	T	G	291.975	AB=0.208;ABP=95.5845;AC=2;AF=0.0555556;AN=36;AO=32;CIGAR=1X;DP=575;DPB=575;DPRA=1.65926;EPP=4.09604;EPPR=19.0002;GTI=1;LEN=1;MEANALT=1;MQM=41.6875;MQMR=41.7774;NS=18;NUMALT=1;ODDS=0.139962;PAIRED=0.8125;PAIREDR=0.586271;PAO=0;PQA=0;PQR=0;PRO=0;QA=1160;QR=19859;RO=539;RPL=32;RPP=72.4974;RPPR=1130.41;RPR=0;RUN=1;SAF=18;SAP=4.09604;SAR=14;SRF=243;SRP=14.3269;SRR=296;TYPE=snp;technology.ILLUMI8A=0.06…	GT:DP:AD:RO:QR:AO:QA:GL	0/0:23:21,2:21:777:2:74:0,-0.120379,-61.0748	0/0:21:21,0:21:777:0:0:0,-6.32163,-67.8781	0/0:29:28,0:28:1024:0:0:0,-8.42884,-89.043	0/0:27:26,0:26:962:0:0:0,-7.82678,-83.3754	0/0:23:23,0:23:851:0:0:0,-6.92369,-74.4783	0/0:20:20,0:20:740:0:0:0,-6.0206,-64.7588	0/0:35:35,0:35:1283:0:0:0,-10.536,-111.806	0/0:46:44,0:44:1628:0:0:0,-13.2453,-141.383	0/0:25:25,0:25:925:0:0:0,-7.52575,-80.872	0/0:20:20,0:20:740:0:0:0,-6.0206,-64.7588	0/0:35:34,1:34:1258:1:37:0,-6.95536,-106.295	0/0:20:20,0:20:740:0:0:0,-6.0206,-64.7588	0/0:35:35,0:35:1283:0:0:0,-10.536,-112.166	0/0:41:38,3:38:1406:3:111:0,-2.47617,-112.591	0/1:109:85,24:85:3121:24:864:-42.919,0,-238.935	0/0:30:30,0:30:1098:0:0:0,-9.0309,-95.9496	0/1:16:14,2:14:506:2:74:-1.87835,0,-39.6184	0/0:20:20,0:20:740:0:0:0,-6.0206,-64.8105
chr05	201729	A	C	152.477	AB=0;ABP=0;AC=2;AF=0.0714286;AN=28;AO=11;CIGAR=1X;DP=69;DPB=69;DPRA=2.46552;EPP=26.8965;EPPR=3.60933;GTI=0;LEN=1;MEANALT=1;MQM=42;MQMR=42;NS=14;NUMALT=1;ODDS=1.39844;PAIRED=1;PAIREDR=0.948276;PAO=0;PQA=0;PQR=0;PRO=0;QA=394;QR=2110;RO=58;RPL=11;RPP=26.8965;RPPR=3.16006;RPR=0;RUN=1;SAF=0;SAP=26.8965;SAR=11;SRF=31;SRP=3.60933;SRR=27;TYPE=snp;technology.ILLUMI8A=0;technology.ILLUMINA=1;ANN=C|intron_v…	GT:DP:AD:RO:QR:AO:QA:GL	.	0/0:2:2,0:2:74:0:0:0,-0.60206,-6.80331	0/0:7:7,0:7:259:0:0:0,-2.10721,-22.9164	.	0/0:4:4,0:4:148:0:0:0,-1.20412,-13.2486	0/0:2:2,0:2:62:0:0:0,-0.60206,-5.76853	0/0:5:5,0:5:185:0:0:0,-1.50515,-16.4712	0/0:11:11,0:11:407:0:0:0,-3.31133,-35.8069	.	0/0:2:2,0:2:62:0:0:0,-0.60206,-5.76853	0/0:3:3,0:3:111:0:0:0,-0.90309,-10.0259	0/0:8:8,0:8:296:0:0:0,-2.40824,-26.139	.	0/0:4:4,0:4:136:0:0:0,-1.20412,-12.241	1/1:11:0,11:0:0:11:394:-34.7274,-3.31133,0	0/0:4:4,0:4:148:0:0:0,-1.20412,-13.2486	0/0:3:3,0:3:111:0:0:0,-0.90309,-10.0259	0/0:3:3,0:3:111:0:0:0,-0.90309,-10.0259
chr05	206484	T	A	3807.44	AB=0.716049;ABP=68.6906;AC=23;AF=0.638889;AN=36;AO=159;CIGAR=1X;DP=214;DPB=214;DPRA=0;EPP=19.7402;EPPR=61.5258;GTI=4;LEN=1;MEANALT=1.5;MQM=41.5597;MQMR=40.3158;NS=18;NUMALT=1;ODDS=0.445465;PAIRED=0.477987;PAIREDR=0.842105;PAO=0;PQA=0;PQR=0;PRO=0;QA=5785;QR=1406;RO=38;RPL=159;RPP=348.274;RPPR=69.0688;RPR=0;RUN=1;SAF=62;SAP=19.7402;SAR=97;SRF=3;SRP=61.5258;SRR=35;TYPE=snp;technology.ILLUMI8A=0.2327…	GT:DP:AD:RO:QR:AO:QA:GL	0/1:15:6,5:6:222:5:173:-11.8101,0,-15.7655	1/1:17:1,13:1:37:13:465:-37.3229,-1.04461,0	1/1:2:0,2:0:0:2:74:-6.80331,-0.60206,0	0/1:10:1,7:1:37:7:258:-19.975,0,-0.814381	0/1:18:5,13:5:185:13:475:-36.222,0,-10.8425	0/1:15:3,12:3:111:12:437:-33.7469,0,-5.45719	0/1:10:2,7:2:74:7:259:-19.797,0,-3.62939	0/1:14:2,12:2:74:12:437:-34.2912,0,-2.48041	0/1:7:2,5:2:74:5:184:-14.1953,0,-4.58762	0/1:15:3,12:3:111:12:429:-33.1166,0,-5.35061	0/1:18:3,14:3:111:14:513:-39.4623,0,-4.39191	1/1:18:1,17:1:37:17:621:-50.9138,-1.89495,0	0/1:14:2,12:2:74:12:438:-34.2915,0,-2.48041	0/1:5:2,2:2:74:2:69:-4.82621,0,-5.13454	1/1:3:0,3:0:0:3:109:-9.83928,-0.90309,0	1/1:12:0,8:0:0:8:296:-25.781,-2.40824,0	0/1:12:2,10:2:74:10:363:-28.3539,0,-3.08247	0/1:9:3,5:3:111:5:185:-13.6525,0,-7.154
chr05	206486	A	T	2459.78	AB=0.512195;ABP=3.06326;AC=32;AF=0.888889;AN=36;AO=92;CIGAR=1X;DP=136;DPB=136;DPRA=0;EPP=9.05266;EPPR=3.44459;GTI=1;LEN=1;MEANALT=1.88889;MQM=41.3261;MQMR=42;NS=18;NUMALT=1;ODDS=4.8289;PAIRED=0.48913;PAIREDR=0.8;PAO=0;PQA=0;PQR=0;PRO=0;QA=3342;QR=185;RO=5;RPL=92;RPP=202.786;RPPR=3.44459;RPR=0;RUN=1;SAF=38;SAP=9.05266;SAR=54;SRF=2;SRP=3.44459;SRR=3;TYPE=snp;technology.ILLUMI8A=0.195652;technology.…	GT:DP:AD:RO:QR:AO:QA:GL	0/1:8:1,2:1:37:2:74:-5.54378,0,-2.32048	1/1:7:0,6:0:0:6:218:-18.9749,-1.80618,0	1/1:2:0,2:0:0:2:74:-6.80331,-0.60206,0	1/1:9:0,6:0:0:6:221:-19.1632,-1.80618,0	0/1:15:2,9:2:74:9:327:-25.0846,0,-3.13581	1/1:7:0,5:0:0:5:178:-15.3972,-1.50515,0	1/1:7:0,5:0:0:5:185:-16.065,-1.50515,0	0/1:12:1,7:1:37:7:252:-19.6276,0,-0.814952	1/1:4:0,2:0:0:2:73:-6.27855,-0.60206,0	1/1:8:0,5:0:0:5:182:-15.7588,-1.50515,0	1/1:11:0,6:0:0:6:217:-18.7993,-1.80618,0	1/1:16:0,15:0:0:15:547:-47.6456,-4.51545,0	1/1:5:0,3:0:0:3:105:-9.14097,-0.90309,0	1/1:3:0,2:0:0:2:69:-6.03414,-0.60206,0	1/1:1:0,1:0:0:1:35:-3.3807,-0.30103,0	1/1:5:0,5:0:0:5:185:-16.4712,-1.50515,0	1/1:10:0,8:0:0:8:289:-25.1675,-2.40824,0	0/1:6:1,3:1:37:3:111:-8.46717,0,-2.0204
chr05	207090	CTTGT	ATAGG	840.971	AB=0.589744;ABP=5.73856;AC=22;AF=0.6875;AN=32;AO=41;CIGAR=1X1M1X1M1X;DP=69;DPB=111.2;DPRA=1.26531;EPP=26.3669;EPPR=9.26925;GTI=0;LEN=5;MEANALT=1.28571;MQM=41.3171;MQMR=42;NS=16;NUMALT=1;ODDS=1.0275;PAIRED=0.0487805;PAIREDR=1;PAO=94;PQA=2672;PQR=0;PRO=14;QA=1487;QR=592;RO=17;RPL=0;RPP=92.0407;RPPR=9.26925;RPR=41;RUN=1;SAF=10;SAP=26.3669;SAR=31;SRF=13;SRP=13.3567;SRR=4;TYPE=complex;technology.ILLUM…	GT:DP:AD:RO:QR:AO:QA:GL	0/1:2:1,1:1:37:1:37:-2.62875,0,-2.62875	1/1:2:0,2:0:0:2:72:-6.23065,-0.60206,0	0/0:4:2,0:2:74:0:0:0,-0.60206,-6.4661	1/1:2:0,2:0:0:2:74:-6.36394,-0.60206,0	.	1/1:6:0,6:0:0:6:215:-18.8068,-1.80618,0	0/1:5:1,1:1:37:1:37:-2.58073,0,-2.63307	0/1:6:3,3:3:80:3:108:-7.58803,0,-5.36008	0/1:5:3,2:3:111:2:74:-4.91451,0,-8.19539	1/1:3:0,1:0:0:1:36:-3.11626,-0.30103,0	1/1:4:0,2:0:0:2:72:-6.32412,-0.60206,0	1/1:3:0,2:0:0:2:74:-6.40648,-0.60206,0	1/1:2:0,2:0:0:2:74:-6.45982,-0.60206,0	.	0/1:18:4,14:4:145:14:503:-38.5389,0,-7.2494	0/0:3:2,0:2:71:0:0:0,-0.60206,-6.26511	1/1:1:0,1:0:0:1:37:-3.52359,-0.30103,0	0/1:3:1,2:1:37:2:74:-5.48886,0,-2.31953
chr05	207191	G	A	135.967	AB=0.30303;ABP=14.1309;AC=1;AF=0.0277778;AN=36;AO=10;CIGAR=1X;DP=598;DPB=598;DPRA=0.99292;EPP=3.0103;EPPR=8.91907;GTI=0;LEN=1;MEANALT=1;MQM=42;MQMR=41.5578;NS=18;NUMALT=1;ODDS=31.0262;PAIRED=1;PAIREDR=0.401361;PAO=0;PQA=0;PQR=0;PRO=0;QA=370;QR=21552;RO=588;RPL=10;RPP=24.725;RPPR=92.8827;RPR=0;RUN=1;SAF=5;SAP=3.0103;SAR=5;SRF=348;SRP=46.0852;SRR=240;TYPE=snp;technology.ILLUMI8A=0;technology.ILLUMI…	GT:DP:AD:RO:QR:AO:QA:GL	0/0:38:38,0:38:1382:0:0:0,-11.4391,-120.645	0/0:24:24,0:24:876:0:0:0,-7.22472,-76.5096	0/0:50:50,0:50:1826:0:0:0,-15.0515,-159.056	0/0:31:31,0:31:1135:0:0:0,-9.33193,-99.0648	0/0:26:26,0:26:950:0:0:0,-7.82678,-83.1101	0/0:36:36,0:36:1332:0:0:0,-10.8371,-115.96	0/0:28:28,0:28:1024:0:0:0,-8.42884,-89.1945	0/0:37:37,0:37:1333:0:0:0,-11.1381,-116.336	0/0:26:26,0:26:950:0:0:0,-7.82678,-83.0024	0/0:31:31,0:31:1135:0:0:0,-9.33193,-98.8113	0/0:27:27,0:27:987:0:0:0,-8.12781,-85.9717	0/0:34:34,0:34:1246:0:0:0,-10.235,-108.737	0/0:28:28,0:28:1024:0:0:0,-8.42884,-89.1429	0/1:33:23,10:23:851:10:370:-22.6503,0,-64.0796	0/0:60:60,0:60:2208:0:0:0,-18.0618,-191.446	0/0:27:27,0:27:999:0:0:0,-8.12781,-86.956	0/0:30:30,0:30:1110:0:0:0,-9.0309,-96.9335	0/0:32:32,0:32:1184:0:0:0,-9.63296,-103.173
chr05	207242	GT	AA	593.38	AB=0.219355;ABP=215.086;AC=10;AF=0.277778;AN=36;AO=83;CIGAR=2X;DP=590;DPB=599;DPRA=0;EPP=113.546;EPPR=6.74371;GTI=2;LEN=2;MEANALT=2.33333;MQM=40.988;MQMR=41.8947;NS=18;NUMALT=1;ODDS=0.414791;PAIRED=0;PAIREDR=0.587719;PAO=12;PQA=444;PQR=0;PRO=0;QA=3008;QR=16781;RO=456;RPL=83;RPP=183.243;RPPR=52.5542;RPR=0;RUN=1;SAF=74;SAP=113.546;SAR=9;SRF=259;SRP=21.3154;SRR=197;TYPE=mnp;technology.ILLUMI8A=0.132…	GT:DP:AD:RO:QR:AO:QA:GL	0/0:39:33,2:33:1215:2:74:0,-4.08777,-99.4436	0/1:22:16,3:16:592:3:104:-3.39239,0,-45.8146	0/0:49:45,4:45:1659:4:142:0,-2.33102,-131.671	0/1:32:23,5:23:851:5:185:-7.58563,0,-65.6997	0/0:32:31,1:31:1135:1:37:0,-6.10937,-95.7043	0/1:27:18,5:18:660:5:180:-8.65239,0,-50.5712	0/0:30:26,1:26:962:1:37:0,-4.95657,-80.622	0/0:38:35,2:35:1283:2:72:0,-4.92924,-105.551	0/0:24:21,2:21:777:2:74:0,-0.527931,-61.1814	0/1:25:14,10:14:518:10:361:-24.1075,0,-37.8945	0/1:21:14,5:14:518:5:182:-10.0165,0,-39.2968	0/1:36:23,10:23:838:10:357:-21.2265,0,-63.0237	0/1:25:13,7:13:469:7:259:-16.3864,0,-34.897	0/1:32:23,6:23:851:6:222:-10.3527,0,-65.3481	0/1:58:37,11:37:1357:11:395:-19.6701,0,-103.865	0/1:32:24,6:24:882:6:216:-9.69958,0,-67.7562	0/0:33:30,1:30:1104:1:37:0,-6.1626,-93.0452	0/0:35:30,2:30:1110:2:74:0,-3.28858,-90.3438
chr05	207245	A	T	303.246	AB=0.193966;ABP=191.741;AC=8;AF=0.222222;AN=36;AO=58;CIGAR=1X;DP=564;DPB=564;DPRA=0.976562;EPP=57.0725;EPPR=7.47879;GTI=2;LEN=1;MEANALT=1.875;MQM=40.3793;MQMR=41.8544;NS=18;NUMALT=1;ODDS=1.21107;PAIRED=0;PAIREDR=0.573876;PAO=0;PQA=0;PQR=0;PRO=0;QA=2099;QR=17099;RO=467;RPL=58;RPP=128.956;RPPR=46.7606;RPR=0;RUN=1;SAF=48;SAP=57.0725;SAR=10;SRF=261;SRP=17.076;SRR=206;TYPE=snp;technology.ILLUMI8A=0.15…	GT:DP:AD:RO:QR:AO:QA:GL	0/0:36:33,0:33:1221:0:0:0,-9.93399,-106.309	0/1:21:16,3:16:592:3:97:-2.83503,0,-45.7651	0/0:48:45,3:45:1653:3:105:0,-4.90311,-134.43	0/0:29:23,2:23:839:2:74:0,-1.18194,-66.8004	0/0:30:29,1:29:1061:1:37:0,-5.50731,-89.2032	0/1:27:19,5:19:691:5:180:-8.3535,0,-52.9772	0/0:29:25,1:25:925:1:37:0,-4.65554,-77.3478	0/0:40:37,2:37:1345:2:72:0,-5.53107,-111.016	0/0:25:23,1:23:851:1:37:0,-4.05348,-70.748	0/1:22:14,7:14:518:7:256:-15.8102,0,-38.8004	0/1:23:18,4:18:666:4:145:-5.88981,0,-51.1832	0/0:28:25,0:25:913:0:0:0,-7.52575,-79.4406	0/1:22:15,3:15:555:3:111:-4.09823,0,-42.7759	0/1:31:23,5:23:851:5:185:-7.43031,0,-65.6491	0/1:56:37,14:37:1345:14:510:-28.5121,0,-101.924	0/1:30:24,4:24:876:4:142:-3.85252,0,-67.8382	0/0:33:32,1:32:1172:1:37:0,-6.4104,-98.9746	0/0:34:29,2:29:1025:2:74:0,-2.98755,-83.1862
chr05	207749	TCCTGCA	CTATGCCA	3412.8	AB=0.513158;ABP=3.12459;AC=28;AF=0.823529;AN=34;AO=134;CIGAR=3X2M1I2M;DP=221;DPB=259.857;DPRA=0;EPP=31.596;EPPR=3.10471;GTI=1;LEN=8;MEANALT=2.29412;MQM=40.1194;MQMR=42;NS=17;NUMALT=1;ODDS=1.1553;PAIRED=0.0746269;PAIREDR=1;PAO=0;PQA=0;PQR=0;PRO=0;QA=4870;QR=849;RO=23;RPL=0;RPP=293.988;RPPR=10.6577;RPR=134;RUN=1;SAF=46;SAP=31.596;SAR=88;SRF=9;SRP=5.3706;SRR=14;TYPE=complex;technology.ILLUMI8A=0.231…	GT:DP:AD:RO:QR:AO:QA:GL	1/1:10:0,7:0:0:7:259:-22.2003,-2.10721,0	1/1:13:0,11:0:0:11:398:-34.2411,-3.31133,0	1/1:6:0,5:0:0:5:172:-14.8164,-1.50515,0	1/1:22:0,13:0:0:13:481:-41.4886,-3.91339,0	1/1:17:0,12:0:0:12:440:-37.7959,-3.61236,0	0/1:12:2,7:2:74:7:252:-18.9753,0,-3.73826	1/1:16:0,6:0:0:6:220:-18.8988,-1.80618,0	1/1:15:0,11:0:0:11:394:-34.071,-3.31133,0	0/1:11:1,7:1:37:7:259:-19.8527,0,-0.81949	1/1:6:0,4:0:0:4:146:-12.5594,-1.20412,0	1/1:13:0,9:0:0:9:320:-27.5615,-2.70927,0	0/1:11:4,2:4:146:2:74:-4.53629,0,-10.9414	1/1:13:0,5:0:0:5:183:-15.7275,-1.50515,0	1/1:14:0,12:0:0:12:437:-37.5737,-3.61236,0	0/1:20:12,8:12:444:8:290:-19.2952,0,-33.0089	0/1:10:2,5:2:74:5:181:-13.4928,0,-4.34326	.	0/1:12:2,10:2:74:10:364:-28.047,0,-3.19095
chr05	208200	G	T	1446.67	AB=0.647059;ABP=12.5903;AC=24;AF=0.75;AN=32;AO=75;CIGAR=1X;DP=93;DPB=93;DPRA=0;EPP=165.871;EPPR=3.49285;GTI=0;LEN=1;MEANALT=1;MQM=40;MQMR=42;NS=16;NUMALT=1;ODDS=1.09818;PAIRED=1;PAIREDR=1;PAO=0;PQA=0;PQR=0;PRO=0;QA=2744;QR=642;RO=18;RPL=0;RPP=165.871;RPPR=3.49285;RPR=75;RUN=1;SAF=75;SAP=165.871;SAR=0;SRF=8;SRP=3.49285;SRR=10;TYPE=snp;technology.ILLUMI8A=0.253333;technology.ILLUMINA=0.746667;ANN=T…	GT:DP:AD:RO:QR:AO:QA:GL	0/1:3:2,1:2:74:1:37:-2.6205,0,-5.90022	0/1:4:1,3:1:37:3:111:-8.66194,0,-2.37657	0/1:6:1,5:1:37:5:185:-14.4024,0,-1.77451	1/1:7:0,7:0:0:7:251:-21.9505,-2.10721,0	0/1:6:1,5:1:37:5:185:-14.4024,0,-1.77451	0/1:12:4,8:4:136:8:296:-22.1099,0,-8.62864	0/1:13:6,7:6:210:7:259:-18.6376,0,-14.7819	0/1:3:1,2:1:37:2:74:-5.79174,0,-2.6776	.	1/1:6:0,6:0:0:6:218:-19.1024,-1.80618,0	1/1:1:0,1:0:0:1:37:-3.52359,-0.30103,0	.	1/1:3:0,3:0:0:3:105:-9.42268,-0.90309,0	1/1:3:0,3:0:0:3:111:-9.86606,-0.90309,0	1/1:11:0,11:0:0:11:394:-34.2047,-3.31133,0	1/1:4:0,4:0:0:4:148:-13.0373,-1.20412,0	1/1:7:0,7:0:0:7:259:-22.551,-2.10721,0	0/1:4:2,2:2:74:2:74:-5.49071,0,-5.59919
chr05	208208	AATGA	CCCTC	1664.75	AB=0.479592;ABP=3.36483;AC=25;AF=0.694444;AN=36;AO=89;CIGAR=5X;DP=172;DPB=255.8;DPRA=1.96471;EPP=196.271;EPPR=14.4341;GTI=2;LEN=5;MEANALT=1.94118;MQM=40.1348;MQMR=42;NS=18;NUMALT=1;ODDS=0.731288;PAIRED=1;PAIREDR=1;PAO=67;PQA=2460;PQR=0;PRO=0;QA=3285;QR=831;RO=23;RPL=0;RPP=196.271;RPPR=3.86001;RPR=89;RUN=1;SAF=89;SAP=196.271;SAR=0;SRF=14;SRP=5.3706;SRR=9;TYPE=mnp;technology.ILLUMI8A=0.224719;techn…	GT:DP:AD:RO:QR:AO:QA:GL	0/1:4:2,2:2:74:2:74:-5.49071,0,-5.59919	0/1:9:2,3:2:66:3:111:-8.00739,0,-4.30165	0/1:7:2,5:2:74:5:185:-13.7561,0,-4.34488	1/1:13:0,10:0:0:10:368:-31.7219,-3.0103,0	0/1:8:1,6:1:37:6:222:-16.9181,0,-1.11541	0/1:16:4,8:4:148:8:296:-21.7565,0,-9.27938	0/1:18:6,7:6:219:7:259:-18.2822,0,-15.2002	0/1:6:1,3:1:37:3:111:-8.36096,0,-2.01892	0/0:5:0,0:0:0:0:0:0,0,0	1/1:15:0,7:0:0:7:259:-22.1975,-2.10721,0	1/1:5:0,1:0:0:1:37:-3.17093,-0.30103,0	1/1:4:0,3:0:0:3:111:-9.51199,-0.90309,0	1/1:8:0,4:0:0:4:148:-12.7354,-1.20412,0	1/1:7:0,4:0:0:4:148:-12.7363,-1.20412,0	0/1:20:3,11:3:105:11:403:-30.4109,0,-4.98907	1/1:7:0,4:0:0:4:146:-12.5531,-1.20412,0	1/1:10:0,9:0:0:9:333:-28.5381,-2.70927,0	0/1:10:2,2:2:71:2:74:-5.13821,0,-5.0197
chr05	208535	T	A	5.15918e-14	AB=0;ABP=0;AC=0;AF=0;AN=36;AO=11;CIGAR=1X;DP=1769;DPB=1769;DPRA=1.11856;EPP=19.0002;EPPR=28.9951;GTI=0;LEN=1;MEANALT=1;MQM=42;MQMR=41.9636;NS=18;NUMALT=1;ODDS=58.6366;PAIRED=0.545455;PAIREDR=0.91918;PAO=0;PQA=0;PQR=0;PRO=0;QA=391;QR=63317;RO=1757;RPL=11;RPP=26.8965;RPPR=158.764;RPR=0;RUN=1;SAF=1;SAP=19.0002;SAR=10;SRF=695;SRP=169.472;SRR=1062;TYPE=snp;technology.ILLUMI8A=0.0909091;technology.ILLU…	GT:DP:AD:RO:QR:AO:QA:GL	0/0:102:101,1:101:3629:1:21:0,-28.6085,-314.914	0/0:70:70,0:70:2482:0:0:0,-21.0721,-217.053	0/0:90:90,0:90:3246:0:0:0,-27.0927,-283.523	0/0:204:203,0:203:7247:0:0:0,-61.1091,-632.455	0/0:116:116,0:116:4196:0:0:0,-34.9195,-366.276	0/0:162:162,0:162:5802:0:0:0,-48.7669,-506.624	0/0:128:128,0:128:4700:0:0:0,-38.5318,-409.807	0/0:85:85,0:85:3073:0:0:0,-25.5875,-268.391	0/0:103:103,0:103:3703:0:0:0,-31.0061,-322.988	0/0:81:81,0:81:2913:0:0:0,-24.3834,-254.519	0/0:73:73,0:73:2641:0:0:0,-21.9752,-230.597	0/0:70:70,0:70:2482:0:0:0,-21.0721,-217.1	0/0:88:88,0:88:3208:0:0:0,-26.4906,-279.92	0/0:102:102,0:102:3702:0:0:0,-30.7051,-323.126	0/0:115:105,10:105:3825:10:370:0,-2.03417,-301.242	0/0:42:42,0:42:1530:0:0:0,-12.6433,-133.691	0/0:52:52,0:52:1888:0:0:0,-15.6536,-164.936	0/0:86:86,0:86:3050:0:0:0,-25.8886,-266.599
chr05	209490	T	A	77.9741	AB=0.181034;ABP=105.519;AC=1;AF=0.0277778;AN=36;AO=22;CIGAR=1X;DP=2823;DPB=2823;DPRA=0.760279;EPP=3.40511;EPPR=18.2215;GTI=0;LEN=1;MEANALT=1.5;MQM=42;MQMR=41.9593;NS=18;NUMALT=1;ODDS=17.9542;PAIRED=1;PAIREDR=0.914939;PAO=0;PQA=0;PQR=0;PRO=0;QA=814;QR=103022;RO=2798;RPL=0;RPP=50.7827;RPPR=22.3844;RPR=22;RUN=1;SAF=12;SAP=3.40511;SAR=10;SRF=1605;SRP=134.745;SRR=1193;TYPE=snp;technology.ILLUMI8A=0.04…	GT:DP:AD:RO:QR:AO:QA:GL	0/0:169:169,0:169:6217:0:0:0,-50.8741,-541.987	0/0:129:127,1:127:4699:1:37:0,-35.3092,-405.793	0/0:197:197,0:197:7229:0:0:0,-59.3029,-629.95	0/0:212:212,0:212:7808:0:0:0,-63.8184,-680.611	0/0:117:117,0:117:4317:0:0:0,-35.2205,-376.423	0/0:163:163,0:163:6007:0:0:0,-49.0679,-523.323	0/0:160:160,0:160:5884:0:0:0,-48.1648,-513.034	0/0:89:89,0:89:3293:0:0:0,-26.7917,-287.171	0/0:155:154,0:154:5638:0:0:0,-46.3586,-491.019	0/0:186:186,0:186:6870:0:0:0,-55.9916,-598.322	0/0:206:206,0:206:7574:0:0:0,-62.0122,-660.089	0/0:191:190,0:190:6994:0:0:0,-57.1957,-609.31	0/0:254:254,0:254:9362:0:0:0,-76.4616,-815.602	0/0:122:122,0:122:4502:0:0:0,-36.7257,-392.434	0/1:116:95,21:95:3503:21:777:-33.1136,0,-270.555	0/0:144:144,0:144:5280:0:0:0,-43.3483,-460.337	0/0:55:55,0:55:2011:0:0:0,-16.5566,-175.638	0/0:158:158,0:158:5834:0:0:0,-47.5627,-508.444
chr05	209491	G	A	0	AB=0;ABP=0;AC=0;AF=0;AN=36;AO=13;CIGAR=1X;DP=2873;DPB=2873;DPRA=1.12426;EPP=3.17734;EPPR=17.7159;GTI=0;LEN=1;MEANALT=1;MQM=41.8462;MQMR=41.9579;NS=18;NUMALT=1;ODDS=121.622;PAIRED=0.923077;PAIREDR=0.913074;PAO=0;PQA=0;PQR=0;PRO=0;QA=481;QR=105105;RO=2853;RPL=12;RPP=23.2217;RPPR=11.7244;RPR=1;RUN=1;SAF=6;SAP=3.17734;SAR=7;SRF=1627;SRP=125.399;SRR=1226;TYPE=snp;technology.ILLUMI8A=0;technology.ILLUM…	GT:DP:AD:RO:QR:AO:QA:GL	0/0:171:171,0:171:6315:0:0:0,-51.4761,-550.394	0/0:133:133,0:133:4921:0:0:0,-40.037,-428.658	0/0:201:200,0:200:7376:0:0:0,-60.206,-642.203	0/0:209:209,0:209:7685:0:0:0,-62.9153,-669.962	0/0:121:121,0:121:4453:0:0:0,-36.4246,-388.281	0/0:165:165,0:165:6009:0:0:0,-49.6699,-523.883	0/0:164:164,0:164:5996:0:0:0,-49.3689,-522.982	0/0:87:87,0:87:3219:0:0:0,-26.1896,-280.726	0/0:155:155,0:155:5699:0:0:0,-46.6596,-496.561	0/0:186:186,0:186:6882:0:0:0,-55.9916,-599.303	0/0:209:197,12:197:7253:12:444:0,-23.8857,-593.037	0/0:198:194,0:194:7166:0:0:0,-58.3998,-624.105	0/0:258:257,0:257:9509:0:0:0,-77.3647,-827.854	0/0:130:130,0:130:4786:0:0:0,-39.1339,-417.234	0/0:122:122,0:122:4514:0:0:0,-36.7257,-393.466	0/0:145:144,1:144:5292:1:37:0,-40.1258,-457.794	0/0:57:56,0:56:2060:0:0:0,-16.8577,-179.485	0/0:162:162,0:162:5970:0:0:0,-48.7669,-520.306
chr05	209739	CTGCACAAATG	CTTTTGAAGAGAGAATG	2347.7	AB=0.709402;ABP=47.5719;AC=21;AF=0.617647;AN=34;AO=106;CIGAR=1M3I2M1X1M1X1M3I4M;DP=140;DPB=204.182;DPRA=0;EPP=71.9238;EPPR=4.25114;GTI=3;LEN=17;MEANALT=1.23529;MQM=40;MQMR=42;NS=17;NUMALT=1;ODDS=0.321022;PAIRED=0.773585;PAIREDR=0.964286;PAO=6;PQA=214;PQR=0;PRO=0;QA=3880;QR=1019;RO=28;RPL=106;RPP=233.186;RPPR=3.0103;RPR=0;RUN=1;SAF=24;SAP=71.9238;SAR=82;SRF=12;SRP=4.25114;SRR=16;TYPE=complex;techn…	GT:DP:AD:RO:QR:AO:QA:GL	0/1:4:1,2:1:37:2:74:-5.43795,0,-2.32048	0/1:15:4,11:4:139:11:402:-30.1102,0,-7.72658	0/1:15:2,13:2:74:13:481:-37.063,0,-2.28786	0/1:4:1,3:1:35:3:110:-8.59745,0,-2.21689	0/1:3:1,1:1:37:1:37:-2.56917,0,-2.62342	0/1:9:2,6:2:74:6:218:-16.354,0,-4.04081	0/1:8:1,4:1:37:4:146:-11.0486,0,-1.71804	1/1:1:0,1:0:0:1:30:-2.95865,-0.30103,0	0/1:10:1,9:1:37:9:333:-25.8832,0,-0.57039	1/1:8:0,8:0:0:8:296:-25.7222,-2.40824,0	1/1:8:0,8:0:0:8:294:-25.5961,-2.40824,0	0/1:9:2,7:2:72:7:257:-19.3635,0,-3.59113	0/1:16:6,10:6:218:10:358:-26.4274,0,-14.5846	0/1:3:1,2:1:37:2:74:-5.79174,0,-2.6776	1/1:6:0,6:0:0:6:220:-19.2488,-1.80618,0	0/1:11:5,6:5:185:6:221:-16.0051,0,-13.1598	.	0/1:10:1,9:1:37:9:329:-25.619,0,-0.57039
chr05	210133	TTGA	CTCT	824.485	AB=0.344;ABP=29.4328;AC=20;AF=0.555556;AN=36;AO=53;CIGAR=1X1M2X;DP=146;DPB=183.5;DPRA=2.91667;EPP=78.766;EPPR=3.0471;GTI=1;LEN=4;MEANALT=2.1875;MQM=41.3962;MQMR=42;NS=18;NUMALT=1;ODDS=0.159087;PAIRED=0.90566;PAIREDR=0.830508;PAO=28;PQA=734;PQR=0;PRO=3;QA=1934;QR=2155;RO=59;RPL=0;RPP=118.098;RPPR=4.81373;RPR=53;RUN=1;SAF=48;SAP=78.766;SAR=5;SRF=30;SRP=3.0471;SRR=29;TYPE=complex;technology.ILLUMI8A…	GT:DP:AD:RO:QR:AO:QA:GL	0/0:2:1,0:1:37:0:0:0,-0.30103,-3.23425	0/1:6:3,3:3:111:3:111:-8.16646,0,-8.21975	0/1:21:8,10:8:296:10:367:-26.5688,0,-20.4201	0/1:12:6,5:6:219:5:185:-12.7019,0,-15.8057	0/1:6:4,1:4:145:1:37:-1.72033,0,-11.1649	0/1:11:5,3:5:176:3:111:-7.18824,0,-13.0611	0/0:4:1,0:1:37:0:0:0,-0.30103,-3.24138	0/1:3:1,2:1:37:2:71:-5.66789,0,-2.6776	1/1:2:0,2:0:0:2:63:-5.85559,-0.60206,0	0/1:11:7,1:7:259:1:37:-0.815666,0,-20.1542	0/1:6:2,2:2:74:2:74:-5.26603,0,-5.26603	0/1:9:6,2:6:212:2:74:-3.98921,0,-16.2082	1/1:8:0,5:0:0:5:185:-16.0122,-1.50515,0	1/1:4:0,2:0:0:2:74:-6.39386,-0.60206,0	1/1:1:0,1:0:0:1:37:-3.52359,-0.30103,0	0/1:17:7,6:7:256:6:219:-15.1845,0,-18.4388	0/1:6:1,3:1:37:3:104:-7.90397,0,-2.02545	0/1:17:7,5:7:259:5:185:-12.506,0,-18.9522
chr05	210140	GC	GAAG	2802.13	AB=0.518018;ABP=3.63631;AC=20;AF=0.555556;AN=36;AO=133;CIGAR=1M2I1X;DP=244;DPB=385.5;DPRA=0;EPP=90.0161;EPPR=3.0103;GTI=2;LEN=4;MEANALT=1.72222;MQM=40.9624;MQMR=41.9767;NS=18;NUMALT=1;ODDS=1.10449;PAIRED=0.729323;PAIREDR=0.790698;PAO=17;PQA=605;PQR=0;PRO=0;QA=4885;QR=3144;RO=86;RPL=0;RPP=291.816;RPPR=22.806;RPR=133;RUN=1;SAF=103;SAP=90.0161;SAR=30;SRF=46;SRP=3.91929;SRR=40;TYPE=complex;technology…	GT:DP:AD:RO:QR:AO:QA:GL	0/1:6:3,3:3:111:3:111:-8.05988,0,-8.21975	0/1:7:4,3:4:148:3:111:-7.50784,0,-10.7833	0/1:32:11,16:11:407:16:592:-43.0725,0,-27.321	0/1:13:6,7:6:222:7:259:-18.584,0,-15.5157	0/1:10:5,4:5:185:4:148:-10.0282,0,-13.4086	0/1:15:6,9:6:222:9:326:-23.9673,0,-15.1783	0/1:5:2,3:2:74:3:111:-8.36091,0,-5.29816	0/1:3:1,2:1:37:2:70:-5.58467,0,-2.6776	1/1:4:0,3:0:0:3:111:-9.61505,-0.90309,0	0/1:17:7,10:7:259:10:366:-26.7066,0,-17.4664	0/1:13:4,7:4:148:7:250:-18.399,0,-9.60896	0/1:21:9,10:9:333:10:366:-25.7685,0,-23.2869	1/1:18:0,15:0:0:15:551:-47.8107,-4.51545,0	0/1:9:1,8:1:37:8:296:-22.8636,0,-0.513351	0/1:12:9,1:9:301:1:37:-0.175015,0,-23.4063	0/1:24:9,11:9:327:11:403:-28.8708,0,-22.519	0/1:9:1,7:1:37:7:259:-19.9551,0,-0.819965	0/1:26:8,14:8:296:14:518:-38.1343,0,-19.1083
chr05	210334	GCA	GTCC	3810.2	AB=0.395294;ABP=43.4814;AC=18;AF=0.5;AN=36;AO=179;CIGAR=1M1I1M1X;DP=457;DPB=516.667;DPRA=0;EPP=3.60473;EPPR=3.19316;GTI=2;LEN=4;MEANALT=2.27778;MQM=41.2626;MQMR=41.9053;NS=18;NUMALT=1;ODDS=11.2334;PAIRED=0.452514;PAIREDR=0.884211;PAO=0;PQA=0;PQR=0;PRO=0;QA=6541;QR=6942;RO=190;RPL=179;RPP=391.704;RPPR=14.7134;RPR=0;RUN=1;SAF=93;SAP=3.60473;SAR=86;SRF=92;SRP=3.42174;SRR=98;TYPE=complex;technology.I…	GT:DP:AD:RO:QR:AO:QA:GL	0/1:25:11,11:11:407:11:403:-28.5249,0,-28.8262	0/1:12:4,5:4:148:5:183:-13.206,0,-10.1812	0/1:46:19,23:19:703:23:834:-59.7437,0,-48.5877	0/1:31:6,21:6:218:21:773:-59.0405,0,-10.9056	0/1:24:10,5:10:366:5:185:-11.4427,0,-27.4107	0/1:23:14,6:14:510:6:201:-11.4945,0,-38.4974	0/1:31:17,12:17:629:12:444:-29.6394,0,-45.8569	0/1:15:4,5:4:148:5:185:-13.3524,0,-10.1816	0/1:25:12,10:12:444:10:358:-24.4917,0,-32.0488	0/1:29:11,11:11:407:11:403:-28.269,0,-28.8283	0/1:16:5,10:5:172:10:358:-26.8049,0,-10.5091	0/1:41:18,16:18:645:16:590:-40.7335,0,-46.0137	0/1:34:18,9:18:666:9:333:-20.7301,0,-49.7883	1/1:19:0,10:0:0:10:370:-32.0198,-3.0103,0	0/1:46:22,11:22:784:11:407:-24.9492,0,-58.6268	0/0:13:11,1:11:399:1:37:0,-0.44398,-31.6252	0/1:4:1,3:1:37:3:111:-8.71523,0,-2.37657	0/1:23:7,10:7:259:10:366:-26.6559,0,-17.4438
chr05	210341	ACAATTCCCGA	TCTACAGCAGG	101.5	AB=0.259259;ABP=30.1939;AC=3;AF=0.0882353;AN=34;AO=16;CIGAR=1X1M1X1M3X1M1X1M1X;DP=188;DPB=205.818;DPRA=2.25155;EPP=37.7539;EPPR=3.32777;GTI=2;LEN=11;MEANALT=1;MQM=40;MQMR=41.9064;NS=17;NUMALT=1;ODDS=0.664664;PAIRED=0.875;PAIREDR=0.877193;PAO=81;PQA=2911;PQR=185;PRO=6;QA=592;QR=6201;RO=171;RPL=16;RPP=37.7539;RPPR=9.7279;RPR=0;RUN=1;SAF=0;SAP=37.7539;SAR=16;SRF=86;SRP=3.023;SRR=85;TYPE=complex;tech…	GT:DP:AD:RO:QR:AO:QA:GL	0/0:11:11,0:11:398:0:0:0,-3.31133,-34.7931	0/0:4:4,0:4:148:0:0:0,-1.20412,-12.891	0/0:19:18,1:18:662:1:37:0,-2.54861,-54.5487	0/0:6:5,0:5:180:0:0:0,-1.50515,-15.7315	0/1:8:7,1:7:248:1:37:-0.762995,0,-19.3181	0/0:12:12,0:12:432:0:0:0,-3.61236,-37.756	0/0:11:11,0:11:396:0:0:0,-3.31133,-34.4752	0/0:4:4,0:4:144:0:0:0,-1.20412,-12.6561	0/0:11:11,0:11:407:0:0:0,-3.31133,-35.4512	0/1:13:11,2:11:399:2:74:-2.45109,0,-31.0211	0/0:4:4,0:4:143:0:0:0,-1.20412,-12.6057	0/0:17:17,0:17:617:0:0:0,-5.11751,-53.7954	0/0:18:17,1:17:623:1:37:0,-2.24798,-51.0782	.	0/1:33:22,11:22:784:11:407:-25.302,0,-59.0823	0/0:9:9,0:9:329:0:0:0,-2.70927,-29.059	0/0:1:1,0:1:37:0:0:0,-0.30103,-3.22357	0/0:7:7,0:7:254:0:0:0,-2.10721,-22.1929
chr05	211081	A	G	2295.08	AB=0.4375;ABP=11.6962;AC=19;AF=0.527778;AN=36;AO=115;CIGAR=1X;DP=259;DPB=259;DPRA=0;EPP=48.3469;EPPR=20.9405;GTI=1;LEN=1;MEANALT=1.16667;MQM=41.7739;MQMR=42;NS=18;NUMALT=1;ODDS=16.6878;PAIRED=0.730435;PAIREDR=0.971429;PAO=0;PQA=0;PQR=0;PRO=0;QA=4208;QR=5120;RO=140;RPL=0;RPP=252.73;RPPR=27.8271;RPR=115;RUN=1;SAF=82;SAP=48.3469;SAR=33;SRF=81;SRP=10.5174;SRR=59;TYPE=snp;technology.ILLUMI8A=0.278261;…	GT:DP:AD:RO:QR:AO:QA:GL	0/1:14:10,4:10:370:4:142:-8.51987,0,-28.3699	0/1:10:2,8:2:62:8:293:-22.823,0,-2.75823	0/1:14:7,7:7:247:7:259:-18.702,0,-17.7061	0/1:10:3,7:3:111:7:254:-19.3953,0,-7.01563	0/1:19:15,4:15:543:4:148:-7.52898,0,-41.9902	0/1:24:10,14:10:370:14:512:-37.7155,0,-25.3596	0/1:12:6,6:6:222:6:222:-16.0291,0,-16.0814	0/1:6:4,2:4:148:2:74:-4.99713,0,-11.4424	0/1:6:2,4:2:74:4:148:-11.4424,0,-4.99713	0/1:14:8,6:8:296:6:222:-15.4794,0,-21.9246	0/1:17:5,10:5:185:10:370:-27.7108,0,-11.5977	0/1:12:8,4:8:296:4:136:-8.52302,0,-22.5267	0/1:18:12,6:12:432:6:222:-14.2753,0,-32.6216	0/1:21:6,14:6:222:14:518:-39.0961,0,-13.3151	0/1:21:17,4:17:617:4:148:-6.92692,0,-47.8343	0/1:19:12,7:12:444:7:244:-15.9468,0,-33.3099	1/1:3:0,3:0:0:3:111:-10.0259,-0.90309,0	0/1:19:13,5:13:481:5:185:-10.6946,0,-36.4755
chr05	211248	A	G	1.04572e-14	AB=0;ABP=0;AC=0;AF=0;AN=36;AO=15;CIGAR=1X;DP=2478;DPB=2478;DPRA=1.16559;EPP=35.5824;EPPR=11.3056;GTI=0;LEN=1;MEANALT=1;MQM=42;MQMR=41.9578;NS=18;NUMALT=1;ODDS=72.8648;PAIRED=1;PAIREDR=0.822574;PAO=0;PQA=0;PQR=0;PRO=0;QA=543;QR=90111;RO=2463;RPL=0;RPP=35.5824;RPPR=14.67;RPR=15;RUN=1;SAF=15;SAP=35.5824;SAR=0;SRF=1240;SRP=3.26509;SRR=1223;TYPE=snp;technology.ILLUMI8A=0;technology.ILLUMINA=1;ANN=G|sy…	GT:DP:AD:RO:QR:AO:QA:GL	0/0:110:110,0:110:4058:0:0:0,-33.1133,-353.762	0/0:90:90,0:90:3306:0:0:0,-27.0927,-288.328	0/0:168:168,0:168:6192:0:0:0,-50.573,-539.745	0/0:132:132,0:132:4848:0:0:0,-39.736,-422.646	0/0:103:103,0:103:3787:0:0:0,-31.0061,-330.171	0/0:121:121,0:121:4405:0:0:0,-36.4246,-384.408	0/0:101:101,0:101:3713:0:0:0,-30.404,-323.88	0/0:82:82,0:82:2998:0:0:0,-24.6845,-261.565	0/0:135:135,0:135:4959:0:0:0,-40.639,-431.954	0/0:163:163,0:163:5959:0:0:0,-49.0679,-519.502	0/0:183:183,0:183:6699:0:0:0,-55.0885,-584.161	0/0:178:178,0:178:6454:0:0:0,-53.5833,-562.83	0/0:216:216,0:216:7836:0:0:0,-65.0225,-683.488	0/0:176:176,0:176:6440:0:0:0,-52.9813,-561.551	0/0:159:144,15:144:5280:15:543:0,-0.153967,-412.781	0/0:142:142,0:142:5158:0:0:0,-42.7463,-449.967	0/0:72:72,0:72:2640:0:0:0,-21.6742,-230.269	0/0:147:147,0:147:5379:0:0:0,-44.2514,-469.024
chr05	211471	CTTTTTTTCCA	CTTTTTTTTCCA	1.80812e-13	AB=0;ABP=0;AC=0;AF=0;AN=36;AO=64;CIGAR=1M1I10M;DP=2426;DPB=2431.64;DPRA=0.965827;EPP=3.55317;EPPR=7.36454;GTI=0;LEN=1;MEANALT=2.3125;MQM=41.875;MQMR=41.9879;NS=18;NUMALT=1;ODDS=60.7271;PAIRED=0.890625;PAIREDR=0.93235;PAO=2.5;PQA=79.5;PQR=79.5;PRO=2.5;QA=2224;QR=82769;RO=2306;RPL=34;RPP=3.55317;RPPR=30.2243;RPR=30;RUN=1;SAF=20;SAP=22.5536;SAR=44;SRF=1155;SRP=3.02537;SRR=1151;TYPE=ins;technology.IL…	GT:DP:AD:RO:QR:AO:QA:GL	0/0:97:89,7:89:3201:7:247:0,-7.54287,-258.702	0/0:118:105,10:105:3797:10:346:0,-4.36964,-301.668	0/0:180:174,0:174:6244:0:0:0,-52.3792,-546.434	0/0:131:125,3:125:4528:3:111:0,-28.864,-385.972	0/0:98:91,3:91:3269:3:111:0,-18.6282,-276.397	0/0:123:117,4:117:4209:4:136:0,-24.5326,-356.287	0/0:100:94,5:94:3378:5:173:0,-14.6873,-280.448	0/0:61:58,1:58:2075:1:37:0,-14.52,-178.255	0/0:98:96,0:96:3429:0:0:0,-28.8989,-300.177	0/0:156:154,2:154:5510:2:74:0,-40.1574,-476.002	0/0:170:157,6:157:5644:6:210:0,-30.7244,-475.403	0/0:190:176,2:176:6324:2:74:0,-47.1368,-546.738	0/0:206:200,5:200:7167:5:149:0,-48.5935,-613.926	0/0:171:169,1:169:6071:1:37:0,-47.9525,-527.935	0/0:141:133,8:133:4713:8:284:0,-17.3001,-388.404	0/0:135:131,2:131:4677:2:62:0,-34.6294,-404.059	0/0:80:77,2:77:2764:2:74:0,-17.3361,-235.463	0/0:171:160,3:160:5769:3:99:0,-40.3902,-495.851
chr05	211577	CTTCA	CTCA	0	AB=0.0983607;ABP=173.951;AC=1;AF=0.0277778;AN=36;AO=12;CIGAR=1M1D3M;DP=2332;DPB=2329.6;DPRA=0.938462;EPP=3.0103;EPPR=4.99425;GTI=0;LEN=1;MEANALT=1;MQM=42;MQMR=41.9888;NS=18;NUMALT=1;ODDS=48.6868;PAIRED=1;PAIREDR=0.956822;PAO=0;PQA=0;PQR=0;PRO=0;QA=444;QR=84725;RO=2316;RPL=12;RPP=29.068;RPPR=21.3872;RPR=0;RUN=1;SAF=6;SAP=3.0103;SAR=6;SRF=1031;SRP=63.5002;SRR=1285;TYPE=del;technology.ILLUMI8A=0;tec…	GT:DP:AD:RO:QR:AO:QA:GL	0/0:107:107,0:107:3898:0:0:0,-32.2102,-340.533	0/0:102:101,0:101:3692:0:0:0,-30.404,-322.221	0/0:171:169,0:169:6187:0:0:0,-50.8741,-539.653	0/0:105:105,0:105:3841:0:0:0,-31.6081,-335.341	0/0:90:90,0:90:3297:0:0:0,-27.0927,-287.903	0/0:88:88,0:88:3215:0:0:0,-26.4906,-280.835	0/0:106:106,0:106:3863:0:0:0,-31.9092,-337.511	0/0:92:92,0:92:3356:0:0:0,-27.6948,-293.18	0/0:119:119,0:119:4376:0:0:0,-35.8226,-381.639	0/0:215:215,0:215:7856:0:0:0,-64.7214,-685.64	0/0:135:135,0:135:4941:0:0:0,-40.639,-431.402	0/0:177:177,0:177:6491:0:0:0,-53.2823,-566.424	0/0:199:199,0:199:7280:0:0:0,-59.905,-635.204	0/0:147:147,0:147:5382:0:0:0,-44.2514,-469.831	0/1:122:110,12:110:4025:12:444:-2.30386,0,-314.709	0/0:142:142,0:142:5183:0:0:0,-42.7463,-452.677	0/0:65:65,0:65:2393:0:0:0,-19.5669,-208.947	0/0:150:149,0:149:5449:0:0:0,-44.8535,-475.276
chr05	211626	A	C	1.68157e-14	AB=0.1;ABP=169.779;AC=1;AF=0.0277778;AN=36;AO=12;CIGAR=1X;DP=2286;DPB=2286;DPRA=0.941828;EPP=29.068;EPPR=68.2608;GTI=0;LEN=1;MEANALT=1;MQM=42;MQMR=41.9912;NS=18;NUMALT=1;ODDS=59.8335;PAIRED=1;PAIREDR=0.958536;PAO=0;PQA=0;PQR=0;PRO=0;QA=444;QR=83555;RO=2267;RPL=0;RPP=29.068;RPPR=84.123;RPR=12;RUN=1;SAF=12;SAP=29.068;SAR=0;SRF=1022;SRP=50.6438;SRR=1245;TYPE=snp;technology.ILLUMI8A=0;technology.ILLU…	GT:DP:AD:RO:QR:AO:QA:GL	0/0:106:106,0:106:3898:0:0:0,-31.9092,-339.989	0/0:92:92,0:92:3380:0:0:0,-27.6948,-294.876	0/0:173:171,0:171:6303:0:0:0,-51.4761,-549.106	0/0:109:109,0:109:4009:0:0:0,-32.8123,-349.661	0/0:80:80,0:80:2960:0:0:0,-24.0824,-258.168	0/0:82:82,0:82:3034:0:0:0,-24.6845,-264.613	0/0:101:101,0:101:3737:0:0:0,-30.404,-325.843	0/0:86:86,0:86:3146:0:0:0,-25.8886,-274.559	0/0:115:115,0:115:4243:0:0:0,-34.6184,-369.772	0/0:205:205,0:205:7585:0:0:0,-61.7111,-660.944	0/0:120:120,0:120:4404:0:0:0,-36.1236,-384.129	0/0:188:187,0:187:6883:0:0:0,-56.2926,-599.687	0/0:221:220,0:220:8116:0:0:0,-66.2266,-706.809	0/0:141:141,0:141:5193:0:0:0,-42.4452,-452.785	0/1:120:108,12:108:3996:12:444:-2.90592,0,-312.278	0/0:134:134,0:134:4922:0:0:0,-40.338,-429.246	0/0:64:64,0:64:2356:0:0:0,-19.2659,-205.624	0/0:149:146,0:146:5390:0:0:0,-43.9504,-469.531
chr05	211759	G	A	0	AB=0;ABP=0;AC=0;AF=0;AN=36;AO=11;CIGAR=1X;DP=1732;DPB=1732;DPRA=1.75088;EPP=3.20771;EPPR=67.1099;GTI=0;LEN=1;MEANALT=1;MQM=42;MQMR=41.9778;NS=18;NUMALT=1;ODDS=64.8605;PAIRED=0.909091;PAIREDR=0.94519;PAO=0;PQA=0;PQR=0;PRO=0;QA=395;QR=63155;RO=1715;RPL=11;RPP=26.8965;RPPR=162.579;RPR=0;RUN=1;SAF=6;SAP=3.20771;SAR=5;SRF=892;SRP=9.03851;SRR=823;TYPE=snp;technology.ILLUMI8A=0;technology.ILLUMINA=1;ANN…	GT:DP:AD:RO:QR:AO:QA:GL	0/0:85:85,0:85:3121:0:0:0,-25.5875,-272.318	0/0:96:96,0:96:3540:0:0:0,-28.8989,-308.748	0/0:138:128,10:128:4724:10:358:0,-9.94907,-380.279	0/0:72:72,0:72:2664:0:0:0,-21.6742,-232.284	0/0:48:48,0:48:1764:0:0:0,-14.4494,-154.061	0/0:73:73,0:73:2677:0:0:0,-21.9752,-233.388	0/0:92:92,0:92:3392:0:0:0,-27.6948,-295.858	0/0:55:55,0:55:2023:0:0:0,-16.5566,-176.62	0/0:62:62,0:62:2282:0:0:0,-18.6639,-199.127	0/0:147:145,0:145:5329:0:0:0,-43.6493,-464.183	0/0:115:115,0:115:4207:0:0:0,-34.6184,-366.932	0/0:173:172,1:172:6364:1:37:0,-48.4975,-551.068	0/0:153:149,0:149:5489:0:0:0,-44.8535,-478.208	0/0:91:91,0:91:3355:0:0:0,-27.3937,-292.429	0/0:68:68,0:68:2516:0:0:0,-20.47,-219.496	0/0:97:97,0:97:3577:0:0:0,-29.1999,-311.919	0/0:65:65,0:65:2369:0:0:0,-19.5669,-206.831	0/0:102:102,0:102:3762:0:0:0,-30.7051,-328.084
chr05	213070	TTTTCCC	AGATCGG	87.3574	AB=0.289474;ABP=17.6392;AC=1;AF=0.0277778;AN=36;AO=11;CIGAR=3X2M2X;DP=511;DPB=511.857;DPRA=1.36575;EPP=26.8965;EPPR=3.36278;GTI=0;LEN=7;MEANALT=1;MQM=40;MQMR=41.8437;NS=18;NUMALT=1;ODDS=19.4354;PAIRED=0;PAIREDR=0.723447;PAO=0;PQA=0;PQR=74;PRO=2;QA=395;QR=18044;RO=499;RPL=11;RPP=26.8965;RPPR=113.024;RPR=0;RUN=1;SAF=11;SAP=26.8965;SAR=0;SRF=216;SRP=22.5448;SRR=283;TYPE=complex;technology.ILLUMI8A=0…	GT:DP:AD:RO:QR:AO:QA:GL	0/0:17:17,0:17:609:0:0:0,-5.11751,-53.6281	0/0:31:31,0:31:1133:0:0:0,-9.33193,-99.135	0/0:14:14,0:14:510:0:0:0,-4.21442,-44.8837	0/0:12:12,0:12:432:0:0:0,-3.61236,-38.111	0/0:15:15,0:15:549:0:0:0,-4.51545,-48.2631	0/0:34:34,0:34:1222:0:0:0,-10.235,-107.163	0/0:26:26,0:26:954:0:0:0,-7.82678,-83.5689	0/0:13:13,0:13:471:0:0:0,-3.91339,-41.3287	0/0:22:22,0:22:790:0:0:0,-6.62266,-69.1524	0/0:46:46,0:46:1676:0:0:0,-13.8474,-146.64	0/0:35:35,0:35:1253:0:0:0,-10.536,-109.881	0/0:47:47,0:47:1707:0:0:0,-14.1484,-149.309	0/0:39:39,0:39:1381:0:0:0,-11.7402,-121.189	0/0:44:43,0:43:1567:0:0:0,-12.9443,-136.784	0/1:38:27,11:27:975:11:395:-23.0021,0,-74.1004	0/0:43:43,0:43:1534:0:0:0,-12.9443,-133.452	0/0:19:19,0:19:695:0:0:0,-5.71957,-60.9981	0/0:16:16,0:16:586:0:0:0,-4.81648,-51.4743
chr05	213717	T	A	2036.8	AB=0.645161;ABP=8.68415;AC=28;AF=0.875;AN=32;AO=80;CIGAR=1X;DP=93;DPB=93;DPRA=0;EPP=70.8688;EPPR=16.0391;GTI=2;LEN=1;MEANALT=1.1875;MQM=41.375;MQMR=42;NS=16;NUMALT=1;ODDS=1.48689;PAIRED=0.7875;PAIREDR=1;PAO=0;PQA=0;PQR=0;PRO=0;QA=2925;QR=222;RO=6;RPL=80;RPP=176.728;RPPR=16.0391;RPR=0;RUN=1;SAF=15;SAP=70.8688;SAR=65;SRF=6;SRP=16.0391;SRR=0;TYPE=snp;technology.ILLUMI8A=0.2375;technology.ILLUMINA=0.…	GT:DP:AD:RO:QR:AO:QA:GL	1/1:2:0,2:0:0:2:74:-6.80331,-0.60206,0	1/1:10:0,10:0:0:10:366:-32.143,-3.0103,0	1/1:10:0,8:0:0:8:294:-25.4014,-2.40824,0	1/1:6:0,6:0:0:6:217:-19.151,-1.80618,0	.	1/1:2:0,2:0:0:2:72:-6.61332,-0.60206,0	0/1:7:2,5:2:74:5:183:-14.1274,0,-4.6961	1/1:2:0,2:0:0:2:74:-6.80331,-0.60206,0	.	0/1:6:1,1:1:37:1:37:-2.56987,0,-2.62239	1/1:3:0,3:0:0:3:110:-9.90815,-0.90309,0	1/1:4:0,4:0:0:4:147:-13.1318,-1.20412,0	0/1:10:1,9:1:37:9:325:-25.7327,0,-0.57039	1/1:3:0,3:0:0:3:111:-10.0259,-0.90309,0	1/1:16:0,16:0:0:16:592:-51.92,-4.81648,0	0/1:8:2,5:2:74:5:181:-13.5806,0,-4.34184	1/1:3:0,3:0:0:3:105:-9.42268,-0.90309,0	1/1:1:0,1:0:0:1:37:-3.58069,-0.30103,0
chr05	213718	A	C	1780.77	AB=0.649123;ABP=14.02;AC=24;AF=0.75;AN=32;AO=77;CIGAR=1X;DP=97;DPB=97;DPRA=0;EPP=82.2267;EPPR=4.74748;GTI=1;LEN=1;MEANALT=1;MQM=41.3506;MQMR=40.6;NS=16;NUMALT=1;ODDS=0.396317;PAIRED=0.779221;PAIREDR=0.9;PAO=0;PQA=0;PQR=0;PRO=0;QA=2814;QR=740;RO=20;RPL=77;RPP=170.214;RPPR=9.95901;RPR=0;RUN=1;SAF=12;SAP=82.2267;SAR=65;SRF=14;SRP=9.95901;SRR=6;TYPE=snp;technology.ILLUMI8A=0.220779;technology.ILLUMIN…	GT:DP:AD:RO:QR:AO:QA:GL	1/1:1:0,1:0:0:1:37:-3.58069,-0.30103,0	1/1:10:0,10:0:0:10:366:-32.143,-3.0103,0	0/1:10:2,8:2:74:8:294:-22.7378,0,-3.68453	0/1:7:1,6:1:37:6:217:-17.0438,0,-1.41638	.	0/1:5:3,2:3:111:2:72:-5.10817,0,-8.36091	0/1:7:3,4:3:111:4:146:-10.9035,0,-7.86543	1/1:2:0,2:0:0:2:74:-6.80331,-0.60206,0	.	0/1:6:5,1:5:185:1:37:-1.71741,0,-14.4549	0/1:3:1,2:1:37:2:73:-5.78033,0,-2.6205	1/1:4:0,4:0:0:4:147:-13.1318,-1.20412,0	0/1:10:1,9:1:37:9:325:-25.7327,0,-0.57039	1/1:3:0,3:0:0:3:111:-10.0259,-0.90309,0	1/1:16:0,16:0:0:16:592:-51.92,-4.81648,0	0/1:9:4,5:4:148:5:181:-13.3303,0,-10.4337	1/1:3:0,3:0:0:3:105:-9.42268,-0.90309,0	1/1:1:0,1:0:0:1:37:-3.58069,-0.30103,0
chr05	213722	A	G	1323.64	AB=0.58;ABP=5.78978;AC=22;AF=0.733333;AN=30;AO=64;CIGAR=1X;DP=85;DPB=85;DPRA=0;EPP=117.148;EPPR=6.91895;GTI=1;LEN=1;MEANALT=1.06667;MQM=41.4062;MQMR=40.6;NS=15;NUMALT=1;ODDS=0.162745;PAIRED=0.8125;PAIREDR=0.9;PAO=0;PQA=0;PQR=0;PRO=0;QA=2348;QR=728;RO=20;RPL=64;RPP=141.985;RPPR=9.95901;RPR=0;RUN=1;SAF=3;SAP=117.148;SAR=61;SRF=13;SRP=6.91895;SRR=7;TYPE=snp;technology.ILLUMI8A=0.25;technology.ILLUMI…	GT:DP:AD:RO:QR:AO:QA:GL	1/1:1:0,1:0:0:1:37:-3.58069,-0.30103,0	1/1:10:0,10:0:0:10:366:-32.143,-3.0103,0	0/1:7:1,6:1:37:6:222:-17.3772,0,-1.41638	0/1:7:1,6:1:37:6:217:-17.0438,0,-1.41638	.	0/1:5:3,2:3:111:2:72:-5.10817,0,-8.36091	0/1:6:3,3:3:111:3:111:-8.16646,0,-8.16646	1/1:1:0,1:0:0:1:37:-3.58069,-0.30103,0	.	0/1:6:5,1:5:173:1:37:-1.71741,0,-13.5008	0/1:3:1,2:1:37:2:73:-5.78033,0,-2.6205	1/1:4:0,4:0:0:4:147:-13.1318,-1.20412,0	0/1:8:1,6:1:37:6:218:-16.9674,0,-1.13339	.	1/1:16:0,16:0:0:16:592:-51.92,-4.81648,0	0/1:8:5,3:5:185:3:108:-7.35087,0,-13.9053	1/1:2:0,2:0:0:2:74:-6.69483,-0.60206,0	1/1:1:0,1:0:0:1:37:-3.58069,-0.30103,0
chr05	213723	A	G	1591.09	AB=0.694444;ABP=14.8328;AC=25;AF=0.833333;AN=30;AO=66;CIGAR=1X;DP=77;DPB=77;DPRA=0;EPP=66.7068;EPPR=26.8965;GTI=1;LEN=1;MEANALT=1;MQM=41.0303;MQMR=41.0909;NS=15;NUMALT=1;ODDS=0.0514942;PAIRED=0.909091;PAIREDR=0.909091;PAO=0;PQA=0;PQR=0;PRO=0;QA=2417;QR=407;RO=11;RPL=66;RPP=146.327;RPPR=3.20771;RPR=0;RUN=1;SAF=11;SAP=66.7068;SAR=55;SRF=6;SRP=3.20771;SRR=5;TYPE=snp;technology.ILLUMI8A=0.287879;tech…	GT:DP:AD:RO:QR:AO:QA:GL	1/1:1:0,1:0:0:1:37:-3.58069,-0.30103,0	1/1:10:0,10:0:0:10:366:-32.143,-3.0103,0	0/1:9:1,8:1:37:8:294:-22.9868,0,-0.814324	1/1:5:0,5:0:0:5:180:-15.8739,-1.50515,0	.	1/1:5:0,5:0:0:5:183:-16.1296,-1.50515,0	0/1:7:4,3:4:148:3:111:-7.86543,0,-11.0357	1/1:1:0,1:0:0:1:37:-3.58069,-0.30103,0	.	0/1:6:1,5:1:37:5:183:-14.2752,0,-1.77451	1/1:3:0,3:0:0:3:108:-9.72149,-0.90309,0	1/1:4:0,4:0:0:4:147:-13.1318,-1.20412,0	0/1:6:2,4:2:74:4:146:-11.2947,0,-4.94289	.	1/1:9:0,9:0:0:9:333:-29.3617,-2.70927,0	0/1:8:3,5:3:111:5:181:-13.6313,0,-7.5644	1/1:2:0,2:0:0:2:74:-6.69483,-0.60206,0	1/1:1:0,1:0:0:1:37:-3.58069,-0.30103,0
chr05	213724	T	C	1023.13	AB=0.489362;ABP=3.0565;AC=22;AF=0.733333;AN=30;AO=51;CIGAR=1X;DP=75;DPB=75;DPRA=0;EPP=89.2305;EPPR=4.74748;GTI=0;LEN=1;MEANALT=1.26667;MQM=41.2549;MQMR=40.6;NS=15;NUMALT=1;ODDS=1.63922;PAIRED=0.921569;PAIREDR=0.9;PAO=0;PQA=0;PQR=0;PRO=0;QA=1871;QR=740;RO=20;RPL=51;RPP=113.755;RPPR=9.95901;RPR=0;RUN=1;SAF=3;SAP=89.2305;SAR=48;SRF=14;SRP=9.95901;SRR=6;TYPE=snp;technology.ILLUMI8A=0.313725;technolog…	GT:DP:AD:RO:QR:AO:QA:GL	1/1:1:0,1:0:0:1:37:-3.58069,-0.30103,0	1/1:10:0,10:0:0:10:366:-32.143,-3.0103,0	0/1:9:2,6:2:74:6:222:-16.7358,0,-3.94376	0/1:5:1,4:1:37:4:143:-11.1957,0,-2.01844	.	0/1:5:3,2:3:111:2:72:-5.10817,0,-8.36091	0/1:7:3,3:3:111:3:111:-7.82387,0,-7.82387	1/1:1:0,1:0:0:1:37:-3.58069,-0.30103,0	.	0/1:6:5,1:5:185:1:37:-1.71741,0,-14.4549	0/1:3:1,2:1:37:2:73:-5.78033,0,-2.6205	1/1:4:0,4:0:0:4:147:-13.1318,-1.20412,0	0/1:6:1,4:1:37:4:146:-11.2672,0,-1.73545	.	1/1:9:0,9:0:0:9:333:-29.3617,-2.70927,0	0/1:6:4,1:4:148:1:36:-1.60389,0,-11.2904	1/1:2:0,2:0:0:2:74:-6.69483,-0.60206,0	1/1:1:0,1:0:0:1:37:-3.58069,-0.30103,0
chr05	213809	T	C	1371.12	AB=0.641026;ABP=9.74743;AC=23;AF=0.766667;AN=30;AO=60;CIGAR=1X;DP=76;DPB=76;DPRA=5.35714;EPP=49.9141;EPPR=4.31318;GTI=1;LEN=1;MEANALT=1.07143;MQM=41.1333;MQMR=42;NS=15;NUMALT=1;ODDS=3.54671;PAIRED=0.483333;PAIREDR=1;PAO=0;PQA=0;PQR=0;PRO=0;QA=2137;QR=543;RO=15;RPL=0;RPP=133.299;RPPR=4.31318;RPR=60;RUN=1;SAF=12;SAP=49.9141;SAR=48;SRF=12;SRP=14.7363;SRR=3;TYPE=snp;technology.ILLUMI8A=0.3;technology…	GT:DP:AD:RO:QR:AO:QA:GL	.	1/1:13:0,13:0:0:13:469:-41.0813,-3.91339,0	1/1:5:0,5:0:0:5:172:-15.3985,-1.50515,0	1/1:2:0,2:0:0:2:74:-6.80331,-0.60206,0	1/1:1:0,1:0:0:1:34:-3.33613,-0.30103,0	.	0/1:7:2,5:2:74:5:173:-13.2867,0,-4.6961	1/1:1:0,1:0:0:1:37:-3.58069,-0.30103,0	.	0/0:1:1,0:1:37:0:0:0,-0.30103,-3.58069	1/1:2:0,2:0:0:2:68:-6.31514,-0.60206,0	1/1:2:0,2:0:0:2:74:-6.80331,-0.60206,0	0/1:9:2,7:2:62:7:250:-19.4016,0,-3.05926	1/1:9:0,8:0:0:8:282:-24.5464,-2.40824,0	0/1:13:5,8:5:185:8:292:-21.5481,0,-12.5578	0/1:8:4,4:4:148:4:140:-10.2258,0,-10.8403	1/1:1:0,1:0:0:1:35:-3.42101,-0.30103,0	0/1:2:1,1:1:37:1:37:-2.92153,0,-2.97863
chr05	214210	ATGTA	CTTCC	257.007	AB=0.232143;ABP=72.8076;AC=7;AF=0.194444;AN=36;AO=33;CIGAR=1X1M3X;DP=312;DPB=327.4;DPRA=1.72065;EPP=22.0271;EPPR=39.273;GTI=2;LEN=5;MEANALT=2.23077;MQM=40.5455;MQMR=42;NS=18;NUMALT=1;ODDS=0.541136;PAIRED=0.939394;PAIREDR=0.972332;PAO=19;PQA=697;PQR=37;PRO=1;QA=1203;QR=9251;RO=253;RPL=0;RPP=74.6689;RPPR=8.37461;RPR=33;RUN=1;SAF=25;SAP=22.0271;SAR=8;SRF=121;SRP=4.04883;SRR=132;TYPE=complex;technolo…	GT:DP:AD:RO:QR:AO:QA:GL	0/1:14:12,2:12:425:2:74:-2.53465,0,-33.3365	0/0:12:11,1:11:401:1:37:0,-0.389739,-31.7605	0/0:22:19,2:19:700:2:69:0,-0.333888,-55.0241	0/0:2:2,0:2:74:0:0:0,-0.60206,-6.80331	0/0:13:11,0:11:392:0:0:0,-3.31133,-34.3171	0/1:9:4,3:4:142:3:103:-6.94001,0,-10.3271	0/0:7:7,0:7:259:0:0:0,-2.10721,-22.9164	0/1:9:7,1:7:253:1:37:-0.778123,0,-19.7353	0/1:15:9,3:9:327:3:111:-5.91134,0,-24.9662	0/1:29:16,11:16:583:11:404:-26.5681,0,-42.7884	0/0:27:23,1:23:845:1:35:0,-4.18337,-70.6434	0/0:39:36,1:36:1332:1:37:0,-7.91549,-112.792	0/0:19:13,1:13:476:1:37:0,-0.988826,-38.3006	0/0:24:19,1:19:700:1:37:0,-2.85032,-57.8384	0/0:32:32,0:32:1169:0:0:0,-9.63296,-102.355	0/1:8:6,2:6:222:2:74:-4.34083,0,-17.2856	0/0:3:3,0:3:111:0:0:0,-0.90309,-10.0259	0/1:28:23,4:23:840:4:148:-4.66219,0,-65.1422
chr05	214607	T	C	4.13192e-11	AB=0.128205;ABP=96.662;AC=1;AF=0.0277778;AN=36;AO=14;CIGAR=1X;DP=1315;DPB=1315;DPRA=0.77768;EPP=25.3454;EPPR=32.5801;GTI=0;LEN=1;MEANALT=1;MQM=41.7143;MQMR=41.9938;NS=18;NUMALT=1;ODDS=25.3794;PAIRED=0.857143;PAIREDR=0.949962;PAO=0;PQA=0;PQR=0;PRO=0;QA=506;QR=47559;RO=1299;RPL=0;RPP=33.4109;RPPR=148.486;RPR=14;RUN=1;SAF=13;SAP=25.3454;SAR=1;SRF=690;SRP=13.978;SRR=609;TYPE=snp;technology.ILLUMI8A=0…	GT:DP:AD:RO:QR:AO:QA:GL	0/0:51:51,0:51:1851:0:0:0,-15.3525,-161.764	0/0:68:68,0:68:2492:0:0:0,-20.47,-217.532	0/0:82:81,0:81:2973:0:0:0,-24.3834,-258.966	0/0:23:21,2:21:777:2:74:0,-0.228861,-61.3383	0/0:40:40,0:40:1456:0:0:0,-12.0412,-127.297	0/0:18:18,0:18:666:0:0:0,-5.41854,-58.3652	0/0:46:46,0:46:1702:0:0:0,-13.8474,-148.599	0/0:54:54,0:54:1974:0:0:0,-16.2556,-172.415	0/0:56:56,0:56:2048:0:0:0,-16.8577,-178.86	0/0:60:60,0:60:2208:0:0:0,-18.0618,-192.733	0/0:98:98,0:98:3590:0:0:0,-29.5009,-313.128	0/0:117:117,0:117:4269:0:0:0,-35.2205,-372.498	0/0:161:160,0:160:5860:0:0:0,-48.1648,-510.714	0/0:117:117,0:117:4281:0:0:0,-35.2205,-373.48	0/1:78:68,10:68:2480:10:358:-8.11273,0,-193.07	0/0:76:74,2:74:2726:2:74:0,-16.075,-231.047	0/0:68:68,0:68:2480:0:0:0,-20.47,-216.551	0/0:102:102,0:102:3726:0:0:0,-30.7051,-325.14
chr05	215418	C	T	6.81103e-15	AB=0;ABP=0;AC=0;AF=0;AN=36;AO=16;CIGAR=1X;DP=1220;DPB=1220;DPRA=1.35779;EPP=7.89611;EPPR=6.19176;GTI=0;LEN=1;MEANALT=1;MQM=42;MQMR=41.9834;NS=18;NUMALT=1;ODDS=47.6234;PAIRED=0.1875;PAIREDR=0.92608;PAO=0;PQA=0;PQR=0;PRO=0;QA=592;QR=44152;RO=1204;RPL=0;RPP=37.7539;RPPR=3.07523;RPR=16;RUN=1;SAF=5;SAP=7.89611;SAR=11;SRF=606;SRP=3.12573;SRR=598;TYPE=snp;technology.ILLUMI8A=0;technology.ILLUMINA=1;ANN=…	GT:DP:AD:RO:QR:AO:QA:GL	0/0:15:15,0:15:555:0:0:0,-4.51545,-48.6974	0/0:69:69,0:69:2517:0:0:0,-20.7711,-219.773	0/0:90:88,2:88:3232:2:74:0,-20.2894,-275.182	0/0:9:9,0:9:321:0:0:0,-2.70927,-28.3692	0/0:32:31,1:31:1135:1:37:0,-6.05227,-95.6948	0/0:30:30,0:30:1086:0:0:0,-9.0309,-95.0128	0/0:39:39,0:39:1407:0:0:0,-11.7402,-123.091	0/0:56:56,0:56:2072:0:0:0,-16.8577,-180.825	0/0:43:43,0:43:1555:0:0:0,-12.9443,-135.982	0/0:96:93,3:93:3417:3:111:0,-18.8729,-287.97	0/0:64:64,0:64:2356:0:0:0,-19.2659,-205.521	0/0:127:127,0:127:4687:0:0:0,-38.2308,-408.65	0/0:164:164,0:164:6020:0:0:0,-49.3689,-524.841	0/0:79:79,0:79:2887:0:0:0,-23.7814,-252	0/0:123:113,10:113:4157:10:370:0,-4.44241,-329.967	0/0:74:74,0:74:2690:0:0:0,-22.2762,-234.905	0/0:46:46,0:46:1690:0:0:0,-13.8474,-147.513	0/0:64:64,0:64:2368:0:0:0,-19.2659,-206.606
chr05	215533	TACA	TA	4.36634e-08	AB=0.123457;ABP=102.764;AC=1;AF=0.0277778;AN=36;AO=10;CIGAR=1M2D1M;DP=1406;DPB=1401;DPRA=1.03925;EPP=3.0103;EPPR=51.1933;GTI=0;LEN=2;MEANALT=1;MQM=42;MQMR=41.9799;NS=18;NUMALT=1;ODDS=18.4153;PAIRED=1;PAIREDR=0.915473;PAO=0;PQA=0;PQR=0;PRO=0;QA=358;QR=51121;RO=1396;RPL=10;RPP=24.725;RPPR=34.3753;RPR=0;RUN=1;SAF=5;SAP=3.0103;SAR=5;SRF=723;SRP=6.89904;SRR=673;TYPE=del;technology.ILLUMI8A=0;technolog…	GT:DP:AD:RO:QR:AO:QA:GL	0/0:16:16,0:16:582:0:0:0,-4.81648,-51.1481	0/0:76:76,0:76:2775:0:0:0,-22.8783,-242.487	0/0:112:112,0:112:4109:0:0:0,-33.7154,-358.551	0/0:11:11,0:11:397:0:0:0,-3.31133,-34.9287	0/0:54:54,0:54:1940:0:0:0,-16.2556,-169.923	0/0:46:46,0:46:1690:0:0:0,-13.8474,-147.591	0/0:63:63,0:63:2290:0:0:0,-18.9649,-200.304	0/0:65:65,0:65:2370:0:0:0,-19.5669,-207.19	0/0:43:43,0:43:1588:0:0:0,-12.9443,-138.474	0/0:90:90,0:90:3293:0:0:0,-27.0927,-287.544	0/0:99:99,0:99:3635:0:0:0,-29.802,-317.247	0/0:167:167,0:167:6136:0:0:0,-50.272,-535.209	0/0:147:147,0:147:5411:0:0:0,-44.2514,-471.905	0/1:81:71,10:71:2583:10:358:-7.20964,0,-201.377	0/0:116:116,0:116:4237:0:0:0,-34.9195,-369.951	0/0:97:97,0:97:3561:0:0:0,-29.1999,-310.76	0/0:51:51,0:51:1872:0:0:0,-15.3525,-163.506	0/0:72:72,0:72:2652:0:0:0,-21.6742,-231.505
chr05	215569	G	A	5.92459e-14	AB=0.104167;ABP=133.661;AC=1;AF=0.0277778;AN=36;AO=10;CIGAR=1X;DP=1324;DPB=1324;DPRA=1.32899;EPP=24.725;EPPR=9.36277;GTI=0;LEN=1;MEANALT=1;MQM=42;MQMR=41.9848;NS=18;NUMALT=1;ODDS=35.8819;PAIRED=0;PAIREDR=0.940639;PAO=0;PQA=0;PQR=0;PRO=0;QA=370;QR=48222;RO=1314;RPL=10;RPP=24.725;RPPR=10.6518;RPR=0;RUN=1;SAF=10;SAP=24.725;SAR=0;SRF=633;SRP=6.81781;SRR=681;TYPE=snp;technology.ILLUMI8A=0;technology.I…	GT:DP:AD:RO:QR:AO:QA:GL	0/0:20:20,0:20:728:0:0:0,-6.0206,-63.8247	0/0:70:70,0:70:2542:0:0:0,-21.0721,-222.014	0/0:106:106,0:106:3886:0:0:0,-31.9092,-339.012	0/0:13:13,0:13:481:0:0:0,-3.91339,-42.1485	0/0:50:50,0:50:1838:0:0:0,-15.0515,-160.507	0/0:42:42,0:42:1530:0:0:0,-12.6433,-133.742	0/0:62:62,0:62:2270:0:0:0,-18.6639,-198.196	0/0:55:55,0:55:2035:0:0:0,-16.5566,-177.602	0/0:36:36,0:36:1332:0:0:0,-10.8371,-116.115	0/0:80:80,0:80:2948:0:0:0,-24.0824,-257.186	0/0:100:100,0:100:3676:0:0:0,-30.103,-320.657	0/0:161:161,0:161:5921:0:0:0,-48.4658,-516.257	0/0:153:153,0:153:5613:0:0:0,-46.0576,-489.444	0/0:74:74,0:74:2714:0:0:0,-22.2762,-236.868	0/1:96:86,10:86:3158:10:370:-3.6854,0,-246.641	0/0:93:93,0:93:3417:0:0:0,-27.9958,-297.996	0/0:45:45,0:45:1641:0:0:0,-13.5463,-143.411	0/0:68:68,0:68:2492:0:0:0,-20.47,-217.532
chr05	215671	C	T	16495.9	AB=0;ABP=0;AC=18;AF=0.5;AN=36;AO=530;CIGAR=1X;DP=1010;DPB=1010;DPRA=1.10417;EPP=72.2516;EPPR=59.7581;GTI=0;LEN=1;MEANALT=1;MQM=41.9547;MQMR=41.9875;NS=18;NUMALT=1;ODDS=11.0379;PAIRED=0.932075;PAIREDR=0.947917;PAO=0;PQA=0;PQR=0;PRO=0;QA=19385;QR=17616;RO=480;RPL=208;RPP=56.2564;RPPR=12.5829;RPR=322;RUN=1;SAF=266;SAP=3.02669;SAR=264;SRF=205;SRP=25.1774;SRR=275;TYPE=snp;technology.ILLUMI8A=0;technol…	GT:DP:AD:RO:QR:AO:QA:GL	0/0:13:13,0:13:469:0:0:0,-3.91339,-41.2634	0/0:40:40,0:40:1468:0:0:0,-12.0412,-128.28	0/0:96:96,0:96:3528:0:0:0,-28.8989,-307.767	1/1:13:0,13:0:0:13:457:-40.2747,-3.91339,0	1/1:30:0,30:0:0:30:1086:-95.0688,-9.0309,0	0/0:29:29,0:29:1061:0:0:0,-8.72987,-92.83	0/0:36:36,0:36:1332:0:0:0,-10.8371,-116.321	1/1:34:0,34:0:0:34:1246:-108.944,-10.235,0	1/1:30:0,30:0:0:30:1086:-94.9656,-9.0309,0	1/1:68:0,68:0:0:68:2504:-218.514,-20.47,0	1/1:83:0,83:0:0:83:3047:-265.872,-24.9855,0	0/0:123:123,0:123:4515:0:0:0,-37.0267,-393.694	1/1:128:0,128:0:0:128:4691:-409.192,-38.5318,0	1/1:51:0,51:0:0:51:1875:-163.729,-15.3525,0	1/1:93:0,93:0:0:93:3393:-295.621,-27.9958,0	0/0:71:71,0:71:2615:0:0:0,-21.3731,-228.182	0/0:35:35,0:35:1283:0:0:0,-10.536,-112.166	0/0:37:37,0:37:1345:0:0:0,-11.1381,-117.629
chr05	218050	G	T	717.826	AB=0.546875;ABP=4.23175;AC=10;AF=0.3125;AN=32;AO=37;CIGAR=1X;DP=91;DPB=91;DPRA=2.05333;EPP=4.47751;EPPR=67.3502;GTI=1;LEN=1;MEANALT=1;MQM=41.6757;MQMR=40.7407;NS=16;NUMALT=1;ODDS=1.77504;PAIRED=0.648649;PAIREDR=0.925926;PAO=0;PQA=0;PQR=0;PRO=0;QA=1357;QR=1998;RO=54;RPL=37;RPP=83.3548;RPPR=111.745;RPR=0;RUN=1;SAF=16;SAP=4.47751;SAR=21;SRF=8;SRP=61.0771;SRR=46;TYPE=snp;technology.ILLUMI8A=0.162162;…	GT:DP:AD:RO:QR:AO:QA:GL	0/0:3:3,0:3:111:0:0:0,-0.90309,-9.91935	0/1:4:2,2:2:74:2:74:-5.59919,0,-5.54495	0/1:8:6,2:6:222:2:62:-3.36029,0,-17.0762	0/1:10:4,6:4:148:6:222:-16.3695,0,-10.0798	1/1:2:0,2:0:0:2:74:-6.80331,-0.60206,0	0/0:3:3,0:3:111:0:0:0,-0.90309,-9.86606	0/1:9:5,4:5:185:4:148:-10.5393,0,-13.7619	0/0:1:1,0:1:37:0:0:0,-0.30103,-3.52359	0/0:8:8,0:8:296:0:0:0,-2.40824,-25.8264	0/1:7:2,5:2:74:5:185:-14.364,0,-4.58762	0/0:1:1,0:1:37:0:0:0,-0.30103,-3.58069	.	0/1:4:3,1:3:111:1:37:-2.37657,0,-8.71523	0/1:8:4,4:4:148:4:148:-10.8403,0,-10.7875	.	0/0:1:1,0:1:37:0:0:0,-0.30103,-3.58069	0/1:14:3,11:3:111:11:407:-31.5925,0,-5.75822	0/0:8:8,0:8:296:0:0:0,-2.40824,-25.7222
chr05	221169	T	G	828.518	AB=0;ABP=0;AC=18;AF=0.9;AN=20;AO=31;CIGAR=1X;DP=35;DPB=35;DPRA=0.861111;EPP=3.08035;EPPR=3.0103;GTI=1;LEN=1;MEANALT=1;MQM=41.0968;MQMR=42;NS=10;NUMALT=1;ODDS=3.2883;PAIRED=0.741935;PAIREDR=1;PAO=0;PQA=0;PQR=0;PRO=0;QA=1108;QR=148;RO=4;RPL=0;RPP=70.3259;RPPR=11.6962;RPR=31;RUN=1;SAF=15;SAP=3.08035;SAR=16;SRF=2;SRP=3.0103;SRR=2;TYPE=snp;technology.ILLUMI8A=0.0645161;technology.ILLUMINA=0.935484;ANN…	GT:DP:AD:RO:QR:AO:QA:GL	.	.	1/1:1:0,1:0:0:1:33:-3.24853,-0.30103,0	.	.	.	1/1:2:0,2:0:0:2:72:-6.65162,-0.60206,0	1/1:6:0,6:0:0:6:220:-19.3578,-1.80618,0	1/1:2:0,2:0:0:2:71:-6.57098,-0.60206,0	.	1/1:2:0,2:0:0:2:74:-6.80331,-0.60206,0	0/0:4:4,0:4:148:0:0:0,-1.20412,-13.2486	1/1:1:0,1:0:0:1:34:-3.33613,-0.30103,0	1/1:1:0,1:0:0:1:37:-3.58069,-0.30103,0	1/1:10:0,10:0:0:10:354:-30.909,-3.0103,0	.	.	1/1:6:0,6:0:0:6:213:-19.0213,-1.80618,0
chr05	221170	AC	AT	765.084	AB=0;ABP=0;AC=18;AF=0.9;AN=20;AO=29;CIGAR=1M1X;DP=35;DPB=35;DPRA=0.861111;EPP=3.68421;EPPR=3.0103;GTI=1;LEN=1;MEANALT=1.11111;MQM=41.0345;MQMR=42;NS=10;NUMALT=1;ODDS=3.18016;PAIRED=0.724138;PAIREDR=1;PAO=0;PQA=0;PQR=0;PRO=0;QA=1034;QR=148;RO=4;RPL=0;RPP=65.983;RPPR=11.6962;RPR=29;RUN=1;SAF=13;SAP=3.68421;SAR=16;SRF=2;SRP=3.0103;SRR=2;TYPE=snp;technology.ILLUMI8A=0.0689655;technology.ILLUMINA=0.93…	GT:DP:AD:RO:QR:AO:QA:GL	.	.	1/1:1:0,1:0:0:1:33:-3.24853,-0.30103,0	.	.	.	1/1:2:0,2:0:0:2:72:-6.65162,-0.60206,0	1/1:6:0,4:0:0:4:146:-12.5544,-1.20412,0	1/1:2:0,2:0:0:2:71:-6.57098,-0.60206,0	.	1/1:2:0,2:0:0:2:74:-6.80331,-0.60206,0	0/0:4:4,0:4:148:0:0:0,-1.20412,-13.2486	1/1:1:0,1:0:0:1:34:-3.33613,-0.30103,0	1/1:1:0,1:0:0:1:37:-3.58069,-0.30103,0	1/1:10:0,10:0:0:10:354:-30.909,-3.0103,0	.	.	1/1:6:0,6:0:0:6:213:-19.0213,-1.80618,0
chr05	229625	ATCACCTCA	GTCATATCTTTTTCCTCA	1315	AB=0.512605;ABP=3.17453;AC=21;AF=0.617647;AN=34;AO=73;CIGAR=1X3M9I5M;DP=142;DPB=222.111;DPRA=3.65333;EPP=113.696;EPPR=4.70971;GTI=0;LEN=18;MEANALT=1.66667;MQM=40;MQMR=42;NS=17;NUMALT=1;ODDS=0.019032;PAIRED=0.917808;PAIREDR=0.934783;PAO=0.5;PQA=18.5;PQR=18.5;PRO=0.5;QA=2670;QR=1672;RO=46;RPL=0;RPP=161.528;RPPR=3.76559;RPR=73;RUN=1;SAF=67;SAP=113.696;SAR=6;SRF=21;SRP=3.76559;SRR=25;TYPE=complex;tec…	GT:DP:AD:RO:QR:AO:QA:GL	1/1:3:0,2:0:0:2:74:-6.3683,-0.60206,0	1/1:3:0,2:0:0:2:73:-6.23405,-0.60206,0	1/1:3:0,3:0:0:3:109:-9.73707,-0.90309,0	0/0:4:0,0:0:0:0:0:0,0,0	0/0:1:0,0:0:0:0:0:0,0,0	1/1:4:0,2:0:0:2:70:-6.07423,-0.60206,0	1/1:4:0,2:0:0:2:73:-6.29087,-0.60206,0	0/1:8:4,4:4:142:4:145:-10.4373,0,-10.365	0/1:9:1,5:1:37:5:184:-13.9857,0,-1.41739	0/1:19:7,5:7:259:5:185:-12.2454,0,-18.9508	1/1:1:0,1:0:0:1:37:-3.52359,-0.30103,0	0/1:15:4,11:4:145:11:398:-30.1262,0,-8.50689	0/1:7:6,1:6:222:1:37:-1.41638,0,-17.5866	0/1:19:4,15:4:148:15:550:-41.8838,0,-7.52898	.	0/1:3:1,1:1:37:1:37:-2.56632,0,-2.62056	0/1:26:13,12:13:464:12:440:-30.2658,0,-33.0901	0/1:13:6,7:6:218:7:258:-18.5744,0,-15.4877
chr05	230351	C	G	2082.49	AB=0.333333;ABP=3.73412;AC=27;AF=0.964286;AN=28;AO=74;CIGAR=1X;DP=76;DPB=76;DPRA=0;EPP=4.88833;EPPR=7.35324;GTI=0;LEN=1;MEANALT=1;MQM=41.3243;MQMR=42;NS=14;NUMALT=1;ODDS=0.125329;PAIRED=0.5;PAIREDR=1;PAO=0;PQA=0;PQR=0;PRO=0;QA=2679;QR=74;RO=2;RPL=0;RPP=163.699;RPPR=7.35324;RPR=74;RUN=1;SAF=41;SAP=4.88833;SAR=33;SRF=0;SRP=7.35324;SRR=2;TYPE=snp;technology.ILLUMI8A=0.121622;technology.ILLUMINA=0.87…	GT:DP:AD:RO:QR:AO:QA:GL	.	1/1:2:0,2:0:0:2:67:-6.24105,-0.60206,0	1/1:4:0,4:0:0:4:148:-13.2486,-1.20412,0	1/1:3:0,3:0:0:3:111:-10.0259,-0.90309,0	0/1:3:2,1:2:74:1:37:-2.6205,0,-5.90022	1/1:5:0,5:0:0:5:184:-16.25,-1.50515,0	1/1:2:0,2:0:0:2:74:-6.80331,-0.60206,0	1/1:2:0,2:0:0:2:74:-6.74907,-0.60206,0	1/1:6:0,6:0:0:6:220:-19.4427,-1.80618,0	1/1:8:0,8:0:0:8:284:-25.1451,-2.40824,0	1/1:9:0,9:0:0:9:330:-28.9003,-2.70927,0	1/1:10:0,10:0:0:10:358:-31.3987,-3.0103,0	.	1/1:3:0,3:0:0:3:111:-10.0259,-0.90309,0	.	.	1/1:15:0,15:0:0:15:533:-46.6814,-4.51545,0	1/1:4:0,4:0:0:4:148:-13.1957,-1.20412,0
chr05	235244	G	T	1500.53	AB=0;ABP=0;AC=30;AF=1;AN=30;AO=53;CIGAR=1X;DP=55;DPB=55;DPRA=0;EPP=37.4671;EPPR=0;GTI=0;LEN=1;MEANALT=1.06667;MQM=41.6226;MQMR=0;NS=15;NUMALT=1;ODDS=9.00954;PAIRED=0.754717;PAIREDR=0;PAO=0;PQA=0;PQR=0;PRO=0;QA=1958;QR=0;RO=0;RPL=0;RPP=118.098;RPPR=0;RPR=53;RUN=1;SAF=41;SAP=37.4671;SAR=12;SRF=0;SRP=0;SRR=0;TYPE=snp;technology.ILLUMI8A=0.150943;technology.ILLUMINA=0.849057;ANN=T|splice_region_varia…	GT:DP:AD:RO:QR:AO:QA:GL	.	1/1:6:0,6:0:0:6:222:-19.6938,-1.80618,0	1/1:2:0,2:0:0:2:74:-6.80331,-0.60206,0	1/1:1:0,1:0:0:1:37:-3.58069,-0.30103,0	1/1:2:0,2:0:0:2:74:-6.80331,-0.60206,0	1/1:1:0,1:0:0:1:37:-3.58069,-0.30103,0	1/1:1:0,1:0:0:1:37:-3.58069,-0.30103,0	1/1:3:0,3:0:0:3:111:-9.97264,-0.90309,0	1/1:3:0,3:0:0:3:111:-9.91935,-0.90309,0	1/1:1:0,1:0:0:1:37:-3.58069,-0.30103,0	1/1:1:0,1:0:0:1:37:-3.58069,-0.30103,0	1/1:9:0,7:0:0:7:259:-22.5108,-2.10721,0	1/1:5:0,5:0:0:5:185:-16.3661,-1.50515,0	1/1:4:0,4:0:0:4:145:-12.9167,-1.20412,0	.	.	1/1:11:0,11:0:0:11:407:-35.7031,-3.31133,0	1/1:5:0,5:0:0:5:185:-16.4712,-1.50515,0
chr05	235245	T	C	1510.5	AB=0;ABP=0;AC=30;AF=1;AN=30;AO=53;CIGAR=1X;DP=55;DPB=55;DPRA=0;EPP=32.8783;EPPR=0;GTI=0;LEN=1;MEANALT=1.06667;MQM=41.6226;MQMR=0;NS=15;NUMALT=1;ODDS=9.00954;PAIRED=0.735849;PAIREDR=0;PAO=0;PQA=0;PQR=0;PRO=0;QA=1958;QR=0;RO=0;RPL=0;RPP=118.098;RPPR=0;RPR=53;RUN=1;SAF=40;SAP=32.8783;SAR=13;SRF=0;SRP=0;SRR=0;TYPE=snp;technology.ILLUMI8A=0.150943;technology.ILLUMINA=0.849057;ANN=C|splice_region_varia…	GT:DP:AD:RO:QR:AO:QA:GL	.	1/1:6:0,6:0:0:6:222:-19.6938,-1.80618,0	1/1:3:0,3:0:0:3:111:-10.0259,-0.90309,0	1/1:1:0,1:0:0:1:37:-3.58069,-0.30103,0	1/1:2:0,2:0:0:2:74:-6.80331,-0.60206,0	1/1:1:0,1:0:0:1:37:-3.58069,-0.30103,0	1/1:1:0,1:0:0:1:37:-3.58069,-0.30103,0	1/1:3:0,3:0:0:3:111:-9.97264,-0.90309,0	1/1:3:0,3:0:0:3:111:-9.91935,-0.90309,0	1/1:1:0,1:0:0:1:37:-3.58069,-0.30103,0	1/1:1:0,1:0:0:1:37:-3.58069,-0.30103,0	1/1:9:0,7:0:0:7:259:-22.5108,-2.10721,0	1/1:5:0,5:0:0:5:185:-16.3661,-1.50515,0	1/1:4:0,4:0:0:4:145:-12.9167,-1.20412,0	.	.	1/1:10:0,10:0:0:10:370:-32.4804,-3.0103,0	1/1:5:0,5:0:0:5:185:-16.4712,-1.50515,0
chr05	236276	A	C	54.428	AB=0.227273;ABP=31.4368;AC=1;AF=0.0277778;AN=36;AO=10;CIGAR=1X;DP=611;DPB=611;DPRA=1.31922;EPP=24.725;EPPR=17.0156;GTI=0;LEN=1;MEANALT=1;MQM=42;MQMR=41.9899;NS=18;NUMALT=1;ODDS=12.5325;PAIRED=0;PAIREDR=0.958054;PAO=0;PQA=0;PQR=0;PRO=0;QA=370;QR=21932;RO=596;RPL=0;RPP=24.725;RPPR=6.28937;RPR=10;RUN=1;SAF=0;SAP=24.725;SAR=10;SRF=308;SRP=4.46766;SRR=288;TYPE=snp;technology.ILLUMI8A=0;technology.ILLU…	GT:DP:AD:RO:QR:AO:QA:GL	0/0:2:2,0:2:74:0:0:0,-0.60206,-6.80331	0/0:28:28,0:28:1036:0:0:0,-8.42884,-90.5915	0/0:32:32,0:32:1184:0:0:0,-9.63296,-103.482	0/0:5:5,0:5:185:0:0:0,-1.50515,-16.4712	0/0:7:7,0:7:259:0:0:0,-2.10721,-22.9164	0/0:9:9,0:9:333:0:0:0,-2.70927,-29.3617	0/0:3:3,0:3:111:0:0:0,-0.90309,-10.0259	0/0:19:19,0:19:703:0:0:0,-5.71957,-61.5879	0/0:37:37,0:37:1333:0:0:0,-11.1381,-116.645	0/0:48:48,0:48:1752:0:0:0,-14.4494,-153.079	0/0:49:47,0:47:1739:0:0:0,-14.1484,-151.463	0/0:83:82,0:82:3022:0:0:0,-24.6845,-263.273	0/0:38:38,0:38:1406:0:0:0,-11.4391,-122.818	0/0:55:55,0:55:2023:0:0:0,-16.5566,-176.62	0/1:44:34,10:34:1258:10:370:-19.339,0,-96.6819	0/0:25:25,0:25:913:0:0:0,-7.52575,-79.9389	0/0:93:91,0:91:3343:0:0:0,-27.3937,-291.296	0/0:34:34,0:34:1258:0:0:0,-10.235,-109.773
chr05	237525	AGAGAGAGA	CCACAACCG	606.243	AB=0.5;ABP=3.0103;AC=15;AF=0.9375;AN=16;AO=26;CIGAR=2X1M1X1M4X;DP=27;DPB=63.3333;DPRA=0;EPP=51.1168;EPPR=5.18177;GTI=0;LEN=9;MEANALT=1;MQM=41.0769;MQMR=42;NS=8;NUMALT=1;ODDS=4.12361;PAIRED=0.961538;PAIREDR=1;PAO=33;PQA=1206;PQR=0;PRO=2;QA=956;QR=35;RO=1;RPL=0;RPP=59.4686;RPPR=5.18177;RPR=26;RUN=1;SAF=25;SAP=51.1168;SAR=1;SRF=0;SRP=5.18177;SRR=1;TYPE=complex;technology.ILLUMI8A=0.0384615;technolog…	GT:DP:AD:RO:QR:AO:QA:GL	.	1/1:1:0,1:0:0:1:37:-3.22262,-0.30103,0	.	.	.	.	.	.	.	1/1:2:0,2:0:0:2:71:-6.48499,-0.60206,0	1/1:2:0,2:0:0:2:74:-6.44524,-0.60206,0	0/1:2:1,1:1:35:1:34:-2.41134,0,-2.48879	1/1:3:0,3:0:0:3:111:-9.56224,-0.90309,0	.	1/1:10:0,10:0:0:10:370:-32.1752,-3.0103,0	1/1:3:0,3:0:0:3:111:-9.86606,-0.90309,0	1/1:4:0,4:0:0:4:148:-12.6856,-1.20412,0	.
chr05	239250	A	T	489.182	AB=0.333333;ABP=3.73412;AC=9;AF=0.45;AN=20;AO=21;CIGAR=1X;DP=58;DPB=58;DPRA=0.657143;EPP=3.1137;EPPR=7.76406;GTI=2;LEN=1;MEANALT=1;MQM=42;MQMR=41.4595;NS=10;NUMALT=1;ODDS=0.766646;PAIRED=0.714286;PAIREDR=0.783784;PAO=0;PQA=0;PQR=0;PRO=0;QA=753;QR=1369;RO=37;RPL=2;RPP=32.8939;RPPR=59.4099;RPR=19;RUN=1;SAF=11;SAP=3.1137;SAR=10;SRF=24;SRP=10.1116;SRR=13;TYPE=snp;technology.ILLUMI8A=0;technology.ILLU…	GT:DP:AD:RO:QR:AO:QA:GL	.	0/0:8:8,0:8:296:0:0:0,-2.40824,-26.0348	0/1:3:2,1:2:74:1:37:-2.6776,0,-5.90022	1/1:3:0,3:0:0:3:111:-10.0259,-0.90309,0	.	0/0:2:2,0:2:74:0:0:0,-0.60206,-6.80331	0/0:4:4,0:4:148:0:0:0,-1.20412,-13.2486	.	1/1:10:0,10:0:0:10:358:-31.5931,-3.0103,0	1/1:5:0,5:0:0:5:173:-15.4691,-1.50515,0	1/1:2:0,2:0:0:2:74:-6.80331,-0.60206,0	.	.	.	.	0/0:8:8,0:8:296:0:0:0,-2.40824,-26.0869	.	0/0:13:13,0:13:481:0:0:0,-3.91339,-41.8894
chr05	239280	A	G	889.377	AB=0;ABP=0;AC=12;AF=0.428571;AN=28;AO=36;CIGAR=1X;DP=103;DPB=103;DPRA=0.716418;EPP=3.9754;EPPR=6.93191;GTI=0;LEN=1;MEANALT=1;MQM=41.8889;MQMR=41.6716;NS=14;NUMALT=1;ODDS=0.805822;PAIRED=0.722222;PAIREDR=0.731343;PAO=0;PQA=0;PQR=0;PRO=0;QA=1332;QR=2479;RO=67;RPL=2;RPP=64.7766;RPPR=139.943;RPR=34;RUN=1;SAF=20;SAP=3.9754;SAR=16;SRF=40;SRP=8.4876;SRR=27;TYPE=snp;technology.ILLUMI8A=0;technology.ILLUM…	GT:DP:AD:RO:QR:AO:QA:GL	.	0/0:11:11,0:11:407:0:0:0,-3.31133,-35.7031	0/0:12:12,0:12:444:0:0:0,-3.61236,-39.0295	1/1:3:0,3:0:0:3:111:-10.0259,-0.90309,0	.	0/0:2:2,0:2:74:0:0:0,-0.60206,-6.80331	0/0:5:5,0:5:185:0:0:0,-1.50515,-16.4712	.	1/1:12:0,12:0:0:12:444:-39.0295,-3.61236,0	1/1:9:0,9:0:0:9:333:-29.3617,-2.70927,0	1/1:10:0,10:0:0:10:370:-32.4804,-3.0103,0	0/0:2:2,0:2:74:0:0:0,-0.60206,-6.80331	1/1:1:0,1:0:0:1:37:-3.58069,-0.30103,0	1/1:1:0,1:0:0:1:37:-3.58069,-0.30103,0	.	0/0:10:10,0:10:370:0:0:0,-3.0103,-32.4804	0/0:3:3,0:3:111:0:0:0,-0.90309,-10.0259	0/0:22:22,0:22:814:0:0:0,-6.62266,-70.8942
chr05	242029	GAATCA	CGATCT	0.71135	AB=0.157676;ABP=248.315;AC=7;AF=0.194444;AN=36;AO=61;CIGAR=2X3M1X;DP=729;DPB=785.333;DPRA=2.62132;EPP=135.47;EPPR=390.877;GTI=5;LEN=6;MEANALT=1.70588;MQM=41.0164;MQMR=41.9293;NS=18;NUMALT=1;ODDS=2.15827;PAIRED=0;PAIREDR=0.829493;PAO=89;PQA=3213;PQR=0;PRO=1;QA=2229;QR=23851;RO=651;RPL=0;RPP=135.47;RPPR=1223.92;RPR=61;RUN=1;SAF=0;SAP=135.47;SAR=61;SRF=515;SRP=482.139;SRR=136;TYPE=complex;technology…	GT:DP:AD:RO:QR:AO:QA:GL	0/0:51:48,2:48:1741:2:74:0,-8.6586,-145.609	0/1:32:28,4:28:1028:4:148:-3.2102,0,-79.9197	0/0:52:47,5:47:1715:5:172:0,-0.592902,-134.495	0/0:48:46,2:46:1687:2:74:0,-8.05654,-140.735	0/1:39:34,5:34:1248:5:185:-4.27708,0,-97.0756	0/1:16:14,2:14:511:2:74:-1.52612,0,-39.4832	0/0:96:89,3:89:3265:3:111:0,-18.1225,-275.219	0/0:50:45,3:45:1648:3:111:0,-4.82973,-134.052	0/1:19:14,5:14:507:5:181:-10.0125,0,-38.5574	0/1:16:12,4:12:442:4:148:-7.96933,0,-33.7101	0/1:28:23,5:23:843:5:181:-7.40009,0,-64.985	0/0:23:18,1:18:664:1:37:0,-2.54891,-54.6922	0/0:41:36,2:36:1326:2:69:0,-5.37549,-109.521	0/0:59:56,3:56:2048:3:111:0,-8.24592,-169.14	0/1:91:78,13:78:2882:13:479:-14.2105,0,-223.681	0/0:39:35,1:35:1272:1:37:0,-7.66616,-107.801	0/0:13:12,1:12:437:1:37:0,-0.74501,-34.975	0/0:16:16,0:16:587:0:0:0,-4.81648,-51.1849
chr05	242269	GGTCAGCCACATCGC	GGCGATGGAGAGTGG	1627.7	AB=0.241275;ABP=386.168;AC=14;AF=0.388889;AN=36;AO=167;CIGAR=2M2X1M3X1M1X1M2X1M1X;DP=775;DPB=788.333;DPRA=0;EPP=331.735;EPPR=5.03624;GTI=4;LEN=15;MEANALT=2.38889;MQM=40;MQMR=41.9859;NS=18;NUMALT=1;ODDS=0.580617;PAIRED=0.97006;PAIREDR=0.862434;PAO=46;PQA=544.5;PQR=205.5;PRO=37;QA=6125;QR=20809;RO=567;RPL=167;RPP=365.646;RPPR=5.80219;RPR=0;RUN=1;SAF=4;SAP=331.735;SAR=163;SRF=235;SRP=39.0445;SRR=332…	GT:DP:AD:RO:QR:AO:QA:GL	0/1:45:28,14:28:1020:14:514:-31.4772,0,-76.3929	0/1:31:21,8:21:773:8:291:-16.3093,0,-58.6585	0/1:53:42,9:42:1533:9:331:-13.1287,0,-118.531	0/0:43:38,3:38:1385:3:111:0,-2.82461,-111.384	0/1:59:48,10:48:1765:10:370:-14.2252,0,-136.362	0/1:35:30,5:30:1097:5:185:-5.67248,0,-85.511	0/1:56:41,12:41:1508:12:440:-21.8364,0,-115.515	0/1:41:33,6:33:1202:6:217:-6.9553,0,-93.1839	0/1:19:14,5:14:505:5:185:-10.489,0,-38.7847	0/0:22:19,2:19:703:2:73:0,-0.0436569,-54.9572	0/1:53:42,8:42:1540:8:296:-10.3184,0,-119.277	0/1:46:36,4:36:1330:4:148:-0.651384,0,-103.854	0/1:55:47,8:47:1730:8:290:-8.31697,0,-134.172	0/0:31:27,2:27:999:2:74:0,-2.3616,-80.6959	0/1:101:54,40:54:1987:40:1460:-97.1662,0,-144.935	0/1:60:26,29:26:956:29:1066:-74.9763,0,-66.6444	0/1:5:4,1:4:147:1:37:-2.01844,0,-11.6713	0/0:20:17,1:17:629:1:37:0,-2.24921,-51.6152
chr05	242626	A	T	397.625	AB=0.185185;ABP=328.409;AC=9;AF=0.25;AN=36;AO=78;CIGAR=1X;DP=734;DPB=734;DPRA=1.35268;EPP=110.025;EPPR=3.48696;GTI=4;LEN=1;MEANALT=1;MQM=40;MQMR=41.7591;NS=18;NUMALT=1;ODDS=2.17598;PAIRED=0.128205;PAIREDR=0.771341;PAO=0;PQA=0;PQR=0;PRO=0;QA=2834;QR=24068;RO=656;RPL=0;RPP=172.385;RPPR=33.5168;RPR=78;RUN=1;SAF=70;SAP=110.025;SAR=8;SRF=344;SRP=6.39992;SRR=312;TYPE=snp;technology.ILLUMI8A=0.307692;te…	GT:DP:AD:RO:QR:AO:QA:GL	0/1:59:51,8:51:1875:8:272:-6.06881,0,-145.501	0/1:17:14,3:14:506:3:111:-4.74855,0,-39.3692	0/1:48:40,8:40:1480:8:296:-11.2728,0,-114.504	0/0:50:48,2:48:1752:2:74:0,-8.35667,-146.225	0/1:47:38,9:38:1394:9:333:-14.7451,0,-107.274	0/1:30:27,3:27:999:3:107:-0.552767,0,-78.2347	0/1:43:33,10:33:1209:10:358:-18.1767,0,-92.4157	0/1:23:13,10:13:469:10:358:-24.1973,0,-34.3398	0/0:32:32,0:32:1172:0:0:0,-9.63296,-102.498	0/0:29:29,0:29:1061:0:0:0,-8.72987,-92.5721	0/0:48:46,2:46:1702:2:74:0,-7.75461,-141.749	0/0:41:40,1:40:1456:1:37:0,-8.81864,-123.46	0/0:40:38,2:38:1394:2:74:0,-5.34637,-114.933	0/0:53:53,0:53:1949:0:0:0,-15.9546,-170.016	0/1:77:68,9:68:2480:9:333:-5.71416,0,-193.371	0/1:34:24,10:24:888:10:370:-21.8297,0,-67.4659	0/0:14:14,0:14:518:0:0:0,-4.21442,-45.4748	0/0:49:48,1:48:1764:1:37:0,-11.2269,-149.606
chr05	242630	AAG	AATTCCGGTTGCTA	2473.76	AB=0.251082;ABP=375.968;AC=13;AF=0.361111;AN=36;AO=188;CIGAR=2M11I1X;DP=925;DPB=1765.67;DPRA=2.80495;EPP=204.264;EPPR=20.7098;GTI=3;LEN=14;MEANALT=2.35294;MQM=40;MQMR=41.8396;NS=18;NUMALT=1;ODDS=8.8694;PAIRED=0.244681;PAIREDR=0.767296;PAO=367;PQA=13513;PQR=37;PRO=2;QA=6903;QR=23243;RO=636;RPL=0;RPP=411.247;RPPR=6.95719;RPR=188;RUN=1;SAF=160;SAP=204.264;SAR=28;SRF=325;SRP=3.6795;SRR=311;TYPE=compl…	GT:DP:AD:RO:QR:AO:QA:GL	0/1:79:46,16:46:1694:16:584:-31.5522,0,-128.773	0/1:25:14,9:14:501:9:333:-21.6159,0,-36.8733	0/1:68:38,25:38:1376:25:915:-59.6545,0,-100.799	0/0:59:50,4:50:1830:4:145:0,-3.77032,-146.944	0/1:59:33,18:33:1221:18:661:-41.4051,0,-90.8925	0/1:40:28,11:28:1015:11:406:-23.0806,0,-76.7746	0/1:60:30,23:30:1102:23:848:-56.7982,0,-79.9234	0/1:29:13,12:13:451:12:440:-30.2778,0,-31.9954	0/0:36:32,2:32:1162:2:73:0,-3.95579,-95.1076	0/1:27:23,3:23:851:3:111:-1.68625,0,-66.1913	0/1:57:46,5:46:1682:5:185:-0.502862,0,-131.237	0/1:46:39,5:39:1439:5:182:-2.42428,0,-111.886	0/1:53:40,10:40:1455:10:359:-15.9073,0,-111.836	0/0:66:54,4:54:1973:4:145:0,-4.96646,-159.513	0/1:108:67,25:67:2449:25:924:-51.5212,0,-185.852	0/1:42:24,12:24:888:12:444:-27.2173,0,-66.5074	0/0:19:14,0:14:505:0:0:0,-4.21442,-44.0973	0/0:52:45,4:45:1649:4:148:0,-2.06743,-130.391
chr05	242634	A	T	0	AB=0;ABP=0;AC=0;AF=0;AN=36;AO=63;CIGAR=1X;DP=2559;DPB=2559;DPRA=2.34627;EPP=139.813;EPPR=91.8404;GTI=0;LEN=1;MEANALT=1.6;MQM=41.8413;MQMR=41.5947;NS=18;NUMALT=1;ODDS=99.2865;PAIRED=0.015873;PAIREDR=0.375;PAO=0;PQA=0;PQR=0;PRO=0;QA=2296;QR=90924;RO=2472;RPL=0;RPP=139.813;RPPR=3114.33;RPR=63;RUN=1;SAF=0;SAP=139.813;SAR=63;SRF=1118;SRP=51.9352;SRR=1354;TYPE=snp;technology.ILLUMI8A=0.253968;technolog…	GT:DP:AD:RO:QR:AO:QA:GL	0/0:232:225,6:225:8289:6:222:0,-50.1973,-700.289	0/0:102:100,2:100:3676:2:74:0,-24.0102,-313.037	0/0:222:213,7:213:7845:7:259:0,-43.6683,-657.88	0/0:167:158,5:158:5810:5:177:0,-33.5601,-489.489	0/0:213:205,5:205:7561:5:185:0,-47.1032,-640.142	0/0:85:82,2:82:2998:2:68:0,-19.2866,-254.075	0/0:203:197,6:197:7193:6:210:0,-42.4138,-606.045	0/0:129:126,3:126:4638:3:111:0,-28.8069,-393.288	0/0:67:66,0:66:2442:0:0:0,-19.868,-212.081	0/0:96:92,2:92:3380:2:74:0,-21.9543,-286.792	0/0:137:135,2:135:4983:2:74:0,-34.4378,-426.65	0/0:102:102,0:102:3750:0:0:0,-30.7051,-326.018	0/0:158:148,10:148:5416:10:370:0,-14.9785,-438.882	0/0:137:132,1:132:4860:1:37:0,-36.8138,-419.582	0/0:222:214,4:214:7882:4:139:0,-53.4706,-673.203	0/0:171:166,5:166:6106:5:185:0,-35.005,-514.408	0/0:32:32,0:32:1184:0:0:0,-9.63296,-103.069	0/0:84:79,3:79:2911:3:111:0,-14.9989,-242.662
chr05	242781	TGGTACTATAATTTCT	TGGGGACATCCATCTGG	4512.71	AB=0.561798;ABP=11.867;AC=21;AF=0.583333;AN=36;AO=197;CIGAR=3M4X2M1I1X2M1X1M2X;DP=317;DPB=429.812;DPRA=0;EPP=8.84131;EPPR=3.49937;GTI=1;LEN=17;MEANALT=1.38889;MQM=40;MQMR=42;NS=18;NUMALT=1;ODDS=0.671153;PAIRED=0.208122;PAIREDR=0.963964;PAO=313.5;PQA=11019.5;PQR=129.5;PRO=14.5;QA=7192;QR=4043;RO=111;RPL=197;RPP=430.79;RPPR=3.96888;RPR=0;RUN=1;SAF=110;SAP=8.84131;SAR=87;SRF=47;SRP=8.66395;SRR=64;TY…	GT:DP:AD:RO:QR:AO:QA:GL	1/1:19:0,17:0:0:17:624:-53.5896,-5.11751,0	0/1:18:5,11:5:182:11:399:-29.5494,0,-11.0757	0/1:26:6,20:6:218:20:737:-55.4079,0,-11.2195	0/1:21:13,7:13:475:7:259:-16.1769,0,-35.4449	0/1:26:3,23:3:111:23:834:-63.9607,0,-1.84187	0/1:18:8,9:8:284:9:331:-23.3003,0,-19.7734	1/1:18:1,17:1:36:17:622:-50.3067,-2.26648,0	0/1:16:4,12:4:147:12:432:-32.4549,0,-8.00479	0/1:9:7,2:7:253:2:73:-3.56642,0,-19.4043	0/1:27:14,13:14:508:13:475:-32.7053,0,-36.2581	0/1:24:8,13:8:295:13:473:-34.3906,0,-19.3892	0/1:11:5,6:5:185:6:218:-15.4667,0,-12.809	0/1:22:9,13:9:325:13:469:-33.815,0,-21.8029	0/1:12:8,4:8:291:4:147:-9.00929,0,-21.8171	1/1:13:0,13:0:0:13:472:-40.6407,-3.91339,0	0/1:15:2,13:2:73:13:480:-36.6474,0,-1.85955	0/1:11:9,2:9:330:2:74:-3.3835,0,-25.8338	0/1:11:9,2:9:330:2:73:-2.96711,0,-25.4803
chr05	242988	TTTGCTGACA	GGCAATTGCATTACTTTT	285.843	AB=0.191257;ABP=154.527;AC=9;AF=0.25;AN=36;AO=39;CIGAR=1X4I4M1I1M1X2M3I1X;DP=381;DPB=661.6;DPRA=1.24771;EPP=87.6977;EPPR=4.45795;GTI=5;LEN=18;MEANALT=1.91667;MQM=40;MQMR=41.963;NS=18;NUMALT=1;ODDS=1.19729;PAIRED=1;PAIREDR=0.944444;PAO=288;PQA=9733;PQR=0;PRO=0;QA=1409;QR=7840;RO=216;RPL=0;RPP=87.6977;RPPR=36.829;RPR=39;RUN=1;SAF=39;SAP=87.6977;SAR=0;SRF=115;SRP=4.98071;SRR=101;TYPE=complex;technol…	GT:DP:AD:RO:QR:AO:QA:GL	0/1:21:3,3:3:106:3:106:-7.38043,0,-7.49853	0/0:14:10,0:10:364:0:0:0,-3.0103,-31.7988	0/0:41:21,2:21:775:2:71:0,-0.779623,-61.3949	0/0:27:12,1:12:438:1:37:0,-0.741997,-34.9562	0/1:19:12,2:12:440:2:71:-1.93162,0,-34.1844	0/1:8:4,1:4:148:1:37:-1.66756,0,-11.3915	0/1:37:15,8:15:541:8:292:-18.1946,0,-40.4194	0/1:27:5,11:5:183:11:394:-29.2189,0,-11.1573	0/0:15:12,0:12:436:0:0:0,-3.61236,-38.0943	0/1:11:3,1:3:111:1:37:-1.96823,0,-8.46789	0/0:21:17,1:17:617:1:37:0,-2.24457,-50.7456	0/0:19:14,0:14:501:0:0:0,-4.21442,-43.8687	0/1:33:23,5:23:826:5:179:-7.02823,0,-63.8406	0/0:28:25,0:25:899:0:0:0,-7.52575,-78.6555	0/0:20:7,0:7:252:0:0:0,-2.10721,-22.0504	0/1:15:10,2:10:368:2:74:-2.73448,0,-28.4862	0/0:13:13,0:13:474:0:0:0,-3.91339,-41.7287	0/1:12:10,2:10:361:2:74:-2.73415,0,-27.8867
chr05	243023	A	T	1.62779e-12	AB=0.152174;ABP=51.3492;AC=1;AF=0.0277778;AN=36;AO=295;CIGAR=1X;DP=6915;DPB=6915;DPRA=0;EPP=100.359;EPPR=41.2669;GTI=0;LEN=1;MEANALT=2.05556;MQM=41.3017;MQMR=41.7195;NS=18;NUMALT=1;ODDS=157.144;PAIRED=0.389831;PAIREDR=0.682201;PAO=0;PQA=0;PQR=0;PRO=0;QA=10755;QR=239743;RO=6523;RPL=0;RPP=643.595;RPPR=13371.3;RPR=295;RUN=1;SAF=90;SAP=100.359;SAR=205;SRF=3446;SRP=48.3376;SRR=3077;TYPE=snp;technology…	GT:DP:AD:RO:QR:AO:QA:GL	0/0:597:563,24:563:20675:24:858:0,-102.55,-1723.83	0/0:351:338,12:338:12446:12:429:0,-68.0349,-1045.21	0/0:683:644,30:644:23648:30:1106:0,-107.442,-1958.68	0/0:547:514,25:514:18934:25:911:0,-83.2068,-1567.44	0/0:521:503,14:503:18479:14:508:0,-111.538,-1562.6	0/0:226:216,7:216:7932:7:256:0,-44.8458,-667.047	0/0:615:581,24:581:21329:24:869:0,-106.9,-1778.73	0/0:398:380,10:380:13964:10:358:0,-86.42,-1182.26	0/0:169:158,8:158:5786:8:296:0,-24.3962,-477.663	0/0:208:192,7:192:7080:7:259:0,-37.3449,-592.627	0/0:334:310,21:310:11338:21:765:0,-33.1895,-919.581	0/0:200:186,13:186:6810:13:481:0,-18.0627,-550.24	0/0:551:514,28:514:18910:28:1015:0,-74.9623,-1556.58	0/0:228:214,12:214:7882:12:432:0,-30.387,-647.938	0/0:651:608,30:608:22340:30:1102:0,-96.2776,-1846.52	0/0:436:412,21:412:15196:21:777:0,-62.9807,-1254.07	0/1:46:39,7:39:1443:7:259:-9.01683,0,-112.193	0/0:154:151,2:151:5551:2:74:0,-39.6123,-476.353
chr05	243309	A	G	7.81418e-10	AB=0.127778;ABP=219.627;AC=2;AF=0.0555556;AN=36;AO=159;CIGAR=1X;DP=2819;DPB=2819;DPRA=6.08279;EPP=147.898;EPPR=1326.33;GTI=1;LEN=1;MEANALT=2.35294;MQM=41.7862;MQMR=41.8939;NS=18;NUMALT=1;ODDS=22.4387;PAIRED=0.836478;PAIREDR=0.890811;PAO=0;PQA=0;PQR=0;PRO=0;QA=5820;QR=95613;RO=2601;RPL=159;RPP=348.274;RPPR=4270.92;RPR=0;RUN=1;SAF=28;SAP=147.898;SAR=131;SRF=567;SRP=1799.7;SRR=2034;TYPE=snp;technolo…	GT:DP:AD:RO:QR:AO:QA:GL	0/0:267:238,21:238:8746:21:777:0,-10.5496,-694.252	0/0:143:133,6:133:4897:6:222:0,-22.5594,-407.105	0/0:202:190,8:190:6994:8:296:0,-33.823,-583.107	0/0:232:219,6:219:8043:6:210:0,-49.3847,-680.909	0/0:225:209,16:209:7673:16:592:0,-16.0187,-616.596	0/1:96:86,10:86:3170:10:370:-3.6854,0,-247.469	0/0:255:240,10:240:8844:10:367:0,-43.253,-738.174	0/0:158:141,14:141:5205:14:518:0,-1.54139,-408.086	0/0:111:103,2:103:3763:2:74:0,-25.1629,-321.251	0/0:77:75,1:75:2751:1:37:0,-19.6557,-236.408	0/0:120:106,7:106:3886:7:257:0,-11.6395,-315.968	0/0:86:78,4:78:2862:4:144:0,-12.1222,-236.479	0/0:167:158,6:158:5810:6:218:0,-30.3609,-486.91	0/0:70:66,1:66:2442:1:37:0,-16.9464,-209.367	0/0:323:301,22:301:11077:22:790:0,-27.9475,-895.15	0/0:176:161,12:161:5861:12:430:0,-14.7309,-473.338	0/0:27:26,0:26:962:0:0:0,-7.82678,-83.7881	0/1:84:71,13:71:2627:13:481:-16.9656,0,-203.826
chr05	243310	A	G	100.168	AB=0.122677;ABP=335.665;AC=1;AF=0.0277778;AN=36;AO=70;CIGAR=1X;DP=2345;DPB=2345;DPRA=1.75076;EPP=34.7758;EPPR=925.48;GTI=0;LEN=1;MEANALT=1.78571;MQM=41.9714;MQMR=41.8894;NS=18;NUMALT=1;ODDS=23.0646;PAIRED=0.728571;PAIREDR=0.893435;PAO=0;PQA=0;PQR=0;PRO=0;QA=2590;QR=81460;RO=2224;RPL=70;RPP=155.013;RPPR=3468.63;RPR=0;RUN=1;SAF=19;SAP=34.7758;SAR=51;SRF=522;SRP=1362.52;SRR=1702;TYPE=snp;technology.…	GT:DP:AD:RO:QR:AO:QA:GL	0/0:221:213,1:213:7809:1:37:0,-61.1976,-677.055	0/0:113:112,1:112:4084:1:37:0,-30.4357,-352.547	0/0:170:163,1:163:5983:1:37:0,-46.1463,-517.678	0/0:197:191,3:191:7019:3:111:0,-48.7134,-600.606	0/0:190:184,5:184:6736:5:185:0,-40.8339,-570.399	0/0:78:71,7:71:2603:7:259:0,-0.563924,-204.13	0/0:216:209,4:209:7637:4:148:0,-51.2289,-652.534	0/0:133:124,7:124:4504:7:259:0,-16.8766,-370.024	0/0:94:94,0:94:3454:0:0:0,-28.2968,-301.013	0/0:70:69,0:69:2541:0:0:0,-20.7711,-221.225	0/0:96:94,0:94:3442:0:0:0,-28.2968,-299.673	0/0:69:69,0:69:2541:0:0:0,-20.7711,-221.428	0/0:141:136,2:136:4972:2:74:0,-35.0969,-426.566	0/0:58:56,2:56:2072:2:74:0,-10.6564,-173.919	0/1:269:219,33:219:7995:33:1221:-30.4869,0,-620.138	0/0:143:136,2:136:4984:2:74:0,-35.0966,-427.65	0/0:23:21,1:21:777:1:37:0,-3.40004,-64.4524	0/0:64:63,1:63:2307:1:37:0,-15.6852,-197.838
chr05	243311	C	A	0	AB=0;ABP=0;AC=0;AF=0;AN=36;AO=16;CIGAR=1X;DP=2108;DPB=2108;DPRA=1.45438;EPP=37.7539;EPPR=809.141;GTI=0;LEN=1;MEANALT=1.33333;MQM=42;MQMR=41.8782;NS=18;NUMALT=1;ODDS=80.0948;PAIRED=0;PAIREDR=0.893097;PAO=0;PQA=0;PQR=0;PRO=0;QA=592;QR=76582;RO=2086;RPL=16;RPP=37.7539;RPPR=3118.54;RPR=0;RUN=1;SAF=16;SAP=37.7539;SAR=0;SRF=501;SRP=1226.21;SRR=1585;TYPE=snp;technology.ILLUMI8A=0.0625;technology.ILLUMIN…	GT:DP:AD:RO:QR:AO:QA:GL	0/0:207:207,0:207:7611:0:0:0,-62.3132,-663.256	0/0:110:110,0:110:4022:0:0:0,-33.1133,-350.711	0/0:160:160,0:160:5872:0:0:0,-48.1648,-511.539	0/0:180:178,2:178:6502:2:74:0,-47.3821,-558.969	0/0:164:164,0:164:6044:0:0:0,-49.3689,-526.289	0/0:69:67,1:67:2467:1:37:0,-17.2474,-211.604	0/0:203:202,0:202:7450:0:0:0,-60.8081,-648.775	0/0:112:112,0:112:4072:0:0:0,-33.7154,-355.25	0/0:90:87,0:87:3171:0:0:0,-26.1896,-276.242	0/0:63:63,0:63:2319:0:0:0,-18.9649,-202.298	0/0:79:79,0:79:2911:0:0:0,-23.7814,-253.655	0/0:64:64,0:64:2368:0:0:0,-19.2659,-206.245	0/0:124:124,0:124:4552:0:0:0,-37.3277,-396.753	0/0:51:51,0:51:1887:0:0:0,-15.3525,-164.609	0/0:226:213,13:213:7809:13:481:0,-25.7806,-637.611	0/0:127:127,0:127:4651:0:0:0,-38.2308,-405.445	0/0:20:20,0:20:740:0:0:0,-6.0206,-64.8105	0/0:59:58,0:58:2134:0:0:0,-17.4597,-185.93
chr05	244302	TCT	TGCT	1801.73	AB=0.428571;ABP=4.25114;AC=31;AF=0.911765;AN=34;AO=68;CIGAR=1M1I2M;DP=96;DPB=119;DPRA=0;EPP=9.26925;EPPR=6.48466;GTI=0;LEN=1;MEANALT=1.82353;MQM=41.3529;MQMR=42;NS=17;NUMALT=1;ODDS=4.34284;PAIRED=0.647059;PAIREDR=1;PAO=0;PQA=0;PQR=0;PRO=0;QA=2480;QR=366;RO=10;RPL=68;RPP=150.67;RPPR=10.8276;RPR=0;RUN=1;SAF=27;SAP=9.26925;SAR=41;SRF=5;SRP=3.0103;SRR=5;TYPE=ins;technology.ILLUMI8A=0.132353;technolog…	GT:DP:AD:RO:QR:AO:QA:GL	.	1/1:4:0,2:0:0:2:74:-6.48377,-0.60206,0	0/1:13:6,3:6:218:3:99:-5.96627,0,-16.3292	1/1:3:0,3:0:0:3:111:-9.86606,-0.90309,0	1/1:2:0,1:0:0:1:37:-3.22262,-0.30103,0	1/1:5:0,5:0:0:5:185:-16.4186,-1.50515,0	0/1:5:1,2:1:37:2:62:-4.54289,0,-2.3281	1/1:3:0,2:0:0:2:74:-6.352,-0.60206,0	1/1:2:0,1:0:0:1:37:-3.22262,-0.30103,0	1/1:4:0,4:0:0:4:148:-13.1429,-1.20412,0	0/1:10:3,7:3:111:7:259:-19.8017,0,-7.01563	1/1:5:0,5:0:0:5:185:-16.3661,-1.50515,0	1/1:6:0,5:0:0:5:185:-15.9561,-1.50515,0	1/1:6:0,6:0:0:6:222:-19.6938,-1.80618,0	1/1:16:0,16:0:0:16:580:-50.6224,-4.81648,0	1/1:4:0,1:0:0:1:37:-3.2306,-0.30103,0	1/1:3:0,2:0:0:2:74:-6.44524,-0.60206,0	1/1:5:0,3:0:0:3:111:-9.66786,-0.90309,0
chr05	244307	T	G	1381.81	AB=0.52381;ABP=3.1137;AC=27;AF=0.9;AN=30;AO=53;CIGAR=1X;DP=63;DPB=63;DPRA=0;EPP=21.0786;EPPR=6.48466;GTI=0;LEN=1;MEANALT=1;MQM=41.1698;MQMR=42;NS=15;NUMALT=1;ODDS=2.90476;PAIRED=0.754717;PAIREDR=1;PAO=0;PQA=0;PQR=0;PRO=0;QA=1946;QR=370;RO=10;RPL=53;RPP=118.098;RPPR=10.8276;RPR=0;RUN=1;SAF=16;SAP=21.0786;SAR=37;SRF=5;SRP=3.0103;SRR=5;TYPE=snp;technology.ILLUMI8A=0.113208;technology.ILLUMINA=0.8867…	GT:DP:AD:RO:QR:AO:QA:GL	.	1/1:2:0,2:0:0:2:74:-6.80331,-0.60206,0	0/1:8:6,2:6:222:2:74:-4.39507,0,-17.2856	1/1:3:0,3:0:0:3:107:-9.58367,-0.90309,0	.	1/1:2:0,2:0:0:2:74:-6.74907,-0.60206,0	0/1:3:1,2:1:37:2:74:-5.84598,0,-2.6776	1/1:2:0,2:0:0:2:72:-6.55908,-0.60206,0	1/1:1:0,1:0:0:1:37:-3.58069,-0.30103,0	1/1:3:0,3:0:0:3:111:-9.91935,-0.90309,0	0/1:10:3,7:3:111:7:257:-19.6557,0,-7.01563	1/1:3:0,3:0:0:3:109:-9.78599,-0.90309,0	1/1:5:0,5:0:0:5:185:-16.3136,-1.50515,0	1/1:3:0,3:0:0:3:111:-10.0259,-0.90309,0	1/1:15:0,15:0:0:15:550:-48.0355,-4.51545,0	.	1/1:1:0,1:0:0:1:37:-3.58069,-0.30103,0	1/1:2:0,2:0:0:2:74:-6.80331,-0.60206,0
chr05	244308	T	A	1319.37	AB=0.55;ABP=3.44459;AC=27;AF=0.9;AN=30;AO=51;CIGAR=1X;DP=60;DPB=60;DPRA=0;EPP=25.534;EPPR=5.18177;GTI=0;LEN=1;MEANALT=1;MQM=41.1765;MQMR=42;NS=15;NUMALT=1;ODDS=2.73645;PAIRED=0.784314;PAIREDR=1;PAO=0;PQA=0;PQR=0;PRO=0;QA=1872;QR=333;RO=9;RPL=51;RPP=113.755;RPPR=14.8328;RPR=0;RUN=1;SAF=14;SAP=25.534;SAR=37;SRF=4;SRP=3.25157;SRR=5;TYPE=snp;technology.ILLUMI8A=0.0784314;technology.ILLUMINA=0.921569;…	GT:DP:AD:RO:QR:AO:QA:GL	.	1/1:1:0,1:0:0:1:37:-3.58069,-0.30103,0	0/1:8:6,2:6:222:2:74:-4.39507,0,-17.2856	1/1:3:0,3:0:0:3:107:-9.58367,-0.90309,0	.	1/1:1:0,1:0:0:1:37:-3.58069,-0.30103,0	0/1:3:1,2:1:37:2:74:-5.84598,0,-2.6776	1/1:2:0,2:0:0:2:72:-6.55908,-0.60206,0	1/1:1:0,1:0:0:1:37:-3.58069,-0.30103,0	1/1:3:0,3:0:0:3:111:-9.91935,-0.90309,0	0/1:9:2,7:2:74:7:257:-19.9568,0,-4.09404	1/1:3:0,3:0:0:3:109:-9.78599,-0.90309,0	1/1:5:0,5:0:0:5:185:-16.3136,-1.50515,0	1/1:3:0,3:0:0:3:111:-10.0259,-0.90309,0	1/1:15:0,15:0:0:15:550:-48.0355,-4.51545,0	.	1/1:1:0,1:0:0:1:37:-3.58069,-0.30103,0	1/1:2:0,2:0:0:2:74:-6.80331,-0.60206,0
chr05	246910	A	G	3453.53	AB=0.857143;ABP=26.2761;AC=34;AF=0.944444;AN=36;AO=128;CIGAR=1X;DP=132;DPB=132;DPRA=0;EPP=68.2223;EPPR=3.73412;GTI=1;LEN=1;MEANALT=1.05556;MQM=40.7969;MQMR=42;NS=18;NUMALT=1;ODDS=5.32438;PAIRED=0.71875;PAIREDR=1;PAO=0;PQA=0;PQR=0;PRO=0;QA=4645;QR=111;RO=3;RPL=0;RPP=280.959;RPPR=9.52472;RPR=128;RUN=1;SAF=95;SAP=68.2223;SAR=33;SRF=1;SRP=3.73412;SRR=2;TYPE=snp;technology.ILLUMI8A=0.195312;technology…	GT:DP:AD:RO:QR:AO:QA:GL	1/1:11:0,11:0:0:11:407:-35.4436,-3.31133,0	1/1:6:0,6:0:0:6:217:-19.234,-1.80618,0	1/1:9:0,9:0:0:9:326:-28.487,-2.70927,0	1/1:12:0,12:0:0:12:428:-37.5795,-3.61236,0	1/1:9:0,8:0:0:8:294:-25.4427,-2.40824,0	1/1:2:0,2:0:0:2:74:-6.74907,-0.60206,0	1/1:6:0,6:0:0:6:220:-19.4427,-1.80618,0	1/1:4:0,4:0:0:4:146:-13.0151,-1.20412,0	0/1:10:1,9:1:37:9:333:-26.2993,0,-0.57039	1/1:1:0,1:0:0:1:37:-3.58069,-0.30103,0	1/1:9:0,9:0:0:9:322:-28.2781,-2.70927,0	1/1:4:0,4:0:0:4:139:-12.4737,-1.20412,0	1/1:3:0,3:0:0:3:109:-9.7327,-0.90309,0	0/1:11:2,9:2:74:9:324:-25.069,0,-3.49198	1/1:9:0,9:0:0:9:323:-28.2153,-2.70927,0	1/1:10:0,10:0:0:10:365:-31.9458,-3.0103,0	1/1:6:0,6:0:0:6:215:-18.9974,-1.80618,0	1/1:10:0,10:0:0:10:366:-32.0015,-3.0103,0
chr05	251305	CAC	CC	0	AB=0.108696;ABP=125.368;AC=1;AF=0.0277778;AN=36;AO=10;CIGAR=1M1D1M;DP=2253;DPB=2249.67;DPRA=0.723739;EPP=3.0103;EPPR=15.0133;GTI=0;LEN=1;MEANALT=1;MQM=42;MQMR=41.9623;NS=18;NUMALT=1;ODDS=42.5592;PAIRED=0;PAIREDR=0.925976;PAO=2;PQA=0;PQR=0;PRO=2;QA=370;QR=81811;RO=2229;RPL=0;RPP=24.725;RPPR=383.554;RPR=10;RUN=1;SAF=5;SAP=3.0103;SAR=5;SRF=1326;SRP=177.321;SRR=903;TYPE=del;technology.ILLUMI8A=0;tech…	GT:DP:AD:RO:QR:AO:QA:GL	0/0:94:89,0:89:3272:0:0:0,-26.7917,-285.051	0/0:86:86,0:86:3158:0:0:0,-25.8886,-275.631	0/0:116:116,0:116:4267:0:0:0,-34.9195,-372.267	0/0:269:269,0:269:9874:0:0:0,-80.9771,-860.892	0/0:85:84,0:84:3072:0:0:0,-25.2865,-267.799	0/0:77:77,0:77:2824:0:0:0,-23.1793,-246.583	0/0:140:140,0:140:5130:0:0:0,-42.1442,-447.592	0/0:62:60,0:60:2212:0:0:0,-18.0618,-192.658	0/0:166:163,0:163:5975:0:0:0,-49.0679,-520.72	0/0:131:131,0:131:4792:0:0:0,-39.4349,-418.176	0/0:121:120,0:120:4420:0:0:0,-36.1236,-385.218	0/0:152:150,0:150:5530:0:0:0,-45.1545,-481.413	0/0:164:164,0:164:6019:0:0:0,-49.3689,-525.021	0/0:155:155,0:155:5684:0:0:0,-46.6596,-495.735	0/1:92:82,10:82:3005:10:370:-4.88952,0,-234.703	0/0:59:59,0:59:2175:0:0:0,-17.7608,-189.894	0/0:94:94,0:94:3449:0:0:0,-28.2968,-300.966	0/0:190:190,0:190:6953:0:0:0,-57.1957,-606.544
chr05	251369	G	A	4.1888e-14	AB=0.1;ABP=141.985;AC=1;AF=0.0277778;AN=36;AO=12;CIGAR=1X;DP=2599;DPB=2599;DPRA=0.93511;EPP=21.1059;EPPR=50.9935;GTI=0;LEN=1;MEANALT=1;MQM=42;MQMR=41.9683;NS=18;NUMALT=1;ODDS=56.6548;PAIRED=1;PAIREDR=0.93501;PAO=0;PQA=0;PQR=0;PRO=0;QA=444;QR=95213;RO=2585;RPL=7;RPP=3.73412;RPPR=16.1357;RPR=5;RUN=1;SAF=6;SAP=3.0103;SAR=6;SRF=1466;SRP=104.157;SRR=1119;TYPE=snp;technology.ILLUMI8A=0;technology.ILLUM…	GT:DP:AD:RO:QR:AO:QA:GL	0/0:120:120,0:120:4428:0:0:0,-36.1236,-385.577	0/0:134:133,0:133:4873:0:0:0,-40.037,-424.638	0/0:162:162,0:162:5982:0:0:0,-48.7669,-521.442	0/0:271:271,0:271:9955:0:0:0,-81.5791,-867.65	0/0:86:86,0:86:3170:0:0:0,-25.8886,-276.213	0/0:75:75,0:75:2775:0:0:0,-22.5772,-242.055	0/0:160:159,0:159:5847:0:0:0,-47.8638,-509.474	0/0:73:73,0:73:2689:0:0:0,-21.9752,-234.525	0/0:185:185,0:185:6821:0:0:0,-55.6905,-594.375	0/0:145:145,0:145:5329:0:0:0,-43.6493,-464.695	0/0:172:172,0:172:6352:0:0:0,-51.7772,-553.668	0/0:187:187,0:187:6883:0:0:0,-56.2926,-599.737	0/0:194:194,0:194:7118:0:0:0,-58.3998,-620.539	0/0:172:170,2:170:6266:2:74:0,-44.9738,-539.181	0/1:100:90,10:90:3318:10:370:-2.48128,0,-259.309	0/0:64:64,0:64:2356:0:0:0,-19.2659,-205.624	0/0:101:101,0:101:3737:0:0:0,-30.404,-325.74	0/0:198:198,0:198:7314:0:0:0,-59.6039,-637.456
chr05	251517	T	C	0.616151	AB=0.160714;ABP=114.996;AC=1;AF=0.0277778;AN=36;AO=18;CIGAR=1X;DP=2749;DPB=2749;DPRA=0.722033;EPP=3.0103;EPPR=37.423;GTI=0;LEN=1;MEANALT=1;MQM=42;MQMR=41.9795;NS=18;NUMALT=1;ODDS=1.88104;PAIRED=1;PAIREDR=0.930037;PAO=0;PQA=0;PQR=0;PRO=0;QA=666;QR=100074;RO=2730;RPL=0;RPP=42.0968;RPPR=184.749;RPR=18;RUN=1;SAF=9;SAP=3.0103;SAR=9;SRF=1273;SRP=29.9397;SRR=1457;TYPE=snp;technology.ILLUMI8A=0;technolog…	GT:DP:AD:RO:QR:AO:QA:GL	0/0:136:136,0:136:4984:0:0:0,-40.9401,-434.504	0/0:136:136,0:136:4984:0:0:0,-40.9401,-434.71	0/0:139:139,0:139:5083:0:0:0,-41.8432,-443.397	0/0:208:208,0:208:7636:0:0:0,-62.6142,-665.759	0/0:129:129,0:129:4713:0:0:0,-38.8329,-410.862	0/0:87:87,0:87:3135:0:0:0,-26.1896,-273.855	0/0:175:175,0:175:6391:0:0:0,-52.6802,-557.296	0/0:73:73,0:73:2701:0:0:0,-21.9752,-235.609	0/0:217:217,0:217:7957:0:0:0,-65.3235,-693.371	0/0:148:148,0:148:5416:0:0:0,-44.5524,-472.401	0/0:221:221,0:221:8117:0:0:0,-66.5276,-707.55	0/0:170:170,0:170:6218:0:0:0,-51.1751,-542.318	0/0:161:161,0:161:5933:0:0:0,-48.4658,-517.135	0/0:241:241,0:241:8845:0:0:0,-72.5482,-771.022	0/1:112:94,18:94:3454:18:666:-24.6499,0,-267.606	0/0:91:91,0:91:3331:0:0:0,-27.3937,-290.672	0/0:129:128,0:128:4724:0:0:0,-38.5318,-411.514	0/0:176:176,0:176:6452:0:0:0,-52.9813,-562.583
chr05	251583	T	C	0	AB=0;ABP=0;AC=0;AF=0;AN=36;AO=16;CIGAR=1X;DP=2783;DPB=2783;DPRA=0.817308;EPP=3.55317;EPPR=89.0532;GTI=0;LEN=1;MEANALT=1;MQM=41.625;MQMR=41.9949;NS=18;NUMALT=1;ODDS=84.1679;PAIRED=0.8125;PAIREDR=0.953345;PAO=0;PQA=0;PQR=0;PRO=0;QA=592;QR=100805;RO=2765;RPL=0;RPP=37.7539;RPPR=82.9276;RPR=16;RUN=1;SAF=7;SAP=3.55317;SAR=9;SRF=1443;SRP=14.5085;SRR=1322;TYPE=snp;technology.ILLUMI8A=0;technology.ILLUMIN…	GT:DP:AD:RO:QR:AO:QA:GL	0/0:142:142,0:142:5158:0:0:0,-42.7463,-450.122	0/0:153:153,0:153:5565:0:0:0,-46.0576,-485.571	0/0:158:146,12:146:5294:12:444:0,-8.53322,-423.002	0/0:217:217,0:217:7957:0:0:0,-65.3235,-693.782	0/0:105:105,0:105:3837:0:0:0,-31.6081,-334.705	0/0:75:75,0:75:2763:0:0:0,-22.5772,-241.073	0/0:141:141,0:141:5109:0:0:0,-42.4452,-445.866	0/0:85:85,0:85:3097:0:0:0,-25.5875,-270.354	0/0:248:248,0:248:9080:0:0:0,-74.6554,-791.722	0/0:178:177,0:177:6465:0:0:0,-53.2823,-563.537	0/0:235:235,0:235:8623:0:0:0,-70.742,-751.686	0/0:149:146,3:146:5246:3:111:0,-34.9874,-448.241	0/0:172:172,0:172:6316:0:0:0,-51.7772,-550.622	0/0:248:248,0:248:9008:0:0:0,-74.6554,-785.837	0/0:120:120,0:120:4392:0:0:0,-36.1236,-383.148	0/0:84:83,1:83:2999:1:37:0,-21.7058,-258.365	0/0:121:120,0:120:4380:0:0:0,-36.1236,-381.808	0/0:152:152,0:152:5516:0:0:0,-45.7566,-481.367
chr05	251605	T	C	2.41129e-15	AB=0.107692;ABP=176.795;AC=1;AF=0.0277778;AN=36;AO=14;CIGAR=1X;DP=2694;DPB=2694;DPRA=0.861934;EPP=3.0103;EPPR=26.7649;GTI=0;LEN=1;MEANALT=2;MQM=42;MQMR=41.9873;NS=18;NUMALT=1;ODDS=41.8185;PAIRED=0.5;PAIREDR=0.946876;PAO=0;PQA=0;PQR=0;PRO=0;QA=518;QR=98313;RO=2673;RPL=0;RPP=33.4109;RPPR=4.12244;RPR=14;RUN=1;SAF=7;SAP=3.0103;SAR=7;SRF=1348;SRP=3.44005;SRR=1325;TYPE=snp;technology.ILLUMI8A=0;technol…	GT:DP:AD:RO:QR:AO:QA:GL	0/0:145:145,0:145:5341:0:0:0,-43.6493,-465.676	0/0:148:148,0:148:5416:0:0:0,-44.5524,-472.195	0/0:154:154,0:154:5674:0:0:0,-46.3586,-494.68	0/0:197:197,0:197:7253:0:0:0,-59.3029,-632.272	0/0:88:88,0:88:3244:0:0:0,-26.4906,-282.864	0/0:67:67,0:67:2467:0:0:0,-20.169,-215.292	0/0:132:132,0:132:4848:0:0:0,-39.736,-422.801	0/0:86:86,0:86:3170:0:0:0,-25.8886,-276.522	0/0:218:218,0:218:8018:0:0:0,-65.6245,-698.966	0/0:162:162,0:162:5982:0:0:0,-48.7669,-521.442	0/0:212:212,0:212:7796:0:0:0,-63.8184,-679.579	0/0:164:164,0:164:5984:0:0:0,-49.3689,-521.739	0/0:201:201,0:201:7425:0:0:0,-60.507,-646.918	0/0:252:252,0:252:9252:0:0:0,-75.8596,-806.574	0/1:130:109,14:109:4021:14:518:-8.09,0,-313.258	0/0:77:77,0:77:2837:0:0:0,-23.1793,-247.518	0/0:124:124,0:124:4552:0:0:0,-37.3277,-397.019	0/0:137:137,0:137:5033:0:0:0,-41.2411,-438.914
chr05	252149	G	A	142.114	AB=0.2;ABP=89.0006;AC=1;AF=0.0277778;AN=36;AO=22;CIGAR=1X;DP=2448;DPB=2448;DPRA=0.799829;EPP=3.0103;EPPR=50.3602;GTI=0;LEN=1;MEANALT=1;MQM=42;MQMR=41.9868;NS=18;NUMALT=1;ODDS=32.7231;PAIRED=1;PAIREDR=0.950124;PAO=0;PQA=0;PQR=0;PRO=0;QA=789;QR=89258;RO=2426;RPL=22;RPP=50.7827;RPPR=12.6915;RPR=0;RUN=1;SAF=11;SAP=3.0103;SAR=11;SRF=1169;SRP=9.94183;SRR=1257;TYPE=snp;technology.ILLUMI8A=0;technology.I…	GT:DP:AD:RO:QR:AO:QA:GL	0/0:78:78,0:78:2850:0:0:0,-23.4803,-248.674	0/0:149:149,0:149:5477:0:0:0,-44.8535,-477.585	0/0:130:130,0:130:4786:0:0:0,-39.1339,-417.336	0/0:163:163,0:163:6007:0:0:0,-49.0679,-523.683	0/0:75:75,0:75:2751:0:0:0,-22.5772,-240.091	0/0:89:89,0:89:3293:0:0:0,-26.7917,-287.171	0/0:81:81,0:81:2985:0:0:0,-24.3834,-260.409	0/0:90:90,0:90:3330:0:0:0,-27.0927,-290.394	0/0:154:154,0:154:5686:0:0:0,-46.3586,-495.455	0/0:174:174,0:174:6414:0:0:0,-52.3792,-559.029	0/0:166:166,0:166:6118:0:0:0,-49.971,-533.351	0/0:192:192,0:192:7068:0:0:0,-57.7978,-616.159	0/0:206:206,0:206:7562:0:0:0,-62.0122,-659.314	0/0:240:240,0:240:8820:0:0:0,-72.2472,-768.575	0/1:110:88,22:88:3220:22:789:-36.083,0,-247.891	0/0:95:95,0:95:3467:0:0:0,-28.5978,-302.581	0/0:116:116,0:116:4268:0:0:0,-34.9195,-372.117	0/0:140:140,0:140:5156:0:0:0,-42.1442,-449.563
chr05	256537	G	A	39.8178	AB=0.175676;ABP=70.6194;AC=1;AF=0.0277778;AN=36;AO=13;CIGAR=1X;DP=537;DPB=537;DPRA=2.71706;EPP=31.2394;EPPR=62.6844;GTI=0;LEN=1;MEANALT=1;MQM=42;MQMR=42;NS=18;NUMALT=1;ODDS=9.16828;PAIRED=1;PAIREDR=0.969466;PAO=0;PQA=0;PQR=0;PRO=0;QA=481;QR=19340;RO=524;RPL=13;RPP=31.2394;RPPR=75.2159;RPR=0;RUN=1;SAF=0;SAP=31.2394;SAR=13;SRF=242;SRP=9.64075;SRR=282;TYPE=snp;technology.ILLUMI8A=0;technology.ILLUMI…	GT:DP:AD:RO:QR:AO:QA:GL	0/0:39:39,0:39:1443:0:0:0,-11.7402,-126.04	0/0:86:86,0:86:3170:0:0:0,-25.8886,-276.522	0/0:20:20,0:20:740:0:0:0,-6.0206,-64.8105	0/0:6:6,0:6:222:0:0:0,-1.80618,-19.6938	0/0:33:33,0:33:1221:0:0:0,-9.93399,-106.705	0/0:4:4,0:4:148:0:0:0,-1.20412,-13.2486	0/0:19:19,0:19:703:0:0:0,-5.71957,-61.5879	0/0:59:59,0:59:2159:0:0:0,-17.7608,-188.528	0/0:27:27,0:27:999:0:0:0,-8.12781,-87.3688	0/0:27:27,0:27:999:0:0:0,-8.12781,-87.3688	0/0:21:21,0:21:777:0:0:0,-6.32163,-68.0331	0/0:52:52,0:52:1924:0:0:0,-15.6536,-167.934	0/0:18:18,0:18:666:0:0:0,-5.41854,-58.3652	0/0:9:9,0:9:321:0:0:0,-2.70927,-28.3692	0/1:74:61,13:61:2257:13:481:-19.9759,0,-174.662	0/0:23:23,0:23:851:0:0:0,-6.92369,-74.4783	0/0:11:11,0:11:407:0:0:0,-3.31133,-35.8069	0/0:9:9,0:9:333:0:0:0,-2.70927,-29.3617
chr05	260343	T	G	974.401	AB=0.285714;ABP=5.80219;AC=20;AF=0.769231;AN=26;AO=39;CIGAR=1X;DP=49;DPB=49;DPRA=3.375;EPP=32.4644;EPPR=10.7656;GTI=2;LEN=1;MEANALT=1.1;MQM=41.7949;MQMR=42;NS=13;NUMALT=1;ODDS=3.00499;PAIRED=0.871795;PAIREDR=1;PAO=0;PQA=0;PQR=0;PRO=0;QA=1430;QR=259;RO=7;RPL=39;RPP=87.6977;RPPR=5.80219;RPR=0;RUN=1;SAF=8;SAP=32.4644;SAR=31;SRF=1;SRP=10.7656;SRR=6;TYPE=snp;technology.ILLUMI8A=0;technology.ILLUMINA=1…	GT:DP:AD:RO:QR:AO:QA:GL	.	.	1/1:1:0,1:0:0:1:37:-3.58069,-0.30103,0	.	1/1:1:0,0:0:0:0:0:0,0,0	.	0/0:1:1,0:1:37:0:0:0,-0.30103,-3.58069	0/1:3:2,1:2:74:1:37:-2.6776,0,-5.90022	1/1:2:0,2:0:0:2:74:-6.80331,-0.60206,0	1/1:1:0,1:0:0:1:37:-3.58069,-0.30103,0	1/1:4:0,4:0:0:4:148:-13.2486,-1.20412,0	1/1:10:0,9:0:0:9:333:-28.9516,-2.70927,0	1/1:3:0,3:0:0:3:111:-10.0259,-0.90309,0	1/1:15:0,15:0:0:15:555:-48.5421,-4.51545,0	.	0/0:2:1,0:1:37:0:0:0,-0.30103,-3.22262	0/1:4:3,1:3:111:1:33:-2.04441,0,-8.82181	1/1:2:0,2:0:0:2:65:-6.04557,-0.60206,0
chr05	261282	T	C	1545.95	AB=0.627907;ABP=9.12072;AC=25;AF=0.735294;AN=34;AO=64;CIGAR=1X;DP=87;DPB=87;DPRA=1.52381;EPP=22.5536;EPPR=7.63648;GTI=3;LEN=1;MEANALT=1;MQM=41.4062;MQMR=42;NS=17;NUMALT=1;ODDS=0.446479;PAIRED=0.671875;PAIREDR=0.869565;PAO=0;PQA=0;PQR=0;PRO=0;QA=2327;QR=851;RO=23;RPL=0;RPP=141.985;RPPR=3.86001;RPR=64;RUN=1;SAF=44;SAP=22.5536;SAR=20;SRF=10;SRP=3.86001;SRR=13;TYPE=snp;technology.ILLUMI8A=0.234375;te…	GT:DP:AD:RO:QR:AO:QA:GL	.	0/1:12:2,10:2:74:10:361:-28.3043,0,-3.19095	1/1:9:0,9:0:0:9:330:-28.9308,-2.70927,0	1/1:2:0,2:0:0:2:74:-6.80331,-0.60206,0	0/0:1:1,0:1:37:0:0:0,-0.30103,-3.58069	1/1:2:0,2:0:0:2:74:-6.80331,-0.60206,0	1/1:3:0,3:0:0:3:111:-9.91935,-0.90309,0	1/1:1:0,1:0:0:1:37:-3.58069,-0.30103,0	0/1:2:1,1:1:37:1:37:-2.97863,0,-2.97863	0/1:10:6,4:6:222:4:146:-10.0906,0,-16.6835	1/1:5:0,5:0:0:5:178:-15.9406,-1.50515,0	0/1:10:1,9:1:37:9:330:-25.89,0,-0.57039	1/1:5:0,5:0:0:5:183:-16.2192,-1.50515,0	1/1:4:0,4:0:0:4:148:-13.0901,-1.20412,0	1/1:2:0,2:0:0:2:74:-6.69483,-0.60206,0	1/1:4:0,4:0:0:4:146:-13.0636,-1.20412,0	0/1:9:6,3:6:222:3:98:-6.29879,0,-16.9845	0/0:6:6,0:6:222:0:0:0,-1.80618,-19.6938
chr05	262028	G	C	1461.38	AB=0.702128;ABP=19.6891;AC=21;AF=0.7;AN=30;AO=61;CIGAR=1X;DP=77;DPB=77;DPRA=2.67857;EPP=21.8416;EPPR=3.55317;GTI=1;LEN=1;MEANALT=1;MQM=41.5082;MQMR=42;NS=15;NUMALT=1;ODDS=2.10811;PAIRED=0.229508;PAIREDR=0.8125;PAO=0;PQA=0;PQR=0;PRO=0;QA=2233;QR=592;RO=16;RPL=0;RPP=135.47;RPPR=7.89611;RPR=61;RUN=1;SAF=19;SAP=21.8416;SAR=42;SRF=8;SRP=3.0103;SRR=8;TYPE=snp;technology.ILLUMI8A=0.0819672;technology.IL…	GT:DP:AD:RO:QR:AO:QA:GL	1/1:2:0,2:0:0:2:74:-6.74907,-0.60206,0	0/1:6:3,3:3:111:3:103:-7.59971,0,-8.21975	1/1:3:0,3:0:0:3:111:-9.97264,-0.90309,0	1/1:1:0,1:0:0:1:37:-3.58069,-0.30103,0	1/1:1:0,1:0:0:1:37:-3.52359,-0.30103,0	0/0:2:2,0:2:74:0:0:0,-0.60206,-6.80331	.	0/1:4:2,2:2:74:2:74:-5.59919,0,-5.59919	.	1/1:4:0,4:0:0:4:148:-13.2486,-1.20412,0	1/1:6:0,6:0:0:6:222:-19.6938,-1.80618,0	0/1:5:1,4:1:37:4:148:-11.7434,0,-2.07554	1/1:11:0,11:0:0:11:407:-35.5474,-3.31133,0	0/1:10:2,8:2:74:8:291:-22.6036,0,-3.79301	.	0/1:9:3,6:3:111:6:213:-16.2534,0,-7.31666	0/1:8:2,6:2:74:6:222:-17.0762,0,-4.39507	0/1:5:1,4:1:37:4:146:-11.5957,0,-2.07554
chr05	262029	CA	CT	1614.96	AB=0.730769;ABP=27.0635;AC=21;AF=0.7;AN=30;AO=67;CIGAR=1M1X;DP=83;DPB=90.5;DPRA=2.89286;EPP=14.7103;EPPR=3.55317;GTI=1;LEN=1;MEANALT=1;MQM=41.4627;MQMR=42;NS=15;NUMALT=1;ODDS=1.09195;PAIRED=0.253731;PAIREDR=0.8125;PAO=8;PQA=296;PQR=0;PRO=0;QA=2455;QR=592;RO=16;RPL=0;RPP=148.499;RPPR=7.89611;RPR=67;RUN=1;SAF=24;SAP=14.7103;SAR=43;SRF=8;SRP=3.0103;SRR=8;TYPE=snp;technology.ILLUMI8A=0.0746269;techno…	GT:DP:AD:RO:QR:AO:QA:GL	1/1:2:0,2:0:0:2:74:-6.74907,-0.60206,0	0/1:6:3,3:3:111:3:103:-7.24718,0,-7.86168	1/1:3:0,3:0:0:3:111:-9.97264,-0.90309,0	1/1:1:0,1:0:0:1:37:-3.58069,-0.30103,0	1/1:1:0,1:0:0:1:37:-3.52359,-0.30103,0	0/0:2:2,0:2:74:0:0:0,-0.60206,-6.44524	.	0/1:4:2,2:2:74:2:74:-5.24112,0,-5.24112	.	1/1:4:0,4:0:0:4:148:-12.8905,-1.20412,0	1/1:6:0,6:0:0:6:222:-19.6938,-1.80618,0	0/1:5:1,4:1:37:4:148:-11.7434,0,-2.07554	1/1:12:0,12:0:0:12:444:-38.7183,-3.61236,0	0/1:12:2,10:2:74:10:365:-27.9874,0,-2.83288	.	0/1:12:3,9:3:111:9:324:-25.0226,0,-6.41357	0/1:8:2,6:2:74:6:222:-17.0762,0,-4.39507	0/1:5:1,4:1:37:4:146:-11.2384,0,-1.71747
chr05	262189	GT	CG	3527.23	AB=0;ABP=0;AC=32;AF=1;AN=32;AO=125;CIGAR=2X;DP=127;DPB=128.5;DPRA=0;EPP=44.7199;EPPR=0;GTI=0;LEN=2;MEANALT=1.125;MQM=41.328;MQMR=0;NS=16;NUMALT=1;ODDS=13.394;PAIRED=0.36;PAIREDR=0;PAO=3;PQA=111;PQR=0;PRO=0;QA=4569;QR=0;RO=0;RPL=125;RPP=274.444;RPPR=0;RPR=0;RUN=1;SAF=38;SAP=44.7199;SAR=87;SRF=0;SRP=0;SRR=0;TYPE=mnp;technology.ILLUMI8A=0.072;technology.ILLUMINA=0.928;ANN=CG|splice_donor_variant&int…	GT:DP:AD:RO:QR:AO:QA:GL	1/1:3:0,3:0:0:3:111:-9.97264,-0.90309,0	1/1:3:0,3:0:0:3:108:-9.74439,-0.90309,0	1/1:15:0,15:0:0:15:546:-47.6991,-4.51545,0	1/1:6:0,6:0:0:6:215:-18.9523,-1.80618,0	1/1:5:0,5:0:0:5:176:-15.7734,-1.50515,0	1/1:4:0,3:0:0:3:111:-9.66786,-0.90309,0	.	1/1:3:0,3:0:0:3:111:-10.0259,-0.90309,0	1/1:2:0,2:0:0:2:74:-6.80331,-0.60206,0	1/1:19:0,19:0:0:19:691:-60.3143,-5.71957,0	1/1:7:0,7:0:0:7:259:-22.9164,-2.10721,0	1/1:2:0,2:0:0:2:74:-6.80331,-0.60206,0	1/1:8:0,7:0:0:7:252:-21.8512,-2.10721,0	1/1:21:0,21:0:0:21:768:-66.7659,-6.32163,0	.	1/1:11:0,11:0:0:11:407:-35.6512,-3.31133,0	1/1:11:0,11:0:0:11:407:-35.5474,-3.31133,0	1/1:7:0,7:0:0:7:259:-22.6554,-2.10721,0
chr05	267057	GAAAAAAAGCG	GAAAAAAAAAGCG	59.5808	AB=0.218182;ABP=40.9518;AC=1;AF=0.0277778;AN=36;AO=12;CIGAR=1M2I10M;DP=678;DPB=682.091;DPRA=1.5008;EPP=29.068;EPPR=41.7953;GTI=0;LEN=2;MEANALT=2;MQM=42;MQMR=41.7098;NS=18;NUMALT=1;ODDS=13.719;PAIRED=0;PAIREDR=0.764431;PAO=0;PQA=0;PQR=0;PRO=0;QA=432;QR=23214;RO=641;RPL=0;RPP=29.068;RPPR=392.32;RPR=12;RUN=1;SAF=0;SAP=29.068;SAR=12;SRF=373;SRP=40.3589;SRR=268;TYPE=ins;technology.ILLUMI8A=0;technolog…	GT:DP:AD:RO:QR:AO:QA:GL	0/0:16:15,0:15:537:0:0:0,-4.51545,-46.8762	0/0:18:14,0:14:505:0:0:0,-4.21442,-44.1289	0/0:45:43,0:43:1543:0:0:0,-12.9443,-134.921	0/0:59:52,0:52:1880:0:0:0,-15.6536,-163.999	0/0:16:16,0:16:575:0:0:0,-4.81648,-50.5719	0/0:23:23,0:23:824:0:0:0,-6.92369,-72.5036	0/0:10:10,0:10:361:0:0:0,-3.0103,-31.8102	0/0:37:37,0:37:1354:0:0:0,-11.1381,-117.982	0/0:29:29,0:29:1049:0:0:0,-8.72987,-91.78	0/0:38:33,0:33:1190:0:0:0,-9.93399,-103.684	0/0:23:23,0:23:835:0:0:0,-6.92369,-73.1199	0/0:57:54,0:54:1960:0:0:0,-16.2556,-170.886	0/0:39:38,0:38:1369:0:0:0,-11.4391,-119.428	0/0:92:92,0:92:3348:0:0:0,-27.6948,-292.187	0/1:55:42,12:42:1536:12:432:-21.5016,0,-117.61	0/0:41:40,0:40:1451:0:0:0,-12.0412,-126.339	0/0:45:45,0:45:1639:0:0:0,-13.5463,-143.18	0/0:35:35,0:35:1258:0:0:0,-10.536,-110.097
chr05	267392	GTTAGT	CTCCAGG	4241.91	AB=0.560606;ABP=11.433;AC=22;AF=0.611111;AN=36;AO=202;CIGAR=1X1M1X1I2M1X;DP=338;DPB=429;DPRA=0;EPP=257.954;EPPR=5.22609;GTI=3;LEN=7;MEANALT=2.16667;MQM=41.3267;MQMR=41.9184;NS=18;NUMALT=1;ODDS=0.35948;PAIRED=0.856436;PAIREDR=0.908163;PAO=86;PQA=3123;PQR=0;PRO=4;QA=7416;QR=3544;RO=98;RPL=202;RPP=441.648;RPPR=5.22609;RPR=0;RUN=1;SAF=24;SAP=257.954;SAR=178;SRF=42;SRP=7.35324;SRR=56;TYPE=complex;tech…	GT:DP:AD:RO:QR:AO:QA:GL	1/1:9:0,9:0:0:9:326:-28.0577,-2.70927,0	0/1:9:1,7:1:33:7:249:-19.2643,0,-0.513529	0/1:20:2,17:2:74:17:627:-48.6852,0,-0.727855	0/1:22:6,14:6:206:14:511:-38.3443,0,-12.1058	1/1:9:0,8:0:0:8:293:-25.5578,-2.40824,0	0/1:11:7,4:7:259:4:148:-9.48849,0,-19.2638	0/1:11:2,9:2:69:9:332:-25.7273,0,-3.09103	0/1:16:3,13:3:111:13:481:-36.9765,0,-4.8531	0/1:7:1,6:1:37:6:222:-17.279,0,-1.12802	0/1:6:1,3:1:37:3:111:-8.41236,0,-2.01869	0/1:11:3,7:3:111:7:257:-19.2999,0,-6.65799	0/1:22:10,9:10:365:9:329:-22.8562,0,-26.1259	0/1:9:2,5:2:74:5:183:-13.7735,0,-4.33875	0/1:47:22,25:22:803:25:917:-65.4643,0,-55.9018	1/1:20:0,12:0:0:12:440:-37.8993,-3.61236,0	1/1:36:2,25:2:74:25:919:-73.4028,-1.68154,0	0/1:33:12,19:12:436:19:701:-51.5523,0,-28.7541	0/1:40:24,10:24:855:10:370:-21.9432,0,-64.3669
chr05	267399	T	C	895.127	AB=0.36129;ABP=28.9139;AC=16;AF=0.444444;AN=36;AO=62;CIGAR=1X;DP=197;DPB=197;DPRA=3.05944;EPP=112.845;EPPR=3.35774;GTI=1;LEN=1;MEANALT=1.69231;MQM=41.1935;MQMR=41.84;NS=18;NUMALT=1;ODDS=1.47605;PAIRED=0.951613;PAIREDR=0.9;PAO=0;PQA=0;PQR=0;PRO=0;QA=2275;QR=3688;RO=100;RPL=62;RPP=137.642;RPPR=8.56927;RPR=0;RUN=1;SAF=3;SAP=112.845;SAR=59;SRF=40;SRP=11.6962;SRR=60;TYPE=snp;technology.ILLUMI8A=0.1290…	GT:DP:AD:RO:QR:AO:QA:GL	1/1:1:0,1:0:0:1:32:-3.13615,-0.30103,0	0/0:1:1,0:1:37:0:0:0,-0.30103,-3.58069	0/1:8:2,6:2:74:6:222:-17.0762,0,-4.39507	0/0:12:7,0:7:259:0:0:0,-2.10721,-22.5124	1/1:7:0,2:0:0:2:71:-6.22328,-0.60206,0	0/1:10:7,2:7:259:2:74:-3.69601,0,-19.8666	0/1:8:2,5:2:74:5:184:-13.7903,0,-4.34184	0/1:7:3,4:3:99:4:148:-11.0885,0,-6.90209	0/0:1:1,0:1:37:0:0:0,-0.30103,-3.58069	0/0:3:2,0:2:74:0:0:0,-0.60206,-6.44905	0/1:6:3,2:3:111:2:72:-4.79487,0,-8.16699	0/1:17:10,3:10:370:3:107:-5.37588,0,-28.3169	0/0:5:2,0:2:74:0:0:0,-0.60206,-6.44845	0/1:31:19,12:19:703:12:442:-29.4122,0,-52.2559	1/1:12:0,3:0:0:3:111:-9.5137,-0.90309,0	0/1:12:2,9:2:74:9:333:-25.5024,0,-3.09395	0/1:27:15,10:15:555:10:368:-24.5083,0,-40.7152	0/1:29:24,3:24:888:3:111:-1.43842,0,-69.0139
chr05	267569	T	G	1134.7	AB=0.310811;ABP=49.022;AC=21;AF=0.617647;AN=34;AO=67;CIGAR=1X;DP=214;DPB=214;DPRA=0;EPP=20.1552;EPPR=3.14325;GTI=4;LEN=1;MEANALT=1;MQM=40.597;MQMR=41.9592;NS=17;NUMALT=1;ODDS=1.23174;PAIRED=0.208955;PAIREDR=0.721088;PAO=0;PQA=0;PQR=0;PRO=0;QA=2461;QR=5427;RO=147;RPL=0;RPP=148.499;RPPR=30.3236;RPR=67;RUN=1;SAF=22;SAP=20.1552;SAR=45;SRF=90;SRP=19.0969;SRR=57;TYPE=snp;technology.ILLUMI8A=0.208955;te…	GT:DP:AD:RO:QR:AO:QA:GL	1/1:3:0,3:0:0:3:111:-10.0259,-0.90309,0	1/1:8:0,8:0:0:8:296:-25.7222,-2.40824,0	0/1:16:13,3:13:481:3:109:-4.91622,0,-37.4357	0/1:15:6,9:6:222:9:333:-24.43,0,-15.1783	1/1:1:0,1:0:0:1:37:-3.52359,-0.30103,0	1/1:1:0,1:0:0:1:37:-3.52359,-0.30103,0	0/1:4:2,2:2:74:2:72:-5.39326,0,-5.59919	0/1:3:1,2:1:37:2:74:-5.84598,0,-2.6776	0/1:11:9,2:9:333:2:74:-3.43774,0,-25.9983	0/1:8:6,2:6:222:2:74:-4.34083,0,-17.2856	0/1:6:4,2:4:148:2:72:-4.80714,0,-11.4424	0/1:19:14,5:14:518:5:185:-10.489,0,-39.7552	0/1:9:3,6:3:111:6:220:-16.7858,0,-7.31666	0/1:39:28,11:28:1036:11:401:-23.1946,0,-78.7997	.	1/1:7:0,7:0:0:7:255:-22.4156,-2.10721,0	0/0:46:45,1:45:1665:1:37:0,-10.2667,-141.744	0/1:18:16,2:16:580:2:74:-1.27629,0,-45.5143
chr05	267570	ATACTTAC	ATAGTACA	1801.2	AB=0.371429;ABP=28.1373;AC=22;AF=0.647059;AN=34;AO=99;CIGAR=3M1X1M3X;DP=254;DPB=367.5;DPRA=0;EPP=64.6231;EPPR=3.14146;GTI=5;LEN=8;MEANALT=1.23529;MQM=40.5859;MQMR=41.9732;NS=17;NUMALT=1;ODDS=1.51469;PAIRED=0.212121;PAIREDR=0.731544;PAO=202;PQA=7377;PQR=222;PRO=6;QA=3631;QR=5463;RO=149;RPL=0;RPP=217.986;RPPR=40.9163;RPR=99;RUN=1;SAF=23;SAP=64.6231;SAR=76;SRF=88;SRP=13.6345;SRR=61;TYPE=complex;tech…	GT:DP:AD:RO:QR:AO:QA:GL	1/1:3:0,3:0:0:3:111:-9.67022,-0.90309,0	1/1:10:0,10:0:0:10:370:-31.762,-3.0103,0	0/1:24:13,11:13:479:11:402:-27.4101,0,-34.5255	0/1:16:6,10:6:220:10:370:-26.9977,0,-14.3754	1/1:3:0,3:0:0:3:109:-9.38339,-0.90309,0	1/1:1:0,1:0:0:1:37:-3.17391,-0.30103,0	0/1:4:2,2:2:74:2:72:-5.04502,0,-5.24178	1/1:3:0,3:0:0:3:106:-9.20978,-0.90309,0	0/1:14:9,2:9:329:2:74:-3.0824,0,-25.3678	0/1:9:7,2:7:248:2:74:-3.68459,0,-19.0235	0/1:12:8,4:8:296:4:146:-9.099,0,-22.1718	0/1:22:14,8:14:516:8:296:-18.7472,0,-38.3529	0/1:12:3,9:3:111:9:331:-25.0421,0,-6.05629	0/1:43:27,14:27:986:14:508:-31.453,0,-73.7114	.	1/1:11:0,11:0:0:11:403:-34.7995,-3.31133,0	0/0:48:44,3:44:1612:3:111:0,-4.47644,-130.917	0/1:19:16,3:16:592:3:111:-3.79354,0,-45.8445
chr05	267726	G	A	2730.21	AB=0.809524;ABP=20.4855;AC=33;AF=0.916667;AN=36;AO=99;CIGAR=1X;DP=106;DPB=106;DPRA=0;EPP=14.6134;EPPR=11.6962;GTI=2;LEN=1;MEANALT=1.16667;MQM=41.5556;MQMR=41.5;NS=18;NUMALT=1;ODDS=2.93504;PAIRED=0.20202;PAIREDR=0;PAO=0;PQA=0;PQR=0;PRO=0;QA=3590;QR=148;RO=4;RPL=99;RPP=217.986;RPPR=11.6962;RPR=0;RUN=1;SAF=38;SAP=14.6134;SAR=61;SRF=0;SRP=11.6962;SRR=4;TYPE=snp;technology.ILLUMI8A=0.161616;technology…	GT:DP:AD:RO:QR:AO:QA:GL	1/1:1:0,1:0:0:1:37:-3.58069,-0.30103,0	0/1:9:1,8:1:37:8:296:-23.2735,0,-0.87142	1/1:11:0,10:0:0:10:362:-31.5305,-3.0103,0	1/1:5:0,5:0:0:5:170:-15.2133,-1.50515,0	1/1:5:0,5:0:0:5:173:-15.4691,-1.50515,0	0/1:8:2,6:2:74:6:222:-17.2332,0,-4.39507	1/1:1:0,1:0:0:1:37:-3.58069,-0.30103,0	1/1:2:0,1:0:0:1:37:-3.22548,-0.30103,0	1/1:8:0,8:0:0:8:293:-25.7596,-2.40824,0	1/1:1:0,1:0:0:1:37:-3.58069,-0.30103,0	1/1:6:0,6:0:0:6:222:-19.6415,-1.80618,0	0/1:4:1,3:1:37:3:108:-8.56237,0,-2.31947	1/1:9:0,9:0:0:9:317:-28.0666,-2.70927,0	1/1:10:0,9:0:0:9:327:-28.243,-2.70927,0	1/1:6:0,6:0:0:6:218:-19.3893,-1.80618,0	1/1:7:0,7:0:0:7:259:-22.812,-2.10721,0	1/1:7:0,7:0:0:7:253:-22.4299,-2.10721,0	1/1:6:0,6:0:0:6:222:-19.6938,-1.80618,0
chr05	267727	A	C	2084.48	AB=0.804878;ABP=36.112;AC=27;AF=0.794118;AN=34;AO=81;CIGAR=1X;DP=89;DPB=89;DPRA=0;EPP=32.2045;EPPR=3.0103;GTI=4;LEN=1;MEANALT=1;MQM=41.4815;MQMR=40.75;NS=17;NUMALT=1;ODDS=1.95179;PAIRED=0.246914;PAIREDR=0;PAO=0;PQA=0;PQR=0;PRO=0;QA=2963;QR=296;RO=8;RPL=81;RPP=178.9;RPPR=20.3821;RPR=0;RUN=1;SAF=24;SAP=32.2045;SAR=57;SRF=4;SRP=3.0103;SRR=4;TYPE=snp;technology.ILLUMI8A=0.123457;technology.ILLUMINA=0…	GT:DP:AD:RO:QR:AO:QA:GL	.	0/1:6:1,5:1:37:5:185:-14.5074,0,-1.77451	0/1:11:1,10:1:37:10:362:-28.5714,0,-0.212264	0/1:2:1,1:1:37:1:37:-2.97863,0,-2.92153	1/1:1:0,1:0:0:1:37:-3.58069,-0.30103,0	0/1:6:2,4:2:74:4:148:-11.3896,0,-4.99713	1/1:1:0,1:0:0:1:37:-3.58069,-0.30103,0	0/1:2:1,1:1:37:1:37:-2.97863,0,-2.92153	1/1:7:0,7:0:0:7:256:-22.5362,-2.10721,0	1/1:1:0,1:0:0:1:37:-3.58069,-0.30103,0	1/1:5:0,5:0:0:5:185:-16.4186,-1.50515,0	0/1:4:1,3:1:37:3:108:-8.56237,0,-2.31947	1/1:7:0,7:0:0:7:255:-22.6127,-2.10721,0	0/1:10:1,9:1:37:9:327:-25.5847,0,-0.513294	1/1:6:0,6:0:0:6:218:-19.3893,-1.80618,0	1/1:7:0,7:0:0:7:259:-22.812,-2.10721,0	1/1:7:0,7:0:0:7:253:-22.4299,-2.10721,0	1/1:6:0,6:0:0:6:222:-19.6938,-1.80618,0
chr05	268531	GTATT	TTATG	3827.89	AB=0.645631;ABP=40.9584;AC=21;AF=0.583333;AN=36;AO=173;CIGAR=1X3M1X;DP=249;DPB=276;DPRA=0;EPP=85.3631;EPPR=13.6703;GTI=1;LEN=5;MEANALT=1.33333;MQM=41.3988;MQMR=41.9394;NS=18;NUMALT=1;ODDS=1.30125;PAIRED=0.16185;PAIREDR=0.893939;PAO=100;PQA=2662;PQR=37;PRO=1;QA=6183;QR=2386;RO=66;RPL=173;RPP=378.675;RPPR=3.0103;RPR=0;RUN=1;SAF=127;SAP=85.3631;SAR=46;SRF=31;SRP=3.53672;SRR=35;TYPE=complex;technolog…	GT:DP:AD:RO:QR:AO:QA:GL	1/1:3:0,3:0:0:3:103:-8.99843,-0.90309,0	0/1:13:2,11:2:74:11:389:-30.1761,0,-2.55459	0/1:8:2,6:2:74:6:222:-16.7733,0,-4.03843	0/1:14:5,9:5:182:9:323:-23.8854,0,-11.6745	0/1:8:4,4:4:145:4:148:-10.397,0,-10.2785	0/1:9:4,4:4:148:4:145:-10.2093,0,-10.4868	0/1:13:4,8:4:142:8:290:-21.6913,0,-8.85149	0/1:12:7,5:7:244:5:173:-11.8772,0,-18.0512	0/1:20:3,17:3:105:17:601:-46.6095,0,-3.20688	0/1:7:4,3:4:145:3:109:-7.40502,0,-10.5923	0/1:12:2,10:2:74:10:350:-26.9536,0,-2.83288	1/1:21:0,20:0:0:20:722:-62.985,-6.0206,0	0/1:19:7,7:7:248:7:250:-17.4793,0,-17.5205	0/1:20:4,16:4:148:16:576:-44.1187,0,-6.89674	0/1:24:12,12:12:444:12:429:-30.274,0,-31.4662	0/1:9:4,5:4:139:5:179:-12.9797,0,-9.55144	0/1:18:2,16:2:74:16:569:-44.1414,0,-1.04874	1/1:19:0,17:0:0:17:605:-52.7847,-5.11751,0
chr05	268537	A	T	1641.04	AB=0.513699;ABP=3.24827;AC=21;AF=0.583333;AN=36;AO=92;CIGAR=1X;DP=166;DPB=166;DPRA=0;EPP=132.26;EPPR=21.9613;GTI=0;LEN=1;MEANALT=1.22222;MQM=40.9783;MQMR=41.9394;NS=18;NUMALT=1;ODDS=4.38082;PAIRED=0.0543478;PAIREDR=0.893939;PAO=0;PQA=0;PQR=0;PRO=0;QA=3258;QR=2430;RO=66;RPL=92;RPP=202.786;RPPR=4.19474;RPR=0;RUN=1;SAF=83;SAP=132.26;SAR=9;SRF=31;SRP=3.53672;SRR=35;TYPE=snp;technology.ILLUMI8A=0.1739…	GT:DP:AD:RO:QR:AO:QA:GL	1/1:1:0,1:0:0:1:37:-3.52359,-0.30103,0	0/1:8:2,6:2:74:6:212:-16.4896,0,-4.39507	0/1:7:2,5:2:74:5:185:-14.2064,0,-4.6961	0/1:13:5,8:5:185:8:286:-21.3194,0,-12.5578	0/1:8:4,4:4:148:4:148:-10.7347,0,-10.8403	0/1:8:4,3:4:148:3:111:-7.51212,0,-10.7878	0/1:10:4,6:4:148:6:206:-15.3166,0,-10.2383	0/1:11:7,4:7:259:4:142:-9.48227,0,-19.5007	0/1:13:3,10:3:111:10:345:-26.6501,0,-6.11254	0/1:5:4,1:4:148:1:35:-1.87555,0,-11.7434	0/1:4:2,2:2:74:2:72:-5.39326,0,-5.59919	1/1:7:0,6:0:0:6:213:-18.4704,-1.80618,0	0/1:12:7,1:7:259:1:35:-0.631534,0,-20.1537	0/1:15:4,11:4:148:11:399:-30.4299,0,-8.7331	0/1:14:12,2:12:444:2:68:-2.05722,0,-34.8151	0/1:6:4,2:4:136:2:68:-4.50896,0,-10.4348	0/1:12:2,10:2:74:10:350:-27.19,0,-3.19095	1/1:12:0,10:0:0:10:346:-30.221,-3.0103,0
chr05	269360	GCAGGGCA	AAATACTGGGCA	1307.26	AB=0.230137;ABP=233.894;AC=16;AF=0.444444;AN=36;AO=85;CIGAR=2X1M4I5M;DP=398;DPB=460.75;DPRA=1.74208;EPP=8.75832;EPPR=6.07155;GTI=2;LEN=12;MEANALT=3.17647;MQM=41.0824;MQMR=41.9805;NS=18;NUMALT=1;ODDS=0.128883;PAIRED=0.576471;PAIREDR=0.960976;PAO=0.5;PQA=18.5;PQR=18.5;PRO=0.5;QA=3123;QR=7504;RO=205;RPL=0;RPP=187.585;RPPR=8.61376;RPR=85;RUN=1;SAF=50;SAP=8.75832;SAR=35;SRF=108;SRP=4.292;SRR=97;TYPE=c…	GT:DP:AD:RO:QR:AO:QA:GL	0/1:11:7,2:7:257:2:72:-3.49817,0,-19.7036	0/1:24:3,10:3:111:10:362:-27.5274,0,-5.7568	0/1:21:10,4:10:370:4:148:-8.67636,0,-28.0123	0/1:35:24,5:24:871:5:185:-7.2299,0,-67.3614	0/1:26:17,4:17:627:4:148:-6.46862,0,-48.3251	0/0:20:13,1:13:471:1:37:0,-0.989671,-37.8418	0/1:19:8,2:8:293:2:74:-3.33188,0,-22.5511	0/1:27:19,3:19:688:3:111:-3.04606,0,-53.4708	0/1:20:15,3:15:540:3:109:-4.01281,0,-41.8061	0/1:31:15,7:15:551:7:255:-15.3545,0,-41.4329	0/1:14:3,3:3:111:3:111:-7.80978,0,-7.86168	0/1:14:9,3:9:331:3:111:-6.06029,0,-25.2526	0/1:14:1,6:1:37:6:222:-17.2296,0,-1.11572	0/1:29:10,5:10:366:5:183:-11.2113,0,-27.4244	0/0:13:13,0:13:481:0:0:0,-3.91339,-42.2521	0/1:18:8,5:8:296:5:183:-11.9521,0,-21.8695	0/1:19:3,12:3:111:12:444:-33.9059,0,-5.15731	0/1:43:27,10:27:992:10:368:-20.733,0,-75.3429
chr05	269799	GAAAAAAAAGAGGAAAT	GAAAAAAAAAGAGGAAAT	18.1893	AB=0.183099;ABP=64.9431;AC=1;AF=0.0277778;AN=36;AO=84;CIGAR=1M1I16M;DP=1483;DPB=1488.82;DPRA=1.75858;EPP=17.9004;EPPR=176.955;GTI=0;LEN=1;MEANALT=1.76471;MQM=41.9762;MQMR=41.9491;NS=18;NUMALT=1;ODDS=4.17294;PAIRED=0.880952;PAIREDR=0.922238;PAO=5;PQA=179;PQR=179;PRO=5;QA=2988;QR=49798;RO=1376;RPL=75;RPP=115.617;RPPR=1286.96;RPR=9;RUN=1;SAF=33;SAP=11.386;SAR=51;SRF=387;SRP=574.922;SRR=989;TYPE=ins;…	GT:DP:AD:RO:QR:AO:QA:GL	0/1:71:58,13:58:2099:13:445:-17.9129,0,-162.468	0/0:48:48,0:48:1734:0:0:0,-14.4494,-151.929	0/0:97:88,8:88:3175:8:272:0,-5.10275,-253.875	0/0:124:111,8:111:4004:8:296:0,-10.0483,-324.381	0/0:85:74,6:74:2693:6:222:0,-4.74667,-215.806	0/0:69:68,1:68:2472:1:37:0,-17.1904,-212.666	0/0:73:68,5:68:2453:5:173:0,-6.65056,-199.334	0/0:58:52,4:52:1890:4:136:0,-4.92729,-153.246	0/0:145:138,6:138:5010:6:222:0,-24.0642,-418.165	0/0:74:71,3:71:2559:3:99:0,-13.2715,-215.161	0/0:59:56,3:56:2036:3:99:0,-8.75146,-169.074	0/0:80:79,1:79:2852:1:37:0,-20.5017,-245.897	0/0:66:57,5:57:2061:5:185:0,-2.54399,-164.111	0/0:119:107,9:107:3864:9:321:0,-6.90386,-309.628	0/0:91:84,6:84:3036:6:222:0,-7.67199,-245.599	0/0:64:62,1:62:2243:1:37:0,-15.7722,-192.754	0/0:66:64,2:64:2335:2:74:0,-13.1249,-197.371	0/0:94:91,3:91:3282:3:111:0,-18.2709,-277.305
chr05	269836	A	T	178.278	AB=0.25;ABP=46.4397;AC=1;AF=0.0277778;AN=36;AO=25;CIGAR=1X;DP=1050;DPB=1050;DPRA=1.48148;EPP=57.2971;EPPR=313.655;GTI=0;LEN=1;MEANALT=2;MQM=42;MQMR=41.9207;NS=18;NUMALT=1;ODDS=38.3174;PAIRED=1;PAIREDR=0.912513;PAO=0;PQA=0;PQR=0;PRO=0;QA=925;QR=36191;RO=983;RPL=25;RPP=57.2971;RPPR=1655.86;RPR=0;RUN=1;SAF=0;SAP=57.2971;SAR=25;SRF=277;SRP=409.562;SRR=706;TYPE=snp;technology.ILLUMI8A=0;technology.ILL…	GT:DP:AD:RO:QR:AO:QA:GL	0/0:49:46,0:46:1690:0:0:0,-13.8474,-147.258	0/0:30:28,0:28:1024:0:0:0,-8.42884,-89.2494	0/0:66:59,0:59:2171:0:0:0,-17.7608,-189.153	0/0:83:83,0:83:3071:0:0:0,-24.9855,-267.784	0/0:59:56,0:56:2060:0:0:0,-16.8577,-179.382	0/0:52:52,0:52:1912:0:0:0,-15.6536,-166.952	0/0:52:48,0:48:1776:0:0:0,-14.4494,-154.634	0/0:42:39,0:39:1443:0:0:0,-11.7402,-125.579	0/0:105:96,4:96:3540:4:148:0,-17.2015,-295.306	0/0:60:57,0:57:2073:0:0:0,-17.1587,-180.64	0/0:40:40,0:40:1468:0:0:0,-12.0412,-128.228	0/0:51:50,0:50:1850:0:0:0,-15.0515,-160.771	0/0:55:53,1:53:1937:1:37:0,-13.033,-165.612	0/0:75:71,0:71:2615:0:0:0,-21.3731,-227.67	0/1:80:60,20:60:2220:20:740:-40.7281,0,-168.912	0/0:42:42,0:42:1542:0:0:0,-12.6433,-134.725	0/0:46:43,0:43:1591:0:0:0,-12.9443,-138.573	0/0:63:60,0:60:2208:0:0:0,-18.0618,-192.272
chr05	273767	T	C	1231.46	AB=0.544643;ABP=4.94911;AC=18;AF=0.5625;AN=32;AO=70;CIGAR=1X;DP=121;DPB=121;DPRA=0;EPP=122.255;EPPR=38.8183;GTI=1;LEN=1;MEANALT=1;MQM=41.0286;MQMR=41.3333;NS=16;NUMALT=1;ODDS=0.316749;PAIRED=0.928571;PAIREDR=0.72549;PAO=0;PQA=0;PQR=0;PRO=0;QA=2583;QR=1875;RO=51;RPL=0;RPP=155.013;RPPR=105.24;RPR=70;RUN=1;SAF=66;SAP=122.255;SAR=4;SRF=41;SRP=43.9277;SRR=10;TYPE=snp;technology.ILLUMI8A=0.228571;techn…	GT:DP:AD:RO:QR:AO:QA:GL	1/1:6:0,6:0:0:6:217:-19.2403,-1.80618,0	0/1:11:5,6:5:185:6:222:-16.2778,0,-13.1073	0/1:5:1,4:1:37:4:148:-11.6378,0,-2.07554	0/1:3:1,2:1:37:2:74:-5.84598,0,-2.6776	.	0/1:3:1,2:1:37:2:74:-5.79174,0,-2.6776	0/1:5:3,2:3:111:2:74:-5.24392,0,-8.52078	1/1:3:0,3:0:0:3:109:-9.82361,-0.90309,0	0/1:11:8,3:8:296:3:111:-6.60802,0,-22.6193	0/1:5:1,4:1:37:4:148:-11.7434,0,-2.01844	0/1:5:2,3:2:74:3:111:-8.46749,0,-5.18968	0/1:12:7,5:7:259:5:185:-12.6487,0,-19.1997	0/1:10:5,5:5:185:5:185:-13.3558,0,-13.4083	0/1:17:6,11:6:210:11:407:-30.3261,0,-13.521	.	0/1:5:3,2:3:111:2:74:-5.24392,0,-8.52078	0/1:14:5,9:5:185:9:333:-24.8871,0,-12.1517	0/1:6:3,3:3:111:3:111:-8.16646,0,-8.11317
chr05	273768	ACTTC	GATTA	2125.98	AB=0.416667;ABP=3.73412;AC=31;AF=0.861111;AN=36;AO=77;CIGAR=2X2M1X;DP=132;DPB=253;DPRA=2.23214;EPP=3.26411;EPPR=3.73412;GTI=2;LEN=5;MEANALT=2;MQM=41.3247;MQMR=41.3333;NS=18;NUMALT=1;ODDS=4.43008;PAIRED=0.402597;PAIREDR=1;PAO=242;PQA=8614;PQR=0;PRO=1;QA=2813;QR=111;RO=3;RPL=0;RPP=170.214;RPPR=3.73412;RPR=77;RUN=1;SAF=40;SAP=3.26411;SAR=37;SRF=2;SRP=3.73412;SRR=1;TYPE=complex;technology.ILLUMI8A=0.…	GT:DP:AD:RO:QR:AO:QA:GL	0/0:5:0,0:0:0:0:0:0,0,0	1/1:11:0,7:0:0:7:251:-21.9324,-2.10721,0	1/1:5:0,3:0:0:3:111:-9.61931,-0.90309,0	1/1:3:0,2:0:0:2:74:-6.44661,-0.60206,0	1/1:2:0,2:0:0:2:74:-6.44524,-0.60206,0	1/1:2:0,2:0:0:2:74:-6.40402,-0.60206,0	1/1:6:0,3:0:0:3:111:-9.61745,-0.90309,0	0/0:2:0,0:0:0:0:0:0,0,0	1/1:10:0,7:0:0:7:256:-22.1362,-2.10721,0	1/1:7:0,3:0:0:3:106:-9.28895,-0.90309,0	1/1:7:0,5:0:0:5:182:-15.7919,-1.50515,0	1/1:13:0,9:0:0:9:330:-28.6823,-2.70927,0	0/1:12:3,5:3:111:5:185:-13.6048,0,-7.20997	1/1:13:0,5:0:0:5:181:-15.7383,-1.50515,0	1/1:7:0,7:0:0:7:259:-22.2068,-2.10721,0	1/1:6:0,4:0:0:4:148:-12.8908,-1.20412,0	1/1:16:0,10:0:0:10:370:-32.1252,-3.0103,0	1/1:5:0,3:0:0:3:101:-8.90098,-0.90309,0
chr05	274033	ACGTTCCTTTCTCT	TGCACTTTCATATGAAG	625.982	AB=0.350649;ABP=17.9286;AC=18;AF=0.5625;AN=32;AO=45;CIGAR=3I2M1X3M1X1M1X1M4X;DP=107;DPB=185.643;DPRA=2.91429;EPP=100.727;EPPR=6.03148;GTI=1;LEN=17;MEANALT=1.71429;MQM=40;MQMR=42;NS=16;NUMALT=1;ODDS=2.06818;PAIRED=1;PAIREDR=0.978261;PAO=182;PQA=5745;PQR=1381;PRO=38;QA=1659;QR=1665;RO=46;RPL=45;RPP=100.727;RPPR=3.76559;RPR=0;RUN=1;SAF=0;SAP=100.727;SAR=45;SRF=30;SRP=12.2627;SRR=16;TYPE=complex;tech…	GT:DP:AD:RO:QR:AO:QA:GL	0/0:2:2,0:2:69:0:0:0,-0.60206,-6.06315	0/1:3:1,2:1:37:2:74:-5.44674,0,-2.32415	.	0/1:2:1,1:1:36:1:37:-2.57258,0,-2.55357	0/1:8:3,2:3:110:2:73:-4.7742,0,-8.09263	0/1:3:2,1:2:74:1:37:-2.27119,0,-5.54869	1/1:4:0,2:0:0:2:74:-6.34196,-0.60206,0	.	0/0:3:3,0:3:110:0:0:0,-0.90309,-9.59656	0/1:7:4,2:4:145:2:74:-4.53683,0,-10.8713	0/1:5:2,1:2:72:1:37:-2.26985,0,-5.40155	0/1:6:4,2:4:145:2:74:-4.53997,0,-10.8709	1/1:11:0,8:0:0:8:292:-25.144,-2.40824,0	0/1:23:11,11:11:402:11:406:-28.2073,0,-28.475	1/1:5:0,5:0:0:5:185:-15.8931,-1.50515,0	1/1:5:0,3:0:0:3:111:-9.51566,-0.90309,0	0/1:10:8,1:8:294:1:37:-0.462128,0,-22.9302	0/1:10:5,4:5:171:4:148:-9.97591,0,-12.3105
chr05	274187	GTAGGT	ACAGTGT	2429.51	AB=0.314176;ABP=81.2915;AC=14;AF=0.388889;AN=36;AO=117;CIGAR=2X2M1I2M;DP=331;DPB=437.167;DPRA=4.33048;EPP=3.91972;EPPR=10.0169;GTI=2;LEN=7;MEANALT=2.30769;MQM=40.9915;MQMR=41.9467;NS=18;NUMALT=1;ODDS=0.741081;PAIRED=0.666667;PAIREDR=0.813333;PAO=18;PQA=629.5;PQR=629.5;PRO=18;QA=4270;QR=5426;RO=150;RPL=0;RPP=257.073;RPPR=42.1547;RPR=117;RUN=1;SAF=62;SAP=3.91972;SAR=55;SRF=89;SRP=14.3599;SRR=61;TYP…	GT:DP:AD:RO:QR:AO:QA:GL	0/0:5:5,0:5:185:0:0:0,-1.50515,-16.4231	0/1:18:2,9:2:72:9:322:-24.463,0,-2.98709	0/1:24:11,5:11:399:5:185:-11.1411,0,-30.0541	0/1:9:4,3:4:139:3:111:-7.36875,0,-9.98377	0/0:11:10,0:10:357:0:0:0,-3.0103,-31.0976	0/0:5:4,0:4:148:0:0:0,-1.20412,-12.9193	0/0:4:2,0:2:74:0:0:0,-0.60206,-6.44982	0/0:2:1,0:1:37:0:0:0,-0.30103,-3.16875	0/1:13:8,1:8:292:1:37:-0.518378,0,-22.7984	0/1:17:13,4:13:477:4:148:-7.98028,0,-36.7374	0/1:25:8,10:8:294:10:370:-26.6936,0,-20.208	0/1:30:20,3:20:720:3:98:-1.66822,0,-55.8978	0/1:29:15,8:15:531:8:293:-18.5739,0,-39.5776	0/1:33:11,14:11:402:14:506:-36.3898,0,-27.5121	1/1:43:1,35:1:37:35:1283:-107.52,-7.61338,0	0/1:11:4,5:4:136:5:183:-13.178,0,-9.26964	0/1:33:19,14:19:688:14:518:-35.1619,0,-50.2701	0/1:19:12,6:12:438:6:216:-13.02,0,-32.6453
chr05	274398	TATAATTATAATTGTTC	AACAATGGAAACTGTAG	4351.66	AB=0;ABP=0;AC=36;AF=1;AN=36;AO=159;CIGAR=1X1M1X3M3X2M1X3M2X;DP=206;DPB=295.529;DPRA=0;EPP=53.8282;EPPR=5.18177;GTI=0;LEN=17;MEANALT=1.88889;MQM=40;MQMR=42;NS=18;NUMALT=1;ODDS=12.7355;PAIRED=0.930818;PAIREDR=1;PAO=250;PQA=8449;PQR=0;PRO=19;QA=5788;QR=37;RO=1;RPL=159;RPP=348.274;RPPR=5.18177;RPR=0;RUN=1;SAF=49;SAP=53.8282;SAR=110;SRF=1;SRP=5.18177;SRR=0;TYPE=complex;technology.ILLUMI8A=0.113208;tec…	GT:DP:AD:RO:QR:AO:QA:GL	1/1:8:0,3:0:0:3:111:-9.5299,-0.90309,0	1/1:8:0,5:0:0:5:184:-15.798,-1.50515,0	1/1:15:1,10:1:37:10:358:-27.6987,-0.0873587,0	1/1:14:0,13:0:0:13:477:-41.0047,-3.91339,0	1/1:2:0,2:0:0:2:67:-5.82692,-0.60206,0	1/1:4:0,4:0:0:4:146:-12.5501,-1.20412,0	1/1:6:0,6:0:0:6:219:-18.8432,-1.80618,0	1/1:8:0,8:0:0:8:293:-25.172,-2.40824,0	1/1:15:0,11:0:0:11:407:-34.9013,-3.31133,0	1/1:9:0,6:0:0:6:220:-18.8988,-1.80618,0	1/1:9:0,6:0:0:6:218:-18.7895,-1.80618,0	1/1:16:0,11:0:0:11:403:-34.6341,-3.31133,0	1/1:20:0,16:0:0:16:580:-49.9695,-4.81648,0	1/1:32:0,26:0:0:26:937:-80.7694,-7.82678,0	1/1:10:0,10:0:0:10:362:-31.1976,-3.0103,0	1/1:9:0,6:0:0:6:221:-18.9746,-1.80618,0	1/1:12:0,10:0:0:10:364:-31.3544,-3.0103,0	1/1:9:0,6:0:0:6:221:-18.9728,-1.80618,0
chr05	274489	TAATTCCT	CACGTCAA	2182.13	AB=0.2;ABP=18.6449;AC=34;AF=0.944444;AN=36;AO=96;CIGAR=1X1M2X2M2X;DP=177;DPB=425.125;DPRA=5.14706;EPP=202.876;EPPR=3.0103;GTI=1;LEN=8;MEANALT=2.88235;MQM=41.1667;MQMR=42;NS=18;NUMALT=1;ODDS=5.22565;PAIRED=0.854167;PAIREDR=1;PAO=351;PQA=12310;PQR=0;PRO=0;QA=3531;QR=74;RO=2;RPL=0;RPP=211.472;RPPR=3.0103;RPR=96;RUN=1;SAF=95;SAP=202.876;SAR=1;SRF=2;SRP=7.35324;SRR=0;TYPE=complex;technology.ILLUMI8A=0…	GT:DP:AD:RO:QR:AO:QA:GL	1/1:3:0,3:0:0:3:111:-9.66786,-0.90309,0	1/1:8:0,7:0:0:7:259:-22.4597,-2.10721,0	0/1:18:1,3:1:37:3:111:-8.36184,0,-2.01887	1/1:12:0,10:0:0:10:370:-31.9176,-3.0103,0	1/1:8:0,4:0:0:4:148:-12.8492,-1.20412,0	0/1:2:1,1:1:37:1:37:-2.6207,0,-2.6207	1/1:2:0,0:0:0:0:0:0,0,0	1/1:3:0,1:0:0:1:37:-3.22306,-0.30103,0	1/1:9:0,7:0:0:7:259:-22.251,-2.10721,0	1/1:6:0,5:0:0:5:185:-15.9643,-1.50515,0	1/1:21:0,12:0:0:12:437:-37.8614,-3.61236,0	1/1:17:0,8:0:0:8:296:-25.6814,-2.40824,0	1/1:17:0,9:0:0:9:328:-28.4185,-2.70927,0	1/1:9:0,3:0:0:3:109:-9.38563,-0.90309,0	1/1:5:0,5:0:0:5:183:-16.3243,-1.50515,0	1/1:5:0,4:0:0:4:146:-12.7484,-1.20412,0	1/1:21:0,8:0:0:8:296:-25.628,-2.40824,0	1/1:11:0,6:0:0:6:219:-19.0148,-1.80618,0
chr05	274566	A	C	9.0454e-13	AB=0;ABP=0;AC=0;AF=0;AN=36;AO=152;CIGAR=1X;DP=3517;DPB=3517;DPRA=0;EPP=324.445;EPPR=664.098;GTI=0;LEN=1;MEANALT=1.05556;MQM=41.7105;MQMR=41.7551;NS=18;NUMALT=1;ODDS=130.528;PAIRED=0.618421;PAIREDR=0.631094;PAO=0;PQA=0;PQR=0;PRO=0;QA=4110;QR=117820;RO=3364;RPL=1;RPP=324.445;RPPR=3890.3;RPR=151;RUN=1;SAF=0;SAP=333.074;SAR=152;SRF=2521;SRP=1820.54;SRR=843;TYPE=snp;technology.ILLUMI8A=0.0592105;techn…	GT:DP:AD:RO:QR:AO:QA:GL	0/0:74:72,2:72:2532:2:49:0,-17.6358,-216.74	0/0:171:168,3:168:5892:3:90:0,-43.2113,-505.872	0/0:232:219,13:219:7707:13:360:0,-37.6193,-639.657	0/0:156:152,4:152:5180:4:95:0,-38.2048,-444.306	0/0:93:89,4:89:3101:4:99:0,-18.8729,-261.923	0/0:51:50,1:50:1730:1:20:0,-13.3552,-149.353	0/0:103:100,3:100:3424:3:74:0,-24.1217,-292.846	0/0:144:139,5:139:4795:5:137:0,-30.8856,-406.663	0/0:151:146,5:146:5186:5:137:0,-33.0013,-439.92	0/0:144:136,8:136:4780:8:228:0,-22.8988,-396.96	0/0:280:266,14:266:9338:14:361:0,-51.8148,-782.047	0/0:254:241,13:241:8473:13:387:0,-41.9471,-704.741	0/0:344:328,15:328:11344:15:435:0,-64.7957,-951.975	0/0:419:402,17:402:14082:17:426:0,-87.9064,-1191.03	0/0:178:164,14:164:5912:14:394:0,-18.3537,-480.11	0/0:188:180,8:180:6288:8:205:0,-38.0469,-530.647	0/0:310:295,15:295:10459:15:419:0,-55.8461,-874.269	0/0:225:217,8:217:7597:8:194:0,-50.0919,-645.423
chr05	274680	CA	AG	0	AB=0;ABP=0;AC=0;AF=0;AN=36;AO=16;CIGAR=2X;DP=3540;DPB=3540;DPRA=1.24189;EPP=37.7539;EPPR=420.658;GTI=0;LEN=2;MEANALT=1;MQM=42;MQMR=41.7174;NS=18;NUMALT=1;ODDS=141.996;PAIRED=0;PAIREDR=0.632151;PAO=0;PQA=0;PQR=0;PRO=0;QA=586;QR=128406;RO=3496;RPL=16;RPP=37.7539;RPPR=7481.98;RPR=0;RUN=1;SAF=16;SAP=37.7539;SAR=0;SRF=1335;SRP=426.793;SRR=2161;TYPE=complex;technology.ILLUMI8A=0;technology.ILLUMINA=1;A…	GT:DP:AD:RO:QR:AO:QA:GL	0/0:71:70,0:70:2578:0:0:0,-21.0721,-224.451	0/0:194:189,0:189:6875:0:0:0,-56.8947,-598.409	0/0:225:223,0:223:8196:0:0:0,-67.1297,-712.52	0/0:117:117,0:117:4292:0:0:0,-35.2205,-373.095	0/0:76:76,0:76:2782:0:0:0,-22.8783,-242.498	0/0:52:52,0:52:1912:0:0:0,-15.6536,-166.476	0/0:111:110,0:110:4046:0:0:0,-33.1133,-352.431	0/0:137:136,0:136:5020:0:0:0,-40.9401,-436.636	0/0:120:120,0:120:4415:0:0:0,-36.1236,-384.717	0/0:170:165,0:165:6012:0:0:0,-49.6699,-523.516	0/0:267:267,0:267:9855:0:0:0,-80.375,-857.045	0/0:264:264,0:264:9701:0:0:0,-79.4719,-844.094	0/0:342:336,0:336:12383:0:0:0,-101.146,-1076.69	0/0:441:438,0:438:16004:0:0:0,-131.851,-1392.89	0/0:241:225,16:225:8282:16:586:0,-21.0939,-666.927	0/0:202:201,0:201:7413:0:0:0,-60.507,-644.713	0/0:297:296,0:296:10896:0:0:0,-89.1049,-947.557	0/0:213:211,0:211:7744:0:0:0,-63.5173,-673.49
chr05	274724	CAGTAAGTA	CAAGGTTGCC	276.932	AB=0;ABP=0;AC=28;AF=1;AN=28;AO=12;CIGAR=1M1I2M3X1M2X;DP=53;DPB=55.8889;DPRA=3.63636;EPP=29.068;EPPR=0;GTI=0;LEN=10;MEANALT=3;MQM=42;MQMR=0;NS=14;NUMALT=1;ODDS=8.33742;PAIRED=1;PAIREDR=0;PAO=2.5;PQA=92.5;PQR=55.5;PRO=1.5;QA=442;QR=0;RO=0;RPL=12;RPP=29.068;RPPR=0;RPR=0;RUN=1;SAF=0;SAP=29.068;SAR=12;SRF=0;SRP=0;SRR=0;TYPE=complex;technology.ILLUMI8A=0;technology.ILLUMINA=1;ANN=AGGTTGCC|splice_donor_…	GT:DP:AD:RO:QR:AO:QA:GL	.	1/1:4:0,0:0:0:0:0:0,0,0	1/1:2:0,0:0:0:0:0:0,0,0	1/1:2:0,0:0:0:0:0:0,0,0	1/1:2:0,0:0:0:0:0:0,0,0	.	.	1/1:4:0,0:0:0:0:0:0,0,0	.	1/1:3:0,0:0:0:0:0:0,0,0	1/1:1:0,0:0:0:0:0:0,0,0	1/1:1:0,0:0:0:0:0:0,0,0	1/1:4:0,0:0:0:0:0:0,0,0	1/1:2:0,0:0:0:0:0:0,0,0	1/1:15:0,10:0:0:10:368:-32.083,-3.0103,0	1/1:5:0,2:0:0:2:74:-6.446,-0.60206,0	1/1:4:0,0:0:0:0:0:0,0,0	1/1:4:0,0:0:0:0:0:0,0,0
chr05	274970	GCA	ACG	1232.4	AB=0.767857;ABP=37.909;AC=20;AF=0.714286;AN=28;AO=55;CIGAR=1X1M1X;DP=73;DPB=91;DPRA=5.53846;EPP=14.4204;EPPR=5.9056;GTI=1;LEN=3;MEANALT=1.15385;MQM=41.0909;MQMR=41.8333;NS=14;NUMALT=1;ODDS=0.315215;PAIRED=0.890909;PAIREDR=0.583333;PAO=35;PQA=1231;PQR=0;PRO=0;QA=1999;QR=431;RO=12;RPL=55;RPP=122.441;RPPR=3.0103;RPR=0;RUN=1;SAF=19;SAP=14.4204;SAR=36;SRF=6;SRP=3.0103;SRR=6;TYPE=complex;technology.ILL…	GT:DP:AD:RO:QR:AO:QA:GL	0/1:3:1,1:1:37:1:37:-2.62342,0,-2.62342	1/1:1:0,1:0:0:1:37:-3.17055,-0.30103,0	0/1:3:1,2:1:37:2:74:-5.54596,0,-2.32239	.	0/1:2:1,1:1:37:1:37:-2.92153,0,-2.92153	1/1:1:0,1:0:0:1:37:-3.17123,-0.30103,0	1/1:4:0,4:0:0:4:148:-12.8905,-1.20412,0	0/1:7:1,6:1:37:6:218:-16.981,0,-1.13609	0/1:8:2,6:2:61:6:219:-16.7691,0,-3.32178	0/1:11:3,8:3:111:8:288:-21.7603,0,-6.35653	1/1:3:0,3:0:0:3:111:-9.61743,-0.90309,0	0/1:16:2,14:2:74:14:509:-39.2389,0,-1.63981	0/1:6:1,5:1:37:5:181:-13.8475,0,-1.41644	1/1:1:0,0:0:0:0:0:0,0,0	.	.	1/1:7:0,3:0:0:3:103:-8.92789,-0.90309,0	.
chr05	275462	A	C	219.038	AB=0;ABP=0;AC=6;AF=0.428571;AN=14;AO=13;CIGAR=1X;DP=19;DPB=19;DPRA=2.88889;EPP=31.2394;EPPR=3.0103;GTI=4;LEN=1;MEANALT=1;MQM=40;MQMR=41.6667;NS=7;NUMALT=1;ODDS=0.729427;PAIRED=0.923077;PAIREDR=0.5;PAO=0;PQA=0;PQR=0;PRO=0;QA=473;QR=222;RO=6;RPL=0;RPP=31.2394;RPPR=4.45795;RPR=13;RUN=1;SAF=13;SAP=31.2394;SAR=0;SRF=1;SRP=8.80089;SRR=5;TYPE=snp;technology.ILLUMI8A=0;technology.ILLUMINA=1;ANN=C|upstrea…	GT:DP:AD:RO:QR:AO:QA:GL	.	.	1/1:1:0,1:0:0:1:37:-3.52359,-0.30103,0	1/1:2:0,2:0:0:2:68:-6.27164,-0.60206,0	0/0:1:1,0:1:37:0:0:0,-0.30103,-3.58069	.	.	.	.	.	0/0:1:1,0:1:37:0:0:0,-0.30103,-3.58069	.	0/0:1:1,0:1:37:0:0:0,-0.30103,-3.58069	.	1/1:10:0,10:0:0:10:368:-31.9389,-3.0103,0	.	.	0/0:3:3,0:3:111:0:0:0,-0.90309,-9.97264
chr05	275464	GTTATAG	AGCAAAC	1706.91	AB=0.625;ABP=4.09604;AC=30;AF=0.882353;AN=34;AO=78;CIGAR=3X1M1X1M1X;DP=96;DPB=166.429;DPRA=5.9375;EPP=155.459;EPPR=3.44459;GTI=1;LEN=7;MEANALT=1.25;MQM=40.2051;MQMR=42;NS=17;NUMALT=1;ODDS=3.50101;PAIRED=0.192308;PAIREDR=0.6;PAO=120;PQA=4370;PQR=0;PRO=0;QA=2862;QR=185;RO=5;RPL=0;RPP=172.385;RPPR=6.91895;RPR=78;RUN=1;SAF=76;SAP=155.459;SAR=2;SRF=1;SRP=6.91895;SRR=4;TYPE=complex;technology.ILLUMI8A=…	GT:DP:AD:RO:QR:AO:QA:GL	1/1:5:0,4:0:0:4:146:-12.5537,-1.20412,0	1/1:4:0,4:0:0:4:146:-12.555,-1.20412,0	1/1:12:0,11:0:0:11:403:-34.674,-3.31133,0	1/1:7:0,5:0:0:5:185:-16.0711,-1.50515,0	0/0:1:1,0:1:37:0:0:0,-0.30103,-3.22262	1/1:3:0,3:0:0:3:111:-9.59148,-0.90309,0	.	1/1:2:0,2:0:0:2:74:-6.34489,-0.60206,0	1/1:3:0,3:0:0:3:109:-9.7327,-0.90309,0	1/1:3:0,3:0:0:3:111:-9.51212,-0.90309,0	0/1:3:1,2:1:37:2:74:-5.4389,0,-2.31971	1/1:4:0,4:0:0:4:148:-12.6829,-1.20412,0	1/1:12:1,11:1:37:11:407:-31.7641,-0.389003,0	1/1:5:0,5:0:0:5:181:-15.6321,-1.50515,0	1/1:14:0,5:0:0:5:185:-15.8562,-1.50515,0	1/1:4:0,4:0:0:4:146:-12.5521,-1.20412,0	1/1:9:0,9:0:0:9:329:-28.2833,-2.70927,0	0/1:5:2,3:2:74:3:107:-7.75035,0,-4.94118
chr05	275631	GTGG	TTGTGC	2578.52	AB=0.5;ABP=3.0103;AC=33;AF=0.916667;AN=36;AO=95;CIGAR=2I3M1X;DP=164;DPB=230.75;DPRA=1.925;EPP=8.15326;EPPR=3.44459;GTI=1;LEN=6;MEANALT=2.6875;MQM=41.4947;MQMR=42;NS=18;NUMALT=1;ODDS=0.0268223;PAIRED=0.326316;PAIREDR=0.8;PAO=37;PQA=1195;PQR=0;PRO=0;QA=3466;QR=185;RO=5;RPL=95;RPP=209.3;RPPR=3.44459;RPR=0;RUN=1;SAF=40;SAP=8.15326;SAR=55;SRF=5;SRP=13.8677;SRR=0;TYPE=complex;technology.ILLUMI8A=0.1684…	GT:DP:AD:RO:QR:AO:QA:GL	1/1:8:0,0:0:0:0:0:0,0,0	1/1:7:0,4:0:0:4:146:-12.7848,-1.20412,0	1/1:11:0,8:0:0:8:294:-25.4319,-2.40824,0	1/1:6:0,4:0:0:4:148:-12.8494,-1.20412,0	1/1:2:0,0:0:0:0:0:0,0,0	0/1:8:3,4:3:111:4:146:-10.5865,0,-7.56237	1/1:10:0,8:0:0:8:290:-25.3546,-2.40824,0	1/1:11:0,8:0:0:8:296:-25.7304,-2.40824,0	1/1:4:0,3:0:0:3:111:-9.6762,-0.90309,0	1/1:8:0,2:0:0:2:70:-6.15821,-0.60206,0	0/1:7:1,4:1:37:4:148:-11.3497,0,-1.72288	1/1:19:0,13:0:0:13:461:-40.3121,-3.91339,0	1/1:12:0,7:0:0:7:257:-22.37,-2.10721,0	1/1:11:0,2:0:0:2:74:-6.39384,-0.60206,0	1/1:6:0,6:0:0:6:217:-19.0246,-1.80618,0	0/1:9:1,4:1:37:4:148:-11.3908,0,-1.71935	1/1:13:0,9:0:0:9:329:-28.6657,-2.70927,0	1/1:12:0,9:0:0:9:331:-28.6631,-2.70927,0
chr05	276493	TAGGC	AAAGGCATCGC	1095.23	AB=0.505376;ABP=3.03365;AC=23;AF=0.638889;AN=36;AO=69;CIGAR=1X1M6I1X2M;DP=181;DPB=328;DPRA=1.72494;EPP=152.842;EPPR=8.84915;GTI=1;LEN=11;MEANALT=2.53846;MQM=40.2029;MQMR=41.9556;NS=18;NUMALT=1;ODDS=1.21857;PAIRED=1;PAIREDR=0.777778;PAO=67.5;PQA=2491.5;PQR=2491.5;PRO=67.5;QA=2535;QR=1635;RO=45;RPL=0;RPP=152.842;RPPR=24.2907;RPR=69;RUN=1;SAF=69;SAP=152.842;SAR=0;SRF=19;SRP=5.37479;SRR=26;TYPE=compl…	GT:DP:AD:RO:QR:AO:QA:GL	1/1:2:0,1:0:0:1:37:-3.02078,-0.30103,0	0/1:8:5,1:5:182:1:37:-1.35196,0,-14.0593	0/0:10:5,0:5:182:0:0:0,-1.50515,-15.8395	0/1:16:2,4:2:71:4:148:-10.9146,0,-4.40856	0/0:5:2,0:2:74:0:0:0,-0.60206,-6.40959	1/1:2:0,1:0:0:1:37:-3.14114,-0.30103,0	0/1:4:3,1:3:111:1:37:-2.31947,0,-8.66132	0/0:18:10,1:10:352:1:37:0,-0.150842,-27.5657	1/1:10:0,0:0:0:0:0:0,0,0	1/1:2:0,0:0:0:0:0:0,0,0	0/1:14:1,9:1:37:9:333:-25.4886,0,-0.171335	1/1:4:0,3:0:0:3:111:-9.34083,-0.90309,0	0/1:15:3,10:3:108:10:364:-27.1195,0,-5.26037	1/1:24:1,12:1:37:12:439:-34.4683,-0.696849,0	0/1:22:7,15:7:259:15:551:-41.0391,0,-16.2938	1/1:5:0,4:0:0:4:145:-12.3898,-1.20412,0	1/1:6:0,0:0:0:0:0:0,0,0	0/1:14:6,7:6:222:7:259:-17.9116,0,-15.0612
chr05	276661	GGT	GGTCCTTGG	840.884	AB=0.45;ABP=4.31318;AC=20;AF=0.555556;AN=36;AO=54;CIGAR=1M6I1M1X;DP=93;DPB=203.667;DPRA=4.45;EPP=120.27;EPPR=3.9754;GTI=0;LEN=9;MEANALT=1.2;MQM=41.2963;MQMR=40.8889;NS=18;NUMALT=1;ODDS=0.405938;PAIRED=0.833333;PAIREDR=0.388889;PAO=0;PQA=0;PQR=0;PRO=0;QA=1988;QR=1298;RO=36;RPL=54;RPP=120.27;RPPR=50.3001;RPR=0;RUN=1;SAF=0;SAP=120.27;SAR=54;SRF=18;SRP=3.0103;SRR=18;TYPE=complex;technology.ILLUMI8A=0…	GT:DP:AD:RO:QR:AO:QA:GL	0/0:1:1,0:1:28:0:0:0,-0.30103,-2.77347	0/1:4:3,1:3:111:1:37:-2.37657,0,-8.82181	0/1:4:2,2:2:74:2:74:-5.54495,0,-5.54495	0/1:5:2,3:2:74:3:111:-8.52078,0,-5.24392	1/1:2:0,2:0:0:2:74:-6.80331,-0.60206,0	1/1:1:0,1:0:0:1:37:-3.58069,-0.30103,0	0/1:4:1,2:1:37:2:74:-5.48886,0,-2.31953	1/1:10:1,9:1:28:9:333:-26.5882,-0.236832,0	0/0:1:1,0:1:37:0:0:0,-0.30103,-3.58069	0/1:13:7,5:7:259:5:183:-12.2545,0,-18.6905	0/1:4:1,2:1:37:2:74:-5.48886,0,-2.31953	0/1:7:4,3:4:140:3:109:-7.7164,0,-10.3703	0/1:7:1,6:1:37:6:219:-17.1748,0,-1.47348	1/1:12:1,11:1:37:11:407:-31.92,-0.0887659,0	0/0:2:2,0:2:74:0:0:0,-0.60206,-6.80331	1/1:4:0,4:0:0:4:148:-13.1957,-1.20412,0	0/1:6:4,2:4:144:2:71:-4.73305,0,-10.9512	0/1:6:5,1:5:181:1:37:-1.77451,0,-14.2543
chr05	276664	AAGG	CCTT	1712.04	AB=0.147059;ABP=39.7976;AC=30;AF=0.833333;AN=36;AO=70;CIGAR=4X;DP=213;DPB=294.5;DPRA=5.2;EPP=57.7314;EPPR=5.18177;GTI=2;LEN=4;MEANALT=3.5625;MQM=40.1429;MQMR=42;NS=18;NUMALT=1;ODDS=2.01873;PAIRED=0.114286;PAIREDR=0.75;PAO=57;PQA=2025;PQR=1977;PRO=54;QA=2476;QR=142;RO=4;RPL=70;RPP=155.013;RPPR=11.6962;RPR=0;RUN=1;SAF=56;SAP=57.7314;SAR=14;SRF=1;SRP=5.18177;SRR=3;TYPE=mnp;technology.ILLUMI8A=0.2142…	GT:DP:AD:RO:QR:AO:QA:GL	1/1:8:0,4:0:0:4:145:-12.4832,-1.20412,0	1/1:17:0,8:0:0:8:290:-24.971,-2.40824,0	1/1:19:0,4:0:0:4:135:-11.7222,-1.20412,0	1/1:15:0,4:0:0:4:142:-12.256,-1.20412,0	1/1:9:0,1:0:0:1:31:-2.7401,-0.30103,0	0/0:4:0,0:0:0:0:0:0,0,0	1/1:7:0,3:0:0:3:102:-8.91087,-0.90309,0	1/1:6:0,1:0:0:1:34:-2.97094,-0.30103,0	1/1:8:0,6:0:0:6:216:-18.7663,-1.80618,0	0/1:14:1,1:1:34:1:37:-2.56924,0,-2.39963	1/1:13:0,7:0:0:7:244:-21.2074,-2.10721,0	1/1:13:0,9:0:0:9:321:-27.7435,-2.70927,0	1/1:12:0,2:0:0:2:71:-6.14299,-0.60206,0	1/1:25:0,11:0:0:11:381:-33.0358,-3.31133,0	0/0:1:0,0:0:0:0:0:0,0,0	1/1:9:0,2:0:0:2:71:-6.14269,-0.60206,0	1/1:13:0,3:0:0:3:111:-9.51401,-0.90309,0	0/1:20:3,4:3:108:4:145:-10.3806,0,-7.34226
chr05	277415	TTA	GAG	957.072	AB=0.485714;ABP=3.07234;AC=16;AF=0.571429;AN=28;AO=42;CIGAR=3X;DP=69;DPB=75.6667;DPRA=3.05;EPP=4.87156;EPPR=6.56362;GTI=2;LEN=3;MEANALT=1.2;MQM=40.8571;MQMR=42;NS=14;NUMALT=1;ODDS=0.232446;PAIRED=0.761905;PAIREDR=0.863636;PAO=16;PQA=553;PQR=0;PRO=0;QA=1546;QR=788;RO=22;RPL=42;RPP=94.2121;RPPR=6.56362;RPR=0;RUN=1;SAF=24;SAP=4.87156;SAR=18;SRF=12;SRP=3.40511;SRR=10;TYPE=mnp;technology.ILLUMI8A=0.09…	GT:DP:AD:RO:QR:AO:QA:GL	1/1:4:0,4:0:0:4:144:-12.9413,-1.20412,0	.	0/1:5:1,4:1:37:4:148:-11.1775,0,-1.71747	0/0:1:1,0:1:37:0:0:0,-0.30103,-3.22262	0/0:2:2,0:2:65:0:0:0,-0.60206,-6.04557	.	.	0/0:1:1,0:1:37:0:0:0,-0.30103,-3.58069	1/1:4:0,3:0:0:3:111:-9.60337,-0.90309,0	1/1:4:0,4:0:0:4:148:-13.1429,-1.20412,0	1/1:3:0,3:0:0:3:111:-9.86606,-0.90309,0	0/0:4:1,0:1:24:0:0:0,-0.30103,-2.13975	0/1:7:4,2:4:144:2:74:-4.56812,0,-10.8261	0/1:10:8,2:8:296:2:74:-3.79301,0,-23.1287	1/1:1:0,1:0:0:1:33:-3.22103,-0.30103,0	.	1/1:10:0,10:0:0:10:370:-32.5843,-3.0103,0	0/1:13:4,9:4:148:9:333:-24.6277,0,-8.9809
chr05	278323	TTAT	ATCC	245.852	AB=0.177419;ABP=171.124;AC=4;AF=0.111111;AN=36;AO=35;CIGAR=1X1M2X;DP=703;DPB=704.25;DPRA=1.12261;EPP=6.05036;EPPR=3.09169;GTI=1;LEN=4;MEANALT=1;MQM=40.1143;MQMR=41.8321;NS=18;NUMALT=1;ODDS=4.80184;PAIRED=0.8;PAIREDR=0.566717;PAO=3;PQA=92;PQR=0;PRO=0;QA=1279;QR=24107;RO=667;RPL=0;RPP=79.0118;RPPR=10.2019;RPR=35;RUN=1;SAF=21;SAP=6.05036;SAR=14;SRF=390;SRP=44.5808;SRR=277;TYPE=complex;technology.ILL…	GT:DP:AD:RO:QR:AO:QA:GL	0/0:26:26,0:26:947:0:0:0,-7.82678,-82.2908	0/0:39:39,0:39:1412:0:0:0,-11.7402,-123.579	0/1:45:35,10:35:1274:10:357:-17.5417,0,-97.9459	0/0:41:41,0:41:1470:0:0:0,-12.3422,-128.622	0/0:28:28,0:28:1011:0:0:0,-8.42884,-88.6946	0/0:43:43,0:43:1538:0:0:0,-12.9443,-134.796	0/0:23:23,0:23:816:0:0:0,-6.92369,-71.4694	0/0:35:35,0:35:1274:0:0:0,-10.536,-111.501	0/1:28:25,3:25:906:3:111:-1.43722,0,-71.0099	0/0:26:24,2:24:869:2:74:0,-1.13195,-69.4089	0/0:24:24,0:24:861:0:0:0,-7.22472,-75.4816	0/0:39:39,0:39:1424:0:0:0,-11.7402,-124.197	0/0:30:30,0:30:1082:0:0:0,-9.0309,-94.9194	0/0:91:91,0:91:3261:0:0:0,-27.3937,-285.056	0/1:36:30,6:30:1104:6:222:-8.54269,0,-85.7578	0/0:35:35,0:35:1270:0:0:0,-10.536,-111.277	0/0:37:36,0:36:1297:0:0:0,-10.8371,-113.048	0/1:77:63,14:63:2291:14:515:-21.37,0,-177.135
chr05	278444	TTCAC	CTATT	1157.46	AB=0.54902;ABP=5.13919;AC=13;AF=0.361111;AN=36;AO=60;CIGAR=1X1M3X;DP=158;DPB=170.2;DPRA=1.13462;EPP=3.58936;EPPR=4.15441;GTI=1;LEN=5;MEANALT=1.07692;MQM=40.6;MQMR=41.8925;NS=18;NUMALT=1;ODDS=3.73796;PAIRED=0.666667;PAIREDR=0.795699;PAO=22;PQA=758;PQR=0;PRO=9;QA=2165;QR=3400;RO=93;RPL=60;RPP=133.299;RPPR=34.9753;RPR=0;RUN=1;SAF=28;SAP=3.58936;SAR=32;SRF=45;SRP=3.22044;SRR=48;TYPE=complex;technolog…	GT:DP:AD:RO:QR:AO:QA:GL	0/1:19:10,9:10:370:9:333:-23.1739,0,-26.8647	0/1:2:1,1:1:37:1:37:-2.63412,0,-2.63412	0/1:7:3,4:3:111:4:139:-10.1067,0,-7.5768	0/1:15:5,10:5:185:10:362:-26.9327,0,-11.6199	0/0:1:1,0:1:37:0:0:0,-0.30103,-3.25843	0/1:9:7,2:7:259:2:74:-4.0398,0,-20.2071	0/0:15:11,0:11:404:0:0:0,-3.31133,-35.1848	0/0:13:12,1:12:444:1:37:0,-0.389796,-35.5059	0/0:1:1,0:1:37:0:0:0,-0.30103,-3.58069	1/1:3:0,3:0:0:3:105:-9.08174,-0.90309,0	0/1:6:2,4:2:71:4:148:-10.9792,0,-4.41081	0/1:13:3,10:3:111:10:350:-26.4401,0,-5.69439	0/0:1:1,0:1:37:0:0:0,-0.30103,-3.58069	0/1:5:1,4:1:37:4:142:-11.2072,0,-2.07554	0/0:22:22,0:22:799:0:0:0,-6.62266,-70.1273	0/1:7:5,2:5:185:2:74:-4.33803,0,-14.0059	0/1:14:6,7:6:205:7:253:-17.9641,0,-14.1727	0/1:5:2,3:2:71:3:111:-8.16699,0,-4.71564
chr05	278980	TCTTATGTC	ACTACAGCA	1583.4	AB=0.666667;ABP=14.5915;AC=29;AF=0.805556;AN=36;AO=82;CIGAR=1X2M3X1M2X;DP=99;DPB=317.556;DPRA=0;EPP=181.071;EPPR=3.15506;GTI=1;LEN=9;MEANALT=1.11111;MQM=40;MQMR=42;NS=18;NUMALT=1;ODDS=0.400461;PAIRED=1;PAIREDR=1;PAO=529;PQA=18258;PQR=0;PRO=0;QA=3010;QR=530;RO=15;RPL=0;RPP=181.071;RPPR=10.1038;RPR=82;RUN=1;SAF=82;SAP=181.071;SAR=0;SRF=11;SRP=10.1038;SRR=4;TYPE=complex;technology.ILLUMI8A=0.219512;…	GT:DP:AD:RO:QR:AO:QA:GL	1/1:6:0,6:0:0:6:220:-18.8962,-1.80618,0	1/1:2:0,2:0:0:2:72:-6.21541,-0.60206,0	1/1:5:0,5:0:0:5:178:-15.3985,-1.50515,0	1/1:5:0,5:0:0:5:183:-15.7285,-1.50515,0	1/1:1:0,1:0:0:1:37:-3.17543,-0.30103,0	0/1:8:1,7:1:34:7:259:-19.8047,0,-0.595988	0/1:4:1,3:1:37:3:111:-8.3094,0,-2.01875	1/1:5:0,5:0:0:5:185:-15.8558,-1.50515,0	0/1:3:2,1:2:74:1:37:-2.26954,0,-5.5452	0/1:12:4,7:4:141:7:259:-18.8881,0,-9.05983	1/1:5:0,4:0:0:4:143:-12.3416,-1.20412,0	1/1:5:0,5:0:0:5:185:-15.8576,-1.50515,0	0/1:6:1,5:1:35:5:179:-13.6546,0,-1.27317	1/1:11:0,11:0:0:11:407:-34.8876,-3.31133,0	1/1:1:0,1:0:0:1:37:-3.171,-0.30103,0	0/1:6:4,2:4:137:2:74:-4.53612,0,-10.2389	1/1:5:0,5:0:0:5:185:-15.858,-1.50515,0	0/1:9:2,7:2:72:7:259:-19.4935,0,-3.59348
chr05	278993	TTGCA	CTGTT	33712.9	AB=0.884615;ABP=69.8248;AC=35;AF=0.972222;AN=36;AO=1219;CIGAR=1X2M2X;DP=1262;DPB=1437.4;DPRA=0;EPP=177.528;EPPR=3.0103;GTI=0;LEN=5;MEANALT=1.55556;MQM=41.3782;MQMR=42;NS=18;NUMALT=1;ODDS=24.2444;PAIRED=0.671862;PAIREDR=0.9;PAO=480;PQA=17513;PQR=0;PRO=0;QA=44496;QR=1081;RO=30;RPL=0;RPP=2650.04;RPPR=38.0434;RPR=1219;RUN=1;SAF=766;SAP=177.528;SAR=453;SRF=19;SRP=7.64277;SRR=11;TYPE=complex;technology…	GT:DP:AD:RO:QR:AO:QA:GL	1/1:33:0,33:0:0:33:1215:-105.309,-9.93399,0	1/1:52:0,51:0:0:51:1872:-162.604,-15.3525,0	1/1:59:1,57:1:37:57:2051:-175.064,-14.2368,0	1/1:127:2,125:2:74:125:4572:-391.001,-31.7852,0	1/1:40:0,38:0:0:38:1397:-121.286,-11.4391,0	1/1:52:1,51:1:37:51:1857:-157.915,-12.4305,0	1/1:39:1,38:1:37:38:1390:-117.436,-8.51744,0	1/1:57:0,57:0:0:57:2088:-181.012,-17.1587,0	1/1:71:2,67:2:74:67:2453:-206.565,-14.3256,0	1/1:96:4,92:4:145:92:3328:-276.534,-16.2286,0	1/1:75:0,75:0:0:75:2734:-237.384,-22.5773,0	1/1:65:0,64:0:0:64:2341:-203.004,-19.2659,0	1/1:99:1,97:1:37:97:3539:-304.304,-26.2782,0	1/1:100:0,99:0:0:99:3631:-315.028,-29.802,0	1/1:76:7,69:7:245:69:2502:-196.904,-1.43851,0	0/1:52:6,46:6:219:46:1680:-130.155,0,-3.46257	1/1:73:0,71:0:0:71:2585:-224.626,-21.3731,0	1/1:96:5,89:5:176:89:3261:-267.4,-12.8676,0
chr05	279530	C	A	5.97883e-13	AB=0;ABP=0;AC=0;AF=0;AN=36;AO=36;CIGAR=1X;DP=3178;DPB=3178;DPRA=1.3444;EPP=57.2971;EPPR=1635.94;GTI=0;LEN=1;MEANALT=1.81818;MQM=42;MQMR=41.9628;NS=18;NUMALT=1;ODDS=108.534;PAIRED=0.972222;PAIREDR=0.942894;PAO=0;PQA=0;PQR=0;PRO=0;QA=1325;QR=114777;RO=3117;RPL=36;RPP=81.1833;RPPR=3730.09;RPR=0;RUN=1;SAF=3;SAP=57.2971;SAR=33;SRF=545;SRP=2865.38;SRR=2572;TYPE=snp;technology.ILLUMI8A=0.0555556;technol…	GT:DP:AD:RO:QR:AO:QA:GL	0/0:143:143,0:143:5279:0:0:0,-43.0473,-460.212	0/0:76:76,0:76:2800:0:0:0,-22.8783,-244.193	0/0:160:159,0:159:5859:0:0:0,-47.8638,-510.229	0/0:303:297,4:297:10965:4:148:0,-77.7195,-942.267	0/0:137:135,1:135:4947:1:30:0,-38.2943,-428.381	0/0:112:109,2:109:4021:2:74:0,-26.9691,-343.736	0/0:173:172,0:172:6340:0:0:0,-51.7772,-552.123	0/0:89:87,0:87:3195:0:0:0,-26.1896,-278.405	0/0:300:293,0:293:10757:0:0:0,-88.2018,-937.157	0/0:146:142,3:142:5242:3:111:0,-33.9815,-446.655	0/0:161:160,1:160:5920:1:37:0,-44.8851,-511.78	0/0:190:184,4:184:6760:4:148:0,-43.7032,-575.994	0/0:231:226,2:226:8314:2:74:0,-62.1881,-717.74	0/0:250:248,1:248:9116:1:37:0,-71.7338,-791.032	0/0:182:168,14:168:6204:14:518:0,-9.3127,-494.943	0/0:80:80,0:80:2936:0:0:0,-24.0824,-256.2	0/0:153:149,3:149:5477:3:111:0,-36.0887,-467.457	0/0:292:289,1:289:10645:1:37:0,-84.0761,-923.986
chr05	279534	C	G	0	AB=0.0970874;ABP=148.246;AC=1;AF=0.0277778;AN=36;AO=57;CIGAR=1X;DP=2327;DPB=2327;DPRA=1.20166;EPP=73.4498;EPPR=807.393;GTI=0;LEN=1;MEANALT=2.64286;MQM=41.8596;MQMR=41.9566;NS=18;NUMALT=1;ODDS=52.8801;PAIRED=0.842105;PAIREDR=0.942108;PAO=0;PQA=0;PQR=0;PRO=0;QA=2109;QR=81267;RO=2211;RPL=57;RPP=126.784;RPPR=2371.7;RPR=0;RUN=1;SAF=7;SAP=73.4498;SAR=50;SRF=446;SRP=1711.67;SRR=1765;TYPE=snp;technology.…	GT:DP:AD:RO:QR:AO:QA:GL	0/0:104:99,2:99:3639:2:74:0,-23.9588,-310.631	0/0:52:50,0:50:1838:0:0:0,-15.0515,-160.046	0/0:109:102,4:102:3774:4:148:0,-19.0187,-315.611	0/0:218:207,6:207:7623:6:222:0,-44.7718,-644.814	0/0:100:90,3:90:3306:3:111:0,-18.4287,-278.516	0/0:75:71,4:71:2615:4:148:0,-9.3287,-214.831	0/0:132:124,4:124:4552:4:148:0,-25.6414,-383.565	0/0:68:65,0:65:2381:0:0:0,-19.5669,-207.507	0/0:235:224,8:224:8204:8:296:0,-44.0292,-689.119	0/1:103:91,10:91:3367:10:370:-1.71846,0,-262.752	0/0:118:113,3:113:4133:3:111:0,-25.2516,-350.049	0/0:144:138,1:138:5046:1:37:0,-38.6205,-436.435	0/0:159:149,5:149:5477:5:185:0,-30.2444,-461.064	0/0:182:177,0:177:6477:0:0:0,-53.2823,-564.514	0/0:145:143,0:143:5267:0:0:0,-43.0473,-458.56	0/0:69:62,4:62:2270:4:148:0,-6.9775,-184.944	0/0:106:102,2:102:3774:2:74:0,-24.8619,-322.159	0/0:208:204,1:204:7524:1:37:0,-58.4885,-652.025
chr05	279637	AATC	AAAAAAA	115.727	AB=0.458333;ABP=3.37221;AC=2;AF=0.0625;AN=32;AO=11;CIGAR=3I2M2X;DP=86;DPB=105;DPRA=2.70968;EPP=26.8965;EPPR=19.1893;GTI=0;LEN=7;MEANALT=1.5;MQM=42;MQMR=41.9437;NS=16;NUMALT=1;ODDS=0.682037;PAIRED=1;PAIREDR=0.957746;PAO=7.5;PQA=274.5;PQR=274.5;PRO=7.5;QA=405;QR=2575;RO=71;RPL=11;RPP=26.8965;RPPR=116.814;RPR=0;RUN=1;SAF=0;SAP=26.8965;SAR=11;SRF=19;SRP=36.3164;SRR=52;TYPE=complex;technology.ILLUMI8A…	GT:DP:AD:RO:QR:AO:QA:GL	0/0:3:3,0:3:111:0:0:0,-0.90309,-9.98581	.	0/0:2:2,0:2:71:0:0:0,-0.60206,-6.57098	0/0:3:3,0:3:104:0:0:0,-0.90309,-9.45918	0/0:9:9,0:9:333:0:0:0,-2.70927,-29.3617	.	0/0:4:4,0:4:148:0:0:0,-1.20412,-13.2486	0/0:6:6,0:6:216:0:0:0,-1.80618,-19.2454	0/0:12:11,0:11:395:0:0:0,-3.31133,-34.5051	0/1:7:5,1:5:179:1:37:-1.3384,0,-13.7058	0/0:4:4,0:4:142:0:0:0,-1.20412,-12.6378	0/0:1:1,0:1:34:0:0:0,-0.30103,-3.33613	0/0:5:4,0:4:148:0:0:0,-1.20412,-12.8905	0/0:3:2,0:2:74:0:0:0,-0.60206,-6.44905	0/1:17:7,10:7:253:10:368:-27.2673,0,-17.3002	0/0:3:3,0:3:111:0:0:0,-0.90309,-9.98581	0/0:5:5,0:5:185:0:0:0,-1.50515,-16.4712	0/0:2:2,0:2:71:0:0:0,-0.60206,-6.42481
chr05	282834	CAAAAAACT	CAAAAAAACT	0	AB=0;ABP=0;AC=0;AF=0;AN=36;AO=114;CIGAR=1M1I8M;DP=3202;DPB=3219.89;DPRA=1.36809;EPP=5.75321;EPPR=73.6404;GTI=0;LEN=1;MEANALT=1.58824;MQM=42;MQMR=41.9772;NS=18;NUMALT=1;ODDS=85.7269;PAIRED=0.973684;PAIREDR=0.951466;PAO=7.5;PQA=277.5;PQR=277.5;PRO=7.5;QA=4074;QR=110816;RO=3070;RPL=83;RPP=54.5161;RPPR=281.966;RPR=31;RUN=1;SAF=40;SAP=25.0298;SAR=74;SRF=1356;SRP=93.6633;SRR=1714;TYPE=ins;technology.IL…	GT:DP:AD:RO:QR:AO:QA:GL	0/0:234:220,13:220:7949:13:457:0,-30.2221,-654.563	0/0:183:179,4:179:6456:4:136:0,-42.8475,-552.648	0/0:174:170,4:170:6148:4:148:0,-39.1307,-524.317	0/0:186:185,1:185:6731:1:37:0,-52.4109,-584.456	0/0:142:132,8:132:4782:8:284:0,-17.3785,-393.052	0/0:191:183,8:183:6626:8:296:0,-31.4103,-553.317	0/0:221:196,15:196:7074:15:519:0,-18.1347,-573.004	0/0:115:106,9:106:3821:9:321:0,-6.24921,-306.121	0/0:232:227,5:227:8146:5:185:0,-53.3678,-696.745	0/0:239:231,7:231:8320:7:259:0,-48.9915,-704.96	0/0:184:176,6:176:6352:6:222:0,-35.4517,-536.08	0/0:185:177,8:177:6386:8:284:0,-30.6508,-533.281	0/0:137:129,6:129:4637:6:222:0,-21.2812,-386.151	0/0:158:149,9:149:5371:9:321:0,-19.4075,-441.721	0/0:132:132,0:132:4760:0:0:0,-39.736,-416.583	0/0:151:146,5:146:5268:5:161:0,-30.9886,-446.471	0/0:161:159,2:159:5734:2:74:0,-41.6926,-494.692	0/0:177:173,4:173:6255:4:148:0,-40.124,-533.565
chr05	282902	T	C	0	AB=0;ABP=0;AC=0;AF=0;AN=36;AO=31;CIGAR=1X;DP=3163;DPB=3163;DPRA=1.18026;EPP=46.79;EPPR=416.217;GTI=0;LEN=1;MEANALT=1;MQM=41.871;MQMR=41.9898;NS=18;NUMALT=1;ODDS=133.406;PAIRED=0.935484;PAIREDR=0.943806;PAO=0;PQA=0;PQR=0;PRO=0;QA=1147;QR=114432;RO=3132;RPL=2;RPP=54.0749;RPPR=80.3541;RPR=29;RUN=1;SAF=30;SAP=61.9202;SAR=1;SRF=1597;SRP=5.67541;SRR=1535;TYPE=snp;technology.ILLUMI8A=0.16129;technology.…	GT:DP:AD:RO:QR:AO:QA:GL	0/0:194:193,1:193:7057:1:37:0,-54.8191,-611.723	0/0:152:151,1:151:5455:1:37:0,-42.1759,-472.602	0/0:151:151,0:151:5563:0:0:0,-45.4555,-484.96	0/0:160:160,0:160:5872:0:0:0,-48.1648,-512.053	0/0:131:130,1:130:4750:1:37:0,-35.8542,-410.812	0/0:182:180,2:180:6600:2:74:0,-47.9841,-568.67	0/0:256:255,1:255:9279:1:37:0,-73.483,-805.693	0/0:123:120,3:120:4380:3:111:0,-27.0008,-372.141	0/0:222:218,4:218:8006:4:148:0,-53.5801,-684.737	0/0:227:225,2:225:8289:2:74:0,-61.5305,-715.702	0/0:141:141,0:141:5169:0:0:0,-42.4452,-450.823	0/0:224:221,3:221:8081:3:111:0,-57.4048,-694.685	0/0:140:140,0:140:5072:0:0:0,-42.1442,-442.695	0/0:147:147,0:147:5379:0:0:0,-44.2514,-468.972	0/0:186:175,11:175:6415:11:407:0,-20.1847,-523.605	0/0:186:186,0:186:6798:0:0:0,-55.9916,-592.899	0/0:158:156,2:156:5676:2:74:0,-40.8679,-488.544	0/0:183:183,0:183:6591:0:0:0,-55.0885,-575.174
chr05	282967	ATTTTTTGC	ATTTTTTTGC	7.94606e-13	AB=0.0948617;ABP=363.706;AC=1;AF=0.0277778;AN=36;AO=200;CIGAR=1M1I8M;DP=3454;DPB=3496;DPRA=0.908683;EPP=3.0103;EPPR=29.3255;GTI=0;LEN=1;MEANALT=3.05882;MQM=41.96;MQMR=41.9912;NS=18;NUMALT=1;ODDS=45.2359;PAIRED=0.95;PAIREDR=0.940694;PAO=1.5;PQA=49.5;PQR=49.5;PRO=1.5;QA=7160;QR=115389;RO=3170;RPL=61;RPP=69.0665;RPPR=650.194;RPR=139;RUN=1;SAF=115;SAP=12.7819;SAR=85;SRF=1640;SRP=11.2989;SRR=1530;TYPE…	GT:DP:AD:RO:QR:AO:QA:GL	0/0:211:195,16:195:7107:16:580:0,-12.5845,-569.792	0/0:176:161,14:161:5887:14:494:0,-9.64641,-470.634	0/0:174:165,3:165:6025:3:111:0,-40.9045,-516.266	0/0:142:137,1:137:5007:1:37:0,-38.3201,-433.716	0/0:141:131,10:131:4767:10:358:0,-10.8522,-384.992	0/0:185:161,9:161:5848:9:309:0,-24.1341,-483.762	0/0:266:244,20:244:8832:20:716:0,-16.9848,-709.052	0/0:132:118,12:118:4286:12:420:0,-2.43865,-337.705	0/1:253:221,24:221:8018:24:876:-2.60683,0,-626.546	0/0:273:249,19:249:9070:19:679:0,-21.4366,-732.751	0/0:163:154,8:154:5618:8:296:0,-23.0379,-464.638	0/0:234:215,12:215:7802:12:432:0,-30.6386,-643.826	0/0:172:160,11:160:5821:11:383:0,-18.0061,-474.847	0/0:163:150,6:150:5460:6:210:0,-28.5977,-458.338	0/0:210:200,0:200:7293:0:0:0,-60.206,-636.579	0/0:205:180,16:180:6572:16:592:0,-7.43176,-522.06	0/0:167:157,8:157:5692:8:272:0,-25.8714,-473.445	0/0:187:172,11:172:6284:11:395:0,-20.6061,-513.969
chr05	283418	CTAATC	CCTTCAATTAATT	730.593	AB=0.278539;ABP=96.3043;AC=15;AF=0.416667;AN=36;AO=61;CIGAR=1M7I4M1X;DP=240;DPB=411;DPRA=2.08571;EPP=118.668;EPPR=12.8283;GTI=3;LEN=13;MEANALT=2.46667;MQM=40.9508;MQMR=41.8974;NS=18;NUMALT=1;ODDS=0.113029;PAIRED=0.95082;PAIREDR=0.863248;PAO=70.5;PQA=2557.5;PQR=845.5;PRO=23.5;QA=2197;QR=4238;RO=117;RPL=61;RPP=135.47;RPPR=51.2838;RPR=0;RUN=1;SAF=2;SAP=118.668;SAR=59;SRF=44;SRP=18.6189;SRR=73;TYPE=c…	GT:DP:AD:RO:QR:AO:QA:GL	0/1:14:4,7:4:146:7:259:-19.0964,0,-9.43747	0/1:20:11,5:11:399:5:185:-11.1951,0,-30.0458	0/1:30:7,10:7:259:10:367:-26.7568,0,-17.4428	0/1:12:4,3:4:132:3:111:-7.45845,0,-9.54766	0/1:9:7,2:7:248:2:74:-3.68316,0,-18.9769	0/0:8:7,0:7:253:0:0:0,-2.10721,-22.0995	0/1:11:5,2:5:185:2:72:-4.10476,0,-14.0061	0/1:10:6,1:6:214:1:37:-1.11546,0,-16.6377	0/1:16:5,7:5:181:7:259:-18.6904,0,-12.2136	0/1:24:16,5:16:583:5:159:-7.52945,0,-44.5616	0/1:14:6,2:6:218:2:74:-3.93373,0,-16.6389	0/1:10:5,4:5:178:4:134:-8.89213,0,-12.8507	0/1:9:3,3:3:111:3:108:-7.5916,0,-7.86611	0/1:5:4,1:4:144:1:37:-1.66397,0,-11.0911	0/1:22:8,5:8:289:5:185:-12.2007,0,-21.3195	0/1:13:7,4:7:259:4:136:-8.58793,0,-18.9433	0/0:5:5,0:5:180:0:0:0,-1.50515,-15.7294	0/0:8:7,0:7:259:0:0:0,-2.10721,-22.5513
chr05	283544	C	T	6256.45	AB=0.652174;ABP=44.6459;AC=25;AF=0.694444;AN=36;AO=248;CIGAR=1X;DP=321;DPB=321;DPRA=0;EPP=3.32551;EPPR=9.70319;GTI=1;LEN=1;MEANALT=1;MQM=41.1855;MQMR=41.9452;NS=18;NUMALT=1;ODDS=1.94911;PAIRED=0.677419;PAIREDR=0.863014;PAO=0;PQA=0;PQR=0;PRO=0;QA=8998;QR=2701;RO=73;RPL=0;RPP=541.535;RPPR=4.46786;RPR=248;RUN=1;SAF=121;SAP=3.32551;SAR=127;SRF=41;SRP=5.41974;SRR=32;TYPE=snp;technology.ILLUMI8A=0.1854…	GT:DP:AD:RO:QR:AO:QA:GL	0/1:16:5,11:5:185:11:400:-29.9767,0,-11.6547	0/1:21:3,18:3:111:18:650:-50.3614,0,-3.65101	0/1:28:10,18:10:370:18:650:-48.4488,0,-24.1035	1/1:10:0,10:0:0:10:363:-31.9154,-3.0103,0	0/1:18:2,16:2:74:16:574:-44.9819,0,-1.38477	0/1:15:8,7:8:296:7:256:-18.1396,0,-21.6236	0/1:14:4,10:4:148:10:365:-27.8353,0,-9.03413	1/1:22:1,21:1:37:21:763:-63.0642,-3.04197,0	1/1:16:0,16:0:0:16:590:-51.7236,-4.81648,0	0/1:25:11,14:11:407:14:517:-37.7309,0,-28.2811	1/1:16:0,16:0:0:16:581:-50.8913,-4.81648,0	0/1:18:6,12:6:222:12:439:-32.9694,0,-14.2753	0/1:17:10,7:10:370:7:245:-16.4591,0,-27.4668	1/1:16:0,16:0:0:16:571:-49.9702,-4.81648,0	0/1:9:7,2:7:259:2:74:-4.09404,0,-20.2071	1/1:25:0,25:0:0:25:898:-78.2981,-7.52575,0	0/1:26:6,20:6:222:20:733:-55.643,0,-11.867	1/1:9:0,9:0:0:9:329:-28.7892,-2.70927,0
chr05	283775	G	T	1601.49	AB=0.511364;ABP=3.109;AC=23;AF=0.676471;AN=34;AO=73;CIGAR=1X;DP=117;DPB=117;DPRA=7.25;EPP=3.27802;EPPR=7.94546;GTI=1;LEN=1;MEANALT=1;MQM=41.2603;MQMR=41.9545;NS=17;NUMALT=1;ODDS=2.2104;PAIRED=0.657534;PAIREDR=0.840909;PAO=0;PQA=0;PQR=0;PRO=0;QA=2558;QR=1628;RO=44;RPL=73;RPP=161.528;RPPR=3.20771;RPR=0;RUN=1;SAF=35;SAP=3.27802;SAR=38;SRF=28;SRP=10.1169;SRR=16;TYPE=snp;technology.ILLUMI8A=0.369863;t…	GT:DP:AD:RO:QR:AO:QA:GL	0/1:14:4,10:4:148:10:337:-25.4448,0,-9.03413	1/1:5:0,5:0:0:5:184:-16.25,-1.50515,0	1/1:1:0,1:0:0:1:24:-2.3932,-0.30103,0	0/1:5:2,3:2:74:3:82:-6.09361,0,-5.29816	0/1:5:2,3:2:74:3:111:-8.52078,0,-5.29816	1/1:5:0,5:0:0:5:173:-15.4165,-1.50515,0	0/1:17:10,7:10:370:7:255:-17.4179,0,-27.4668	0/0:1:1,0:1:37:0:0:0,-0.30103,-3.52359	1/1:7:0,7:0:0:7:255:-22.6244,-2.10721,0	0/1:17:6,11:6:222:11:398:-29.8219,0,-14.5763	0/1:7:3,4:3:111:4:147:-11.0164,0,-7.91872	0/1:4:3,1:3:111:1:35:-2.21689,0,-8.82181	1/1:2:0,2:0:0:2:74:-6.69483,-0.60206,0	1/1:2:0,2:0:0:2:69:-6.38754,-0.60206,0	0/1:11:8,3:8:296:3:107:-6.40458,0,-22.8277	0/1:8:5,3:5:185:3:98:-6.55752,0,-14.0629	.	1/1:6:0,6:0:0:6:209:-18.3959,-1.80618,0
chr05	283776	T	A	1232.27	AB=0.459677;ABP=4.76149;AC=19;AF=0.527778;AN=36;AO=65;CIGAR=1X;DP=145;DPB=145;DPRA=2.03077;EPP=5.71629;EPPR=7.6556;GTI=2;LEN=1;MEANALT=1;MQM=41.1692;MQMR=41.7215;NS=18;NUMALT=1;ODDS=1.0998;PAIRED=0.738462;PAIREDR=0.759494;PAO=0;PQA=0;PQR=0;PRO=0;QA=2311;QR=2875;RO=79;RPL=65;RPP=144.156;RPPR=44.818;RPR=0;RUN=1;SAF=28;SAP=5.71629;SAR=37;SRF=43;SRP=4.35716;SRR=36;TYPE=snp;technology.ILLUMI8A=0.36923…	GT:DP:AD:RO:QR:AO:QA:GL	0/1:15:7,8:7:259:8:275:-19.6844,0,-18.2444	0/1:6:1,5:1:37:5:184:-14.4438,0,-1.77451	1/1:1:0,0:0:0:0:0:0,0,0	0/1:3:2,1:2:62:1:32:-2.25554,0,-4.86544	0/1:5:3,2:3:111:2:74:-5.29816,0,-8.52078	0/1:5:1,4:1:37:4:148:-11.6906,0,-2.07554	0/1:19:12,7:12:444:7:255:-16.8158,0,-33.2581	0/0:3:3,0:3:111:0:0:0,-0.90309,-9.97264	1/1:6:0,6:0:0:6:218:-19.4011,-1.80618,0	0/1:18:7,11:7:259:11:398:-29.5209,0,-17.3413	0/1:7:4,3:4:148:3:110:-7.79264,0,-11.1413	0/1:9:8,1:8:296:1:35:-0.711743,0,-23.4298	0/1:7:5,2:5:173:2:74:-4.58762,0,-13.3573	1/1:2:0,2:0:0:2:69:-6.38754,-0.60206,0	0/1:11:8,3:8:284:3:107:-6.40458,0,-21.8338	0/1:8:5,3:5:185:3:98:-6.55752,0,-14.0629	0/0:9:9,0:9:333:0:0:0,-2.70927,-29.3096	0/1:11:4,7:4:136:7:234:-17.3147,0,-8.87686
chr05	283864	A	G	1789.35	AB=0.490196;ABP=3.05288;AC=28;AF=0.777778;AN=36;AO=74;CIGAR=1X;DP=121;DPB=121;DPRA=0;EPP=4.88833;EPPR=3.48696;GTI=0;LEN=1;MEANALT=1.16667;MQM=41.7568;MQMR=42;NS=18;NUMALT=1;ODDS=1.09111;PAIRED=0.405405;PAIREDR=0.926829;PAO=0;PQA=0;PQR=0;PRO=0;QA=2680;QR=1505;RO=41;RPL=0;RPP=163.699;RPPR=18.3165;RPR=74;RUN=1;SAF=41;SAP=4.88833;SAR=33;SRF=22;SRP=3.48696;SRR=19;TYPE=snp;technology.ILLUMI8A=0.310811;…	GT:DP:AD:RO:QR:AO:QA:GL	0/1:7:4,2:4:148:2:74:-4.66121,0,-11.1109	1/1:4:0,4:0:0:4:148:-13.2486,-1.20412,0	1/1:8:0,8:0:0:8:296:-26.0869,-2.40824,0	0/1:8:5,3:5:185:3:105:-7.13809,0,-14.0629	0/1:3:1,2:1:37:2:74:-5.90022,0,-2.6776	1/1:7:0,7:0:0:7:247:-21.8683,-2.10721,0	1/1:10:0,10:0:0:10:370:-32.4804,-3.0103,0	1/1:5:0,2:0:0:2:58:-5.0843,-0.60206,0	1/1:5:0,3:0:0:3:111:-9.66786,-0.90309,0	0/1:17:4,13:4:148:13:481:-36.8755,0,-8.13104	0/1:7:4,3:4:148:3:105:-7.43912,0,-11.1413	1/1:1:0,1:0:0:1:37:-3.58069,-0.30103,0	1/1:1:0,1:0:0:1:31:-3.06683,-0.30103,0	1/1:1:0,1:0:0:1:37:-3.58069,-0.30103,0	0/0:17:16,1:16:580:1:31:0,-2.05068,-47.866	0/1:9:7,2:7:259:2:68:-3.60587,0,-20.2071	1/1:7:0,7:0:0:7:259:-22.9164,-2.10721,0	1/1:4:0,4:0:0:4:148:-13.2486,-1.20412,0
chr05	284084	A	C	3098.77	AB=0.633803;ABP=25.092;AC=22;AF=0.611111;AN=36;AO=129;CIGAR=1X;DP=181;DPB=181;DPRA=0;EPP=15.2816;EPPR=5.68288;GTI=3;LEN=1;MEANALT=1;MQM=40.9767;MQMR=41.5769;NS=18;NUMALT=1;ODDS=1.0714;PAIRED=0.534884;PAIREDR=0.807692;PAO=0;PQA=0;PQR=0;PRO=0;QA=4719;QR=1900;RO=52;RPL=129;RPP=283.13;RPPR=31.2394;RPR=0;RUN=1;SAF=51;SAP=15.2816;SAR=78;SRF=23;SRP=4.51363;SRR=29;TYPE=snp;technology.ILLUMI8A=0.217054;te…	GT:DP:AD:RO:QR:AO:QA:GL	1/1:9:0,9:0:0:9:333:-29.2576,-2.70927,0	0/1:7:3,4:3:111:4:148:-11.0357,0,-7.86543	0/1:5:2,3:2:74:3:111:-8.4142,0,-5.24392	0/1:5:1,4:1:25:4:147:-11.4682,0,-0.986297	0/1:7:2,5:2:74:5:185:-14.1539,0,-4.6961	0/1:9:4,5:4:136:5:178:-13.0293,0,-9.42611	0/1:11:1,10:1:37:10:368:-28.987,0,-0.26936	0/1:11:5,6:5:185:6:213:-15.5519,0,-13.1598	0/1:24:8,16:8:296:16:583:-43.7078,0,-18.9143	0/1:8:4,4:4:148:4:145:-10.4858,0,-10.8403	1/1:9:0,9:0:0:9:333:-29.2576,-2.70927,0	0/1:15:5,10:5:185:10:363:-27.1748,0,-11.7981	0/1:4:2,2:2:74:2:73:-5.42506,0,-5.49071	1/1:3:0,3:0:0:3:111:-10.0259,-0.90309,0	0/1:23:13,10:13:481:10:364:-25.0891,0,-35.3284	0/1:5:1,4:1:37:4:148:-11.585,0,-2.01844	0/1:8:1,7:1:37:7:259:-20.2472,0,-1.11535	1/1:18:0,18:0:0:18:657:-57.3046,-5.41854,0
chr05	285716	T	G	3313.29	AB=0.649425;ABP=36.7555;AC=22;AF=0.611111;AN=36;AO=154;CIGAR=1X;DP=217;DPB=217;DPRA=0;EPP=144.015;EPPR=3.0103;GTI=2;LEN=1;MEANALT=1.11111;MQM=41.4286;MQMR=41.8;NS=18;NUMALT=1;ODDS=0.741255;PAIRED=0.837662;PAIREDR=0.683333;PAO=0;PQA=0;PQR=0;PRO=0;QA=5572;QR=2220;RO=60;RPL=0;RPP=337.417;RPPR=10.1038;RPR=154;RUN=1;SAF=127;SAP=144.015;SAR=27;SRF=35;SRP=6.62942;SRR=25;TYPE=snp;technology.ILLUMI8A=0.21…	GT:DP:AD:RO:QR:AO:QA:GL	0/1:6:1,5:1:37:5:181:-14.3594,0,-1.77451	1/1:11:0,11:0:0:11:407:-35.5993,-3.31133,0	0/1:17:2,13:2:74:13:465:-36.0336,0,-1.93378	0/1:5:3,2:3:111:2:74:-5.24392,0,-8.52078	0/1:10:3,7:3:111:7:256:-19.6825,0,-7.01563	0/1:14:4,10:4:148:10:366:-28.0676,0,-9.03413	0/1:14:7,7:7:259:7:252:-18.0397,0,-18.6498	0/1:17:12,5:12:444:5:177:-10.5919,0,-33.7046	0/1:13:2,11:2:74:11:405:-31.7117,0,-2.88992	0/1:10:4,6:4:148:6:222:-16.4741,0,-10.2383	0/1:20:6,13:6:222:13:469:-35.0071,0,-13.6162	1/1:12:1,11:1:37:11:402:-31.6879,-0.0316702,0	0/1:9:1,8:1:37:8:285:-22.4852,0,-0.87142	1/1:8:0,8:0:0:8:283:-24.8991,-2.40824,0	0/1:22:10,12:10:370:12:428:-31.1434,0,-25.9616	1/1:12:1,11:1:37:11:400:-31.6196,-0.0316702,0	0/1:12:2,10:2:74:10:356:-27.727,0,-3.19095	0/1:5:1,4:1:37:4:144:-11.3051,0,-2.01844
chr05	285717	AC	GT	5210.02	AB=0.637131;ABP=41.7211;AC=24;AF=0.666667;AN=36;AO=234;CIGAR=2X;DP=339;DPB=406;DPRA=0;EPP=252.6;EPPR=3.35316;GTI=3;LEN=2;MEANALT=2.33333;MQM=41.8547;MQMR=41.8246;NS=18;NUMALT=1;ODDS=0.129261;PAIRED=0.893162;PAIREDR=0.684211;PAO=14;PQA=494;PQR=0;PRO=0;QA=8499;QR=2097;RO=57;RPL=0;RPP=511.135;RPPR=9.44853;RPR=234;RUN=1;SAF=199;SAP=252.6;SAR=35;SRF=34;SRP=7.61992;SRR=23;TYPE=mnp;technology.ILLUMI8A=0…	GT:DP:AD:RO:QR:AO:QA:GL	0/1:9:1,6:1:37:6:212:-16.4565,0,-1.11541	1/1:20:0,17:0:0:17:616:-53.5035,-5.11751,0	0/1:27:2,19:2:74:19:693:-54.1525,0,-0.125809	0/1:12:4,8:4:148:8:296:-22.4746,0,-9.63619	0/1:16:3,12:3:111:12:441:-33.934,0,-5.15241	0/1:21:4,13:4:142:13:477:-36.4757,0,-7.30408	0/1:23:6,13:6:222:13:475:-35.6194,0,-13.627	0/1:24:10,12:10:370:12:438:-31.5912,0,-25.4044	0/1:14:2,11:2:74:11:407:-31.5538,0,-2.54518	0/1:19:4,12:4:148:12:440:-33.4817,0,-8.07727	0/1:31:6,19:6:222:19:703:-53.7087,0,-11.8129	1/1:17:1,12:1:37:12:444:-35.4553,-0.689539,0	1/1:12:1,11:1:31:11:396:-31.7991,-0.54553,0	1/1:14:0,11:0:0:11:388:-33.9099,-3.31133,0	0/1:20:9,8:9:333:8:283:-19.6212,0,-23.8861	1/1:20:1,16:1:37:16:581:-47.4108,-1.89441,0	0/1:21:2,18:2:74:18:656:-51.1078,0,-0.448619	1/1:19:1,16:1:37:16:553:-45.1909,-1.93767,0
chr05	285779	C	A	2.28284	AB=0.16092;ABP=89.8942;AC=1;AF=0.0277778;AN=36;AO=14;CIGAR=1X;DP=1113;DPB=1113;DPRA=1.44152;EPP=33.4109;EPPR=50.4804;GTI=0;LEN=1;MEANALT=1;MQM=42;MQMR=41.8508;NS=18;NUMALT=1;ODDS=0.368824;PAIRED=1;PAIREDR=0.735214;PAO=0;PQA=0;PQR=0;PRO=0;QA=518;QR=40183;RO=1099;RPL=0;RPP=33.4109;RPPR=1850.62;RPR=14;RUN=1;SAF=14;SAP=33.4109;SAR=0;SRF=627;SRP=50.4804;SRR=472;TYPE=snp;technology.ILLUMI8A=0;technolog…	GT:DP:AD:RO:QR:AO:QA:GL	0/0:31:31,0:31:1147:0:0:0,-9.33193,-100.259	0/0:64:64,0:64:2332:0:0:0,-19.2659,-203.454	0/0:78:78,0:78:2826:0:0:0,-23.4803,-246.66	0/0:26:26,0:26:962:0:0:0,-7.82678,-83.9398	0/0:49:49,0:49:1789:0:0:0,-14.7505,-156.301	0/0:51:51,0:51:1863:0:0:0,-15.3525,-162.644	0/0:64:64,0:64:2332:0:0:0,-19.2659,-203.449	0/0:59:59,0:59:2135:0:0:0,-17.7608,-186.101	0/0:61:61,0:61:2233:0:0:0,-18.3628,-194.922	0/0:67:67,0:67:2443:0:0:0,-20.169,-212.865	0/0:97:97,0:97:3565:0:0:0,-29.1999,-310.676	0/0:66:66,0:66:2394:0:0:0,-19.868,-208.866	0/0:56:56,0:56:2048:0:0:0,-16.8577,-178.757	0/0:59:59,0:59:2147:0:0:0,-17.7608,-187.284	0/1:87:73,14:73:2653:14:518:-19.2852,0,-205.488	0/0:60:60,0:60:2220:0:0:0,-18.0618,-193.355	0/0:71:71,0:71:2615:0:0:0,-21.3731,-227.719	0/0:67:67,0:67:2479:0:0:0,-20.169,-215.862
chr05	286289	GAAAAAAGAAATC	GAAAAAAAGAAATC	7.52178e-14	AB=0;ABP=0;AC=0;AF=0;AN=36;AO=37;CIGAR=1M1I12M;DP=2015;DPB=2018.08;DPRA=1.09167;EPP=19.9713;EPPR=43.8934;GTI=0;LEN=1;MEANALT=1.57143;MQM=42;MQMR=41.9826;NS=18;NUMALT=1;ODDS=69.6888;PAIRED=1;PAIREDR=0.945352;PAO=1;PQA=37;PQR=37;PRO=1;QA=1309;QR=70944;RO=1958;RPL=20;RPP=3.5385;RPPR=94.9973;RPR=17;RUN=1;SAF=20;SAP=3.5385;SAR=17;SRF=934;SRP=11.9934;SRR=1024;TYPE=ins;technology.ILLUMI8A=0.135135;techn…	GT:DP:AD:RO:QR:AO:QA:GL	0/0:65:65,0:65:2334:0:0:0,-19.5669,-204.644	0/0:126:126,0:126:4564:0:0:0,-37.9298,-399.123	0/0:144:144,0:144:5230:0:0:0,-43.3483,-457.122	0/0:34:34,0:34:1239:0:0:0,-10.235,-108.573	0/0:84:80,0:80:2894:0:0:0,-24.0824,-252.739	0/0:85:85,0:85:3081:0:0:0,-25.5875,-269.642	0/0:91:83,5:83:2987:5:185:0,-10.3548,-245.218	0/0:104:96,4:96:3478:4:124:0,-19.2004,-293.119	0/0:109:107,0:107:3867:0:0:0,-32.2102,-338.112	0/0:135:134,1:134:4845:1:25:0,-38.1476,-421.342	0/0:147:141,0:141:5116:0:0:0,-42.4452,-447.103	0/0:163:162,0:162:5869:0:0:0,-48.7669,-512.917	0/0:90:86,4:86:3102:4:148:0,-13.8441,-258.432	0/0:104:97,7:97:3515:7:247:0,-9.38658,-285.53	0/0:195:181,14:181:6572:14:506:0,-14.2142,-530.054	0/0:107:105,2:105:3822:2:74:0,-25.4069,-327.365	0/0:108:108,0:108:3926:0:0:0,-32.5112,-343.399	0/0:124:124,0:124:4503:0:0:0,-37.3277,-393.791
chr05	286360	G	A	0	AB=0;ABP=0;AC=0;AF=0;AN=36;AO=10;CIGAR=1X;DP=1994;DPB=1994;DPRA=1.64576;EPP=24.725;EPPR=54.1265;GTI=0;LEN=1;MEANALT=1;MQM=42;MQMR=41.9637;NS=18;NUMALT=1;ODDS=92.4142;PAIRED=1;PAIREDR=0.944501;PAO=0;PQA=0;PQR=0;PRO=0;QA=358;QR=73130;RO=1982;RPL=5;RPP=3.0103;RPPR=53.1842;RPR=5;RUN=1;SAF=5;SAP=3.0103;SAR=5;SRF=981;SRP=3.44854;SRR=1001;TYPE=snp;technology.ILLUMI8A=0;technology.ILLUMINA=1;ANN=A|missen…	GT:DP:AD:RO:QR:AO:QA:GL	0/0:69:69,0:69:2553:0:0:0,-20.7711,-222.616	0/0:145:144,0:144:5328:0:0:0,-43.3483,-463.955	0/0:150:150,0:150:5526:0:0:0,-45.1545,-481.738	0/0:42:42,0:42:1554:0:0:0,-12.6433,-135.708	0/0:85:85,0:85:3145:0:0:0,-25.5875,-273.818	0/0:88:88,0:88:3244:0:0:0,-26.4906,-282.761	0/0:92:92,0:92:3368:0:0:0,-27.6948,-293.792	0/0:93:93,0:93:3441:0:0:0,-27.9958,-300.062	0/0:83:83,0:83:3047:0:0:0,-24.9855,-265.872	0/0:120:120,0:120:4440:0:0:0,-36.1236,-386.867	0/0:134:134,0:134:4934:0:0:0,-40.338,-430.227	0/0:171:171,0:171:6315:0:0:0,-51.4761,-550.394	0/0:88:88,0:88:3256:0:0:0,-26.4906,-283.949	0/0:113:113,0:113:4181:0:0:0,-34.0164,-364.411	0/0:176:166,10:166:6130:10:358:0,-21.3882,-502.276	0/0:121:121,0:121:4465:0:0:0,-36.4246,-389.314	0/0:111:111,0:111:4083:0:0:0,-33.4143,-356.106	0/0:113:112,0:112:4120:0:0:0,-33.7154,-358.971
chr05	286383	T	A	1.42841e-14	AB=0;ABP=0;AC=0;AF=0;AN=36;AO=10;CIGAR=1X;DP=1927;DPB=1927;DPRA=1.13898;EPP=3.0103;EPPR=199.141;GTI=0;LEN=1;MEANALT=1;MQM=42;MQMR=41.9593;NS=18;NUMALT=1;ODDS=55.3521;PAIRED=1;PAIREDR=0.941545;PAO=0;PQA=0;PQR=0;PRO=0;QA=370;QR=70424;RO=1916;RPL=0;RPP=24.725;RPPR=7.36684;RPR=10;RUN=1;SAF=5;SAP=3.0103;SAR=5;SRF=991;SRP=7.94711;SRR=925;TYPE=snp;technology.ILLUMI8A=0;technology.ILLUMINA=1;ANN=A|synony…	GT:DP:AD:RO:QR:AO:QA:GL	0/0:61:61,0:61:2257:0:0:0,-18.3628,-196.835	0/0:144:144,0:144:5280:0:0:0,-43.3483,-460.388	0/0:134:134,0:134:4934:0:0:0,-40.338,-430.176	0/0:45:45,0:45:1653:0:0:0,-13.5463,-144.393	0/0:82:82,0:82:3022:0:0:0,-24.6845,-263.426	0/0:84:84,0:84:3096:0:0:0,-25.2865,-269.871	0/0:92:92,0:92:3332:0:0:0,-27.6948,-290.847	0/0:89:89,0:89:3293:0:0:0,-26.7917,-287.171	0/0:96:96,0:96:3528:0:0:0,-28.8989,-307.767	0/0:126:126,0:126:4638:0:0:0,-37.9298,-404.343	0/0:139:139,0:139:5119:0:0:0,-41.8432,-445.826	0/0:135:135,0:135:4935:0:0:0,-40.639,-430.455	0/0:91:91,0:91:3355:0:0:0,-27.3937,-292.635	0/0:119:119,0:119:4391:0:0:0,-35.8226,-382.766	0/0:139:139,0:139:5107:0:0:0,-41.8432,-444.943	0/0:122:121,0:121:4417:0:0:0,-36.4246,-385.031	0/0:121:111,10:111:4071:10:370:0,-3.84035,-322.541	0/0:108:108,0:108:3996:0:0:0,-32.5112,-348.401
chr05	286548	GAA	TCTC	8.83303e-11	AB=0.137615;ABP=127.342;AC=1;AF=0.0277778;AN=36;AO=15;CIGAR=2X1I1X;DP=1749;DPB=1759.33;DPRA=1.12988;EPP=35.5824;EPPR=3.9921;GTI=0;LEN=4;MEANALT=1;MQM=40;MQMR=41.9758;NS=18;NUMALT=1;ODDS=24.6182;PAIRED=0;PAIREDR=0.94579;PAO=16;PQA=592;PQR=0;PRO=0;QA=546;QR=63142;RO=1734;RPL=0;RPP=35.5824;RPPR=10.6292;RPR=15;RUN=1;SAF=0;SAP=35.5824;SAR=15;SRF=831;SRP=9.50218;SRR=903;TYPE=complex;technology.ILLUMI8A…	GT:DP:AD:RO:QR:AO:QA:GL	0/0:62:62,0:62:2240:0:0:0,-18.6639,-196.027	0/0:122:122,0:122:4438:0:0:0,-36.7257,-387.506	0/0:140:140,0:140:5135:0:0:0,-42.1442,-447.805	0/0:49:49,0:49:1757:0:0:0,-14.7505,-153.635	0/0:65:65,0:65:2393:0:0:0,-19.5669,-208.93	0/0:62:62,0:62:2256:0:0:0,-18.6639,-197.191	0/0:88:88,0:88:3184:0:0:0,-26.4906,-278.294	0/0:83:83,0:83:3039:0:0:0,-24.9855,-265.373	0/0:100:100,0:100:3650:0:0:0,-30.103,-318.576	0/0:135:135,0:135:4907:0:0:0,-40.639,-428.649	0/0:104:104,0:104:3827:0:0:0,-31.3071,-333.894	0/0:131:131,0:131:4754:0:0:0,-39.4349,-415.287	0/0:101:101,0:101:3677:0:0:0,-30.404,-321.173	0/0:79:79,0:79:2874:0:0:0,-23.7814,-251.233	0/1:109:94,15:94:3424:15:546:-14.1577,0,-265.989	0/0:126:126,0:126:4594:0:0:0,-37.9298,-401.107	0/0:115:115,0:115:4209:0:0:0,-34.6184,-367.325	0/0:78:78,0:78:2784:0:0:0,-23.4803,-243.741
chr05	286698	TGA	ATC	3.3068e-12	AB=0.124031;ABP=161.393;AC=1;AF=0.0277778;AN=36;AO=16;CIGAR=3X;DP=1538;DPB=1538;DPRA=1.55642;EPP=37.7539;EPPR=13.0905;GTI=0;LEN=3;MEANALT=1;MQM=40;MQMR=41.9671;NS=18;NUMALT=1;ODDS=27.9199;PAIRED=0;PAIREDR=0.877632;PAO=0;PQA=0;PQR=0;PRO=0;QA=580;QR=55811;RO=1520;RPL=16;RPP=37.7539;RPPR=99.5837;RPR=0;RUN=1;SAF=16;SAP=37.7539;SAR=0;SRF=682;SRP=37.7767;SRR=838;TYPE=complex;technology.ILLUMI8A=0;techn…	GT:DP:AD:RO:QR:AO:QA:GL	0/0:84:84,0:84:3100:0:0:0,-25.2865,-270.46	0/0:101:100,0:100:3668:0:0:0,-30.103,-319.613	0/0:119:119,0:119:4378:0:0:0,-35.8226,-381.935	0/0:31:31,0:31:1143:0:0:0,-9.33193,-99.9593	0/0:55:55,0:55:2018:0:0:0,-16.5566,-176.129	0/0:59:59,0:59:2162:0:0:0,-17.7608,-188.875	0/0:46:46,0:46:1680:0:0:0,-13.8474,-146.86	0/0:83:83,0:83:3055:0:0:0,-24.9855,-266.638	0/0:69:69,0:69:2545:0:0:0,-20.7711,-222.017	0/0:133:133,0:133:4883:0:0:0,-40.037,-425.922	0/0:86:86,0:86:3149:0:0:0,-25.8886,-274.852	0/0:104:104,0:104:3819:0:0:0,-31.3071,-333.09	0/0:71:71,0:71:2601:0:0:0,-21.3731,-226.972	0/0:101:101,0:101:3721:0:0:0,-30.404,-324.646	0/1:129:113,16:113:4160:16:580:-11.4366,0,-324.031	0/0:96:96,0:96:3514:0:0:0,-28.8989,-306.641	0/0:92:91,0:91:3317:0:0:0,-27.3937,-289.375	0/0:79:79,0:79:2898:0:0:0,-23.7814,-252.977
chr05	286890	CTGAAAAT	CAGAGAAGAG	1557.54	AB=0.328063;ABP=67.9742;AC=13;AF=0.361111;AN=36;AO=86;CIGAR=1M2I1X3M1X1M1X;DP=316;DPB=344.375;DPRA=2.34375;EPP=32.1989;EPPR=3.2302;GTI=2;LEN=10;MEANALT=2.875;MQM=41.186;MQMR=41.9747;NS=18;NUMALT=1;ODDS=0.460092;PAIRED=0.686047;PAIREDR=0.943038;PAO=0;PQA=0;PQR=0;PRO=0;QA=3156;QR=5760;RO=158;RPL=86;RPP=189.757;RPPR=12.3009;RPR=0;RUN=1;SAF=26;SAP=32.1989;SAR=60;SRF=71;SRP=6.52863;SRR=87;TYPE=complex…	GT:DP:AD:RO:QR:AO:QA:GL	0/0:13:10,1:10:361:1:37:0,-0.0846331,-28.3246	0/1:19:8,7:8:294:7:259:-17.8412,0,-21.1267	0/1:17:8,7:8:291:7:259:-17.903,0,-20.9143	0/0:1:1,0:1:37:0:0:0,-0.30103,-3.58069	0/0:19:15,1:15:548:1:35:0,-1.77684,-44.7841	0/0:15:12,1:12:442:1:37:0,-0.690769,-35.304	0/1:10:4,4:4:146:4:148:-10.3252,0,-10.3359	0/1:14:7,6:7:253:6:220:-15.1351,0,-18.2078	0/0:15:8,0:8:294:0:0:0,-2.40824,-25.6371	0/1:24:10,10:10:368:10:368:-25.9689,0,-26.0725	0/1:31:15,11:15:551:11:405:-27.3253,0,-40.2154	0/1:19:5,7:5:183:7:259:-18.8469,0,-12.3595	0/1:10:4,5:4:148:5:185:-13.3563,0,-10.1858	0/1:8:1,6:1:37:6:222:-17.1763,0,-1.11541	0/1:35:16,10:16:576:10:352:-22.6491,0,-42.5554	0/1:22:13,2:13:474:2:74:-1.93048,0,-36.8703	0/1:18:2,6:2:74:6:222:-16.8772,0,-4.03765	0/1:26:19,2:19:683:2:74:-0.0720626,0,-53.3413
chr05	291262	A	G	348.72	AB=0.439024;ABP=4.33437;AC=1;AF=0.0277778;AN=36;AO=18;CIGAR=1X;DP=629;DPB=629;DPRA=1.18537;EPP=3.0103;EPPR=6.88057;GTI=0;LEN=1;MEANALT=1;MQM=42;MQMR=41.9771;NS=18;NUMALT=1;ODDS=20.6026;PAIRED=1;PAIREDR=0.949264;PAO=0;PQA=0;PQR=0;PRO=0;QA=666;QR=22439;RO=611;RPL=0;RPP=42.0968;RPPR=20.9258;RPR=18;RUN=1;SAF=9;SAP=3.0103;SAR=9;SRF=375;SRP=71.6765;SRR=236;TYPE=snp;technology.ILLUMI8A=0;technology.ILLU…	GT:DP:AD:RO:QR:AO:QA:GL	0/0:19:19,0:19:703:0:0:0,-5.71957,-61.4845	0/0:20:20,0:20:728:0:0:0,-6.0206,-63.8247	0/0:55:55,0:55:2023:0:0:0,-16.5566,-176.62	0/0:38:38,0:38:1394:0:0:0,-11.4391,-121.731	0/0:22:22,0:22:814:0:0:0,-6.62266,-71.2557	0/0:35:35,0:35:1295:0:0:0,-10.536,-113.098	0/0:47:47,0:47:1727:0:0:0,-14.1484,-150.787	0/0:23:23,0:23:839:0:0:0,-6.92369,-73.4933	0/0:41:41,0:41:1505:0:0:0,-12.3422,-131.503	0/0:40:40,0:40:1444:0:0:0,-12.0412,-126.314	0/0:29:29,0:29:1061:0:0:0,-8.72987,-92.83	0/0:60:60,0:60:2208:0:0:0,-18.0618,-192.682	0/0:30:30,0:30:1098:0:0:0,-9.0309,-96.0527	0/0:56:56,0:56:2072:0:0:0,-16.8577,-180.825	0/1:41:23,18:23:851:18:666:-46.023,0,-62.1361	0/0:16:16,0:16:592:0:0:0,-4.81648,-51.92	0/0:20:20,0:20:740:0:0:0,-6.0206,-64.8105	0/0:37:37,0:37:1345:0:0:0,-11.1381,-117.629
chr05	292155	GAA	CTG	323.905	AB=0.4;ABP=3.87889;AC=8;AF=0.285714;AN=28;AO=22;CIGAR=3X;DP=55;DPB=70;DPRA=1.86667;EPP=50.7827;EPPR=4.76149;GTI=1;LEN=3;MEANALT=1;MQM=41.9091;MQMR=42;NS=14;NUMALT=1;ODDS=0.0336233;PAIRED=0.363636;PAIREDR=1;PAO=24;PQA=869;PQR=0;PRO=0;QA=805;QR=1114;RO=31;RPL=0;RPP=50.7827;RPPR=4.76149;RPR=22;RUN=1;SAF=22;SAP=50.7827;SAR=0;SRF=16;SRP=3.08035;SRR=15;TYPE=mnp;technology.ILLUMI8A=0.181818;technology.I…	GT:DP:AD:RO:QR:AO:QA:GL	1/1:2:0,2:0:0:2:74:-6.44524,-0.60206,0	0/0:3:3,0:3:111:0:0:0,-0.90309,-10.0259	0/0:3:3,0:3:111:0:0:0,-0.90309,-9.66786	.	0/0:2:1,0:1:37:0:0:0,-0.30103,-3.22548	0/0:3:3,0:3:111:0:0:0,-0.90309,-10.0259	1/1:2:0,2:0:0:2:74:-6.80331,-0.60206,0	0/0:2:2,0:2:74:0:0:0,-0.60206,-6.80331	.	0/0:2:2,0:2:74:0:0:0,-0.60206,-6.44905	0/1:7:5,2:5:181:2:74:-4.33803,0,-13.7014	0/0:3:2,0:2:74:0:0:0,-0.60206,-6.44524	.	0/0:2:2,0:2:70:0:0:0,-0.60206,-6.14826	1/1:14:0,14:0:0:14:509:-44.3434,-4.21442,0	0/1:3:1,2:1:37:2:74:-5.54215,0,-2.31953	.	0/0:7:7,0:7:234:0:0:0,-2.10721,-20.8853
chr05	296641	T	C	46.1312	AB=0.208333;ABP=38.4777;AC=1;AF=0.0277778;AN=36;AO=10;CIGAR=1X;DP=526;DPB=526;DPRA=1.70711;EPP=24.725;EPPR=12.7819;GTI=0;LEN=1;MEANALT=1;MQM=42;MQMR=41.918;NS=18;NUMALT=1;ODDS=10.6221;PAIRED=1;PAIREDR=0.75;PAO=0;PQA=0;PQR=0;PRO=0;QA=370;QR=18836;RO=512;RPL=10;RPP=24.725;RPPR=751.15;RPR=0;RUN=1;SAF=0;SAP=24.725;SAR=10;SRF=230;SRP=14.4784;SRR=282;TYPE=snp;technology.ILLUMI8A=0;technology.ILLUMINA=1…	GT:DP:AD:RO:QR:AO:QA:GL	0/0:7:7,0:7:247:0:0:0,-2.10721,-21.9205	0/0:18:18,0:18:666:0:0:0,-5.41854,-58.3135	0/0:21:21,0:21:777:0:0:0,-6.32163,-68.0331	0/0:22:22,0:22:814:0:0:0,-6.62266,-71.1524	0/0:17:17,0:17:629:0:0:0,-5.11751,-55.0909	0/0:13:13,0:13:481:0:0:0,-3.91339,-42.1485	0/0:12:12,0:12:444:0:0:0,-3.61236,-38.9777	0/0:49:49,0:49:1789:0:0:0,-14.7505,-156.301	0/0:18:18,0:18:654:0:0:0,-5.41854,-57.2238	0/0:37:37,0:37:1369:0:0:0,-11.1381,-119.286	0/0:36:36,0:36:1332:0:0:0,-10.8371,-116.372	0/0:24:24,0:24:876:0:0:0,-7.22472,-76.7161	0/0:42:42,0:42:1530:0:0:0,-12.6433,-133.742	0/0:49:49,0:49:1813:0:0:0,-14.7505,-158.112	0/1:48:38,10:38:1406:10:370:-18.1348,0,-108.368	0/0:42:42,0:42:1542:0:0:0,-12.6433,-134.725	0/0:43:42,0:42:1554:0:0:0,-12.6433,-135.247	0/0:28:25,0:25:913:0:0:0,-7.52575,-79.5864
chr05	297139	G	A	59.9561	AB=0.625;ABP=5.18177;AC=1;AF=0.0277778;AN=36;AO=10;CIGAR=1X;DP=109;DPB=109;DPRA=2.92473;EPP=24.725;EPPR=7.94546;GTI=0;LEN=1;MEANALT=1;MQM=41.8;MQMR=41.9798;NS=18;NUMALT=1;ODDS=0.908924;PAIRED=0;PAIREDR=0.89899;PAO=0;PQA=0;PQR=0;PRO=0;QA=288;QR=3519;RO=99;RPL=10;RPP=24.725;RPPR=33.038;RPR=0;RUN=1;SAF=10;SAP=24.725;SAR=0;SRF=21;SRP=74.2741;SRR=78;TYPE=snp;technology.ILLUMI8A=0;technology.ILLUMINA=1…	GT:DP:AD:RO:QR:AO:QA:GL	0/0:14:14,0:14:494:0:0:0,-4.21442,-43.4986	0/0:9:9,0:9:309:0:0:0,-2.70927,-27.3768	0/0:5:5,0:5:173:0:0:0,-1.50515,-15.4691	0/0:3:3,0:3:111:0:0:0,-0.90309,-10.0259	0/0:4:4,0:4:148:0:0:0,-1.20412,-13.2486	0/0:2:2,0:2:74:0:0:0,-0.60206,-6.80331	0/0:1:1,0:1:37:0:0:0,-0.30103,-3.58069	0/0:7:7,0:7:235:0:0:0,-2.10721,-20.9247	0/0:15:15,0:15:531:0:0:0,-4.51545,-46.7222	0/0:3:3,0:3:111:0:0:0,-0.90309,-10.0259	0/0:2:2,0:2:74:0:0:0,-0.60206,-6.80331	0/0:3:3,0:3:111:0:0:0,-0.90309,-10.0259	0/0:6:6,0:6:210:0:0:0,-1.80618,-18.6953	0/0:8:8,0:8:284:0:0:0,-2.40824,-25.093	0/1:16:6,10:6:222:10:288:-21.0122,0,-14.8773	0/0:2:2,0:2:74:0:0:0,-0.60206,-6.80331	0/0:3:3,0:3:111:0:0:0,-0.90309,-10.0259	0/0:6:6,0:6:210:0:0:0,-1.80618,-18.6953
chr05	302448	GTTTTTTGGA	GTTTTTTTGGA	85.2337	AB=0.147239;ABP=179.193;AC=4;AF=0.111111;AN=36;AO=47;CIGAR=1M1I9M;DP=760;DPB=765.1;DPRA=3.11276;EPP=6.75262;EPPR=78.5034;GTI=3;LEN=1;MEANALT=1.27273;MQM=41.8298;MQMR=41.9887;NS=18;NUMALT=1;ODDS=5.30597;PAIRED=0.914894;PAIREDR=0.926657;PAO=1;PQA=14;PQR=14;PRO=1;QA=1655;QR=25479;RO=709;RPL=20;RPP=5.27418;RPPR=31.8275;RPR=27;RUN=1;SAF=25;SAP=3.42611;SAR=22;SRF=365;SRP=4.36096;SRR=344;TYPE=ins;techno…	GT:DP:AD:RO:QR:AO:QA:GL	0/0:69:65,4:65:2361:4:136:0,-8.53007,-194.384	0/0:85:81,4:81:2910:4:148:0,-12.4446,-241.655	0/0:26:26,0:26:925:0:0:0,-7.82678,-81.4052	0/0:12:11,1:11:403:1:37:0,-0.03167,-31.9359	0/1:18:16,2:16:574:2:74:-1.27629,0,-45.1784	0/0:151:140,11:140:5005:11:395:0,-10.6935,-403.721	0/0:9:9,0:9:322:0:0:0,-2.70927,-28.5477	0/0:26:25,1:25:897:1:37:0,-4.24609,-75.2442	0/1:129:109,19:109:3895:19:655:-18.8491,0,-302.701	0/0:66:65,1:65:2340:1:37:0,-16.2873,-201.396	0/0:59:56,1:56:2005:1:37:0,-13.9361,-172.332	0/0:37:37,0:37:1344:0:0:0,-11.1381,-117.777	0/1:10:8,2:8:289:2:62:-2.75823,0,-22.6142	0/0:23:23,0:23:836:0:0:0,-6.92369,-73.3816	0/0:13:13,0:13:463:0:0:0,-3.91339,-40.8876	0/0:8:8,0:8:294:0:0:0,-2.40824,-25.9933	0/1:6:4,1:4:146:1:37:-1.71747,0,-11.2384	0/0:13:13,0:13:470:0:0:0,-3.91339,-41.4504
chr05	303009	T	G	104.798	AB=0.305556;ABP=14.8328;AC=1;AF=0.0294118;AN=34;AO=11;CIGAR=1X;DP=296;DPB=296;DPRA=2.21538;EPP=26.8965;EPPR=9.41805;GTI=0;LEN=1;MEANALT=1;MQM=42;MQMR=41.993;NS=17;NUMALT=1;ODDS=6.05888;PAIRED=1;PAIREDR=0.922807;PAO=0;PQA=0;PQR=0;PRO=0;QA=407;QR=10497;RO=285;RPL=0;RPP=26.8965;RPPR=21.304;RPR=11;RUN=1;SAF=11;SAP=26.8965;SAR=0;SRF=123;SRP=14.5991;SRR=162;TYPE=snp;technology.ILLUMI8A=0;technology.ILL…	GT:DP:AD:RO:QR:AO:QA:GL	0/0:26:26,0:26:962:0:0:0,-7.82678,-84.1462	0/0:7:7,0:7:259:0:0:0,-2.10721,-22.9164	.	0/0:6:6,0:6:222:0:0:0,-1.80618,-19.6938	0/0:7:7,0:7:259:0:0:0,-2.10721,-22.9164	0/0:99:99,0:99:3651:0:0:0,-29.802,-318.365	0/0:12:12,0:12:420:0:0:0,-3.61236,-37.0507	0/0:29:29,0:29:1061:0:0:0,-8.72987,-92.83	0/0:25:25,0:25:925:0:0:0,-7.52575,-80.9236	0/0:13:13,0:13:481:0:0:0,-3.91339,-42.2521	0/0:18:18,0:18:666:0:0:0,-5.41854,-58.3652	0/0:4:4,0:4:148:0:0:0,-1.20412,-13.2486	0/0:5:5,0:5:185:0:0:0,-1.50515,-16.4712	0/0:1:1,0:1:37:0:0:0,-0.30103,-3.58069	0/1:36:25,11:25:925:11:407:-24.9698,0,-70.0865	0/0:2:2,0:2:74:0:0:0,-0.60206,-6.80331	0/0:2:2,0:2:74:0:0:0,-0.60206,-6.80331	0/0:4:4,0:4:148:0:0:0,-1.20412,-13.2486
chr05	305665	A	G	202.107	AB=0;ABP=0;AC=2;AF=0.25;AN=8;AO=12;CIGAR=1X;DP=19;DPB=19;DPRA=5.14286;EPP=29.068;EPPR=18.2106;GTI=2;LEN=1;MEANALT=1;MQM=42;MQMR=42;NS=4;NUMALT=1;ODDS=0.23992;PAIRED=1;PAIREDR=0.857143;PAO=0;PQA=0;PQR=0;PRO=0;QA=432;QR=259;RO=7;RPL=0;RPP=29.068;RPPR=18.2106;RPR=12;RUN=1;SAF=12;SAP=29.068;SAR=0;SRF=0;SRP=18.2106;SRR=7;TYPE=snp;technology.ILLUMI8A=0;technology.ILLUMINA=1;ANN=G|upstream_gene_variant|…	GT:DP:AD:RO:QR:AO:QA:GL	0/0:1:1,0:1:37:0:0:0,-0.30103,-3.58069	.	.	.	.	0/0:1:1,0:1:37:0:0:0,-0.30103,-3.58069	.	.	0/0:5:5,0:5:185:0:0:0,-1.50515,-16.4712	.	.	.	.	.	1/1:12:0,12:0:0:12:432:-38.0401,-3.61236,0	.	.	.
chr05	306012	ATTTTTTTGAC	ATTTTTTTTGAC	495.839	AB=0.215385;ABP=48.7448;AC=7;AF=0.318182;AN=22;AO=27;CIGAR=1M1I10M;DP=108;DPB=111;DPRA=3.12;EPP=16.6021;EPPR=5.23675;GTI=1;LEN=1;MEANALT=1.4;MQM=42;MQMR=41.9494;NS=11;NUMALT=1;ODDS=0.557165;PAIRED=1;PAIREDR=0.974684;PAO=1;PQA=37;PQR=0;PRO=0;QA=963;QR=2843;RO=79;RPL=12;RPP=3.73412;RPPR=7.6556;RPR=15;RUN=1;SAF=7;SAP=16.6021;SAR=20;SRF=36;SRP=4.35716;SRR=43;TYPE=ins;technology.ILLUMI8A=0.222222;tech…	GT:DP:AD:RO:QR:AO:QA:GL	0/1:20:18,2:18:637:2:74:-0.782711,0,-50.1796	.	0/0:1:1,0:1:37:0:0:0,-0.30103,-3.58069	.	0/0:10:10,0:10:365:0:0:0,-3.0103,-32.2002	0/1:15:9,4:9:327:4:148:-8.97709,0,-24.5397	0/0:13:13,0:13:475:0:0:0,-3.91339,-41.8173	0/1:30:22,8:22:787:8:272:-15.1203,0,-60.2136	0/0:2:2,0:2:72:0:0:0,-0.60206,-6.65162	0/0:1:1,0:1:37:0:0:0,-0.30103,-3.58069	.	0/0:3:3,0:3:106:0:0:0,-0.90309,-9.64865	.	.	1/1:11:0,11:0:0:11:395:-34.8167,-3.31133,0	.	.	1/1:2:0,2:0:0:2:74:-6.80331,-0.60206,0
chr05	306405	CTTTTTTTTTTTTGGGA	CTTTTTTTTTTTTTGGGA	11278	AB=0.155235;ABP=11036.6;AC=18;AF=0.5;AN=36;AO=1659;CIGAR=1M1I16M;DP=10687;DPB=10807.4;DPRA=0;EPP=675.904;EPPR=1110.53;GTI=7;LEN=1;MEANALT=11.5;MQM=41.8855;MQMR=41.9126;NS=18;NUMALT=1;ODDS=6.37013;PAIRED=0.803496;PAIREDR=0.814524;PAO=30.5833;PQA=1022.25;PQR=725.25;PRO=21.5833;QA=57220;QR=277230;RO=7780;RPL=338;RPP=1267.79;RPPR=6952.87;RPR=1321;RUN=1;SAF=1416;SAP=1803.97;SAR=243;SRF=5671;SRP=3544.3…	GT:DP:AD:RO:QR:AO:QA:GL	0/1:834:593,143:593:21195:143:4821:-200.322,0,-1634.25	0/1:279:188,47:188:6705:47:1559:-65.9555,0,-516.352	0/1:269:202,37:202:7201:37:1309:-42.3492,0,-558.955	0/1:617:423,110:423:15069:110:3806:-172.311,0,-1159.59	0/1:413:307,65:307:10922:65:2261:-85.5634,0,-845.021	0/1:1046:761,170:761:27125:170:5942:-238.538,0,-2095.18	0/1:554:405,82:405:14473:82:2886:-105.436,0,-1119.68	0/1:574:412,82:412:14670:82:2794:-95.8887,0,-1136.87	0/1:877:646,120:646:22934:120:4176:-134.242,0,-1779.23	0/1:778:584,109:584:20871:109:3717:-116.496,0,-1618.5	0/1:219:148,47:148:5285:47:1607:-81.9213,0,-404.061	0/1:1195:864,198:864:30772:198:6789:-274.112,0,-2375.53	0/1:357:263,51:263:9412:51:1790:-61.7326,0,-729.341	0/1:265:180,48:180:6428:48:1680:-78.1416,0,-494.106	0/1:644:488,93:488:17327:93:3201:-104.935,0,-1344.17	0/1:253:194,29:194:6913:29:979:-18.4843,0,-538.238	0/1:572:426,77:426:15173:77:2709:-85.2536,0,-1177.41	0/1:941:696,151:696:24755:151:5194:-199.34,0,-1913.43
chr05	306630	GAACTGCAAA	GAACTTGTGAAACTCTAAA	3857.32	AB=0.218268;ABP=1165.38;AC=18;AF=0.5;AN=36;AO=368;CIGAR=5M8I1X1M1I3M;DP=1686;DPB=2152;DPRA=0;EPP=784.835;EPPR=57.2971;GTI=3;LEN=19;MEANALT=4.61111;MQM=40;MQMR=41.9844;NS=18;NUMALT=1;ODDS=1.05301;PAIRED=0.994565;PAIREDR=0.952222;PAO=3.5;PQA=74;PQR=74;PRO=3.5;QA=13356;QR=32726;RO=900;RPL=368;RPP=802.112;RPPR=262.583;RPR=0;RUN=1;SAF=2;SAP=784.835;SAR=366;SRF=451;SRP=3.01995;SRR=449;TYPE=complex;tech…	GT:DP:AD:RO:QR:AO:QA:GL	0/1:156:110,21:110:3993:21:752:-25.2277,0,-309.356	0/1:32:13,8:13:475:8:293:-18.8563,0,-35.1424	0/1:30:14,13:14:509:13:469:-32.146,0,-36.3094	0/1:97:56,14:56:2047:14:518:-23.3257,0,-157.548	0/1:62:33,11:33:1205:11:407:-21.6401,0,-91.8915	0/1:203:111,43:111:4010:43:1577:-88.9428,0,-304.078	0/1:103:52,18:52:1889:18:650:-34.8143,0,-143.914	0/1:95:59,17:59:2139:17:616:-30.0373,0,-163.983	0/1:114:45,36:45:1649:36:1267:-84.7906,0,-119.491	0/1:86:36,26:36:1309:26:944:-62.4259,0,-95.5018	0/1:34:24,5:24:878:5:185:-7.13019,0,-67.9029	0/1:230:129,55:129:4685:55:2023:-118.094,0,-353.837	0/1:68:22,20:22:799:20:727:-49.7853,0,-57.1535	0/1:32:14,6:14:499:6:220:-12.8792,0,-37.7057	0/1:102:74,12:74:2713:12:441:-11.9675,0,-210.768	0/1:34:14,14:14:516:14:505:-34.9682,0,-36.5481	0/1:74:32,17:32:1162:17:615:-38.0956,0,-86.732	0/1:134:62,32:62:2249:32:1147:-70.3158,0,-168.169
chr05	306640	G	A,T	2.54136e-08	AB=0.110236,0.0691824;ABP=338.169,259.34;AC=4,2;AF=0.111111,0.0555556;AN=36;AO=82,63;CIGAR=1X,1X;DP=1314;DPB=1314;DPRA=0.839945,1.59857;EPP=92.0936,107.275;EPPR=23.5954;GTI=5;LEN=1,1;MEANALT=2,2.14286;MQM=40.3415,40.1587;MQMR=41.546;NS=18;NUMALT=2;ODDS=19.0027;PAIRED=0.853659,0.936508;PAIREDR=0.954428;PAO=0,0;PQA=0,0;PQR=0;PRO=0;QA=2980,2302;QR=42671;RO=1163;RPL=82,63;RPP=181.071,139.813;RPPR=833…	GT:DP:AD:RO:QR:AO:QA:GL	0/0:139:118,11,10:118:4330:11,10:400,370:0,-4.26791,-341.995,-6.81797,-316.604,-344.849	0/2:29:21,4,4:21:765:4,4:146,147:-5.0972,-0.015441,-58.7734,0,-48.5589,-58.7583	0/2:24:19,1,4:19:691:1,4:37,144:-5.48989,-8.28528,-62.262,0,-51.3441,-53.062	0/0:72:66,2,4:66:2442:2,4:74,145:0,-14.1265,-205.946,-8.50666,-195.185,-199.721	0/0:41:38,2,1:38:1394:2,1:72,37:0,-5.8321,-115.067,-8.56655,-112.799,-118.109	0/0:158:143,9,6:143:5255:9,6:326,219:0,-17.6898,-428.034,-26.024,-413.721,-437.273	0/1:83:70,10,2:70:2578:10,2:367,74:-7.69634,0,-199.659,-23.0277,-196.929,-225.087	0/0:79:73,6,0:73:2677:6,0:211,0:0,-5.17053,-214.417,-21.9752,-216.224,-232.689	0/0:79:69,3,7:69:2541:3,7:110,248:0,-12.2197,-210.706,-1.45601,-192.288,-198.729	0/0:71:59,4,5:59:2147:4,5:144,182:0,-6.5514,-173.541,-3.59694,-160.585,-170.288	0/0:32:29,1,2:29:1061:1,2:35,74:0,-5.99303,-89.1818,-2.97993,-83.7425,-85.8815	0/0:182:169,7,5:169:6205:7,5:257,185:0,-30.9089,-516.942,-36.5205,-504.698,-523.155	0/1:46:40,5,0:40:1456:5,0:180,0:-2.00587,0,-112.5,-14.0471,-114.005,-128.033	0/1:23:19,3,1:19:691:3,1:111,34:-2.95792,0,-53.3862,-5.98116,-51.5887,-59.9501	0/0:86:82,0,4:82:3022:0,4:0,147:0,-24.6845,-262.817,-12.9152,-251.399,-250.195	0/0:21:20,1,0:20:740:1,0:36,0:0,-2.86714,-60.9943,-6.0206,-61.2953,-64.1028	0/1:49:44,5,0:44:1616:5,0:183,0:-1.3266,0,-125.802,-14.5719,-127.307,-141.529	0/0:100:84,8,8:84:3060:8,8:291,296:0,-2.51525,-240.57,-2.22009,-219.913,-240.278
chr05	306641	A	C	149.858	AB=0.14922;ABP=482.886;AC=9;AF=0.25;AN=36;AO=94;CIGAR=1X;DP=1042;DPB=1042;DPRA=3.77206;EPP=103.637;EPPR=66.325;GTI=6;LEN=1;MEANALT=1.94118;MQM=40.4043;MQMR=41.9685;NS=18;NUMALT=1;ODDS=3.60016;PAIRED=0.851064;PAIREDR=0.948256;PAO=0;PQA=0;PQR=0;PRO=0;QA=3416;QR=32317;RO=889;RPL=94;RPP=207.129;RPPR=368.836;RPR=0;RUN=1;SAF=14;SAP=103.637;SAR=80;SRF=454;SRP=3.89208;SRR=435;TYPE=snp;technology.ILLUMI8A…	GT:DP:AD:RO:QR:AO:QA:GL	0/1:128:107,19:107:3863:19:696:-22.0051,0,-298.943	0/1:21:13,7:13:481:7:256:-16.0367,0,-35.8788	0/1:18:13,4:13:469:4:147:-7.55638,0,-35.7938	0/0:63:55,4:55:2023:4:145:0,-5.19622,-163.7	0/0:37:34,3:34:1246:3:109:0,-1.40541,-99.211	0/0:125:110,7:110:3902:7:251:0,-13.5726,-318.956	0/1:61:48,8:48:1704:8:293:-8.57083,0,-131.888	0/0:67:61,1:61:2197:1:31:0,-15.9269,-188.945	0/1:50:41,6:41:1517:6:218:-4.61633,0,-117.987	0/1:51:38,6:38:1406:6:215:-5.31691,0,-108.965	0/1:26:23,3:23:851:3:109:-1.90592,0,-66.6516	0/0:148:136,6:136:4984:6:220:0,-23.8486,-415.46	0/0:25:20,1:20:728:1:34:0,-3.35292,-60.5065	0/1:14:10,2:10:358:2:71:-2.60952,0,-27.6292	0/0:78:74,4:74:2714:4:147:0,-10.507,-223.895	0/0:16:13,0:13:469:0:0:0,-3.91339,-40.9135	0/0:34:29,1:29:1049:1:35:0,-5.99113,-88.4496	0/1:80:64,12:64:2356:12:439:-15.0904,0,-182.29
chr05	307240	AG	GC	722.953	AB=0.197333;ABP=301.394;AC=13;AF=0.361111;AN=36;AO=84;CIGAR=2X;DP=524;DPB=542.5;DPRA=9.23214;EPP=8.07707;EPPR=18.7009;GTI=5;LEN=2;MEANALT=1.25;MQM=41.0476;MQMR=41.9585;NS=18;NUMALT=1;ODDS=1.11526;PAIRED=0.845238;PAIREDR=0.728111;PAO=35;PQA=1283;PQR=0;PRO=0;QA=3080;QR=15880;RO=434;RPL=0;RPP=185.414;RPPR=7.51335;RPR=84;RUN=1;SAF=49;SAP=8.07707;SAR=35;SRF=207;SRP=5.01166;SRR=227;TYPE=mnp;technology.…	GT:DP:AD:RO:QR:AO:QA:GL	0/1:44:38,6:38:1387:6:222:-6.18679,0,-107.882	0/1:5:4,1:4:148:1:37:-2.07554,0,-11.7434	0/0:1:1,0:1:37:0:0:0,-0.30103,-3.22262	0/1:28:20,8:20:727:8:296:-17.5539,0,-55.2036	0/1:33:24,9:24:875:9:333:-19.1676,0,-66.6933	0/0:70:64,6:64:2349:6:216:0,-2.29726,-185.957	0/1:29:25,4:25:925:4:142:-3.69406,0,-71.8407	0/1:33:29,4:29:1067:4:148:-2.90454,0,-83.0581	0/0:29:26,2:26:944:2:74:0,-1.98327,-75.9511	0/1:23:15,4:15:555:4:148:-7.06981,0,-42.6249	0/1:12:5,7:5:185:7:259:-19.1474,0,-12.8063	0/1:76:63,13:63:2301:13:475:-18.4928,0,-178.034	0/1:20:17,3:17:617:3:105:-3.17451,0,-47.8336	0/1:14:6,8:6:216:8:296:-21.2548,0,-14.6524	0/0:43:41,2:41:1499:2:74:0,-6.24946,-124.4	0/0:6:6,0:6:222:0:0:0,-1.80618,-19.6938	0/1:9:7,1:7:253:1:37:-0.762043,0,-19.6838	0/1:49:43,6:43:1573:6:218:-4.5613,0,-122.789
chr05	307246	C	T	7965.44	AB=0.460967;ABP=13.6901;AC=18;AF=0.5;AN=36;AO=372;CIGAR=1X;DP=807;DPB=807;DPRA=0;EPP=10.5754;EPPR=22.8231;GTI=0;LEN=1;MEANALT=1;MQM=41.4892;MQMR=41.9632;NS=18;NUMALT=1;ODDS=23.4239;PAIRED=0.653226;PAIREDR=0.763218;PAO=0;PQA=0;PQR=0;PRO=0;QA=13461;QR=15831;RO=435;RPL=0;RPP=810.798;RPPR=6.64939;RPR=372;RUN=1;SAF=168;SAP=10.5754;SAR=204;SRF=215;SRP=3.1351;SRR=220;TYPE=snp;technology.ILLUMI8A=0.22849…	GT:DP:AD:RO:QR:AO:QA:GL	0/1:76:43,33:43:1579:33:1209:-82.1724,0,-114.915	0/1:5:1,4:1:37:4:148:-11.7434,0,-2.07554	0/1:9:1,8:1:37:8:283:-22.3462,0,-0.87142	0/1:36:20,16:20:704:16:592:-40.9277,0,-50.9128	0/1:53:25,28:25:925:28:1024:-73.1839,0,-64.969	0/1:98:62,36:62:2258:36:1260:-80.8034,0,-167.713	0/1:39:27,12:27:987:12:444:-27.0819,0,-74.6443	0/1:58:32,26:32:1160:26:938:-64.511,0,-84.0547	0/1:46:30,16:30:1074:16:580:-36.8268,0,-80.2375	0/1:42:13,29:13:457:29:1049:-78.8887,0,-27.6315	0/1:18:3,15:3:111:15:543:-42.1315,0,-4.5541	0/1:106:62,44:62:2258:44:1604:-107.604,0,-165.202	0/1:27:16,11:16:592:11:407:-27.6791,0,-43.7922	0/1:28:6,22:6:210:22:802:-61.3252,0,-10.2665	0/1:55:35,20:35:1295:20:716:-46.1273,0,-96.5931	0/1:18:10,8:10:358:8:296:-20.5121,0,-26.1745	0/1:24:7,17:7:259:17:579:-43.6378,0,-15.6917	0/1:69:42,27:42:1530:27:987:-65.3554,0,-112.971
chr05	307745	A	C	111.351	AB=0.192771;ABP=71.0585;AC=1;AF=0.0277778;AN=36;AO=16;CIGAR=1X;DP=1466;DPB=1466;DPRA=1.02025;EPP=3.0103;EPPR=21.7958;GTI=0;LEN=1;MEANALT=1;MQM=42;MQMR=41.9779;NS=18;NUMALT=1;ODDS=25.6395;PAIRED=1;PAIREDR=0.921379;PAO=0;PQA=0;PQR=0;PRO=0;QA=580;QR=52774;RO=1450;RPL=0;RPP=37.7539;RPPR=687.363;RPR=16;RUN=1;SAF=8;SAP=3.0103;SAR=8;SRF=738;SRP=4.02266;SRR=712;TYPE=snp;technology.ILLUMI8A=0;technology.I…	GT:DP:AD:RO:QR:AO:QA:GL	0/0:140:140,0:140:5132:0:0:0,-42.1442,-447.498	0/0:21:21,0:21:777:0:0:0,-6.32163,-68.0331	0/0:23:23,0:23:839:0:0:0,-6.92369,-73.4417	0/0:50:50,0:50:1802:0:0:0,-15.0515,-157.508	0/0:77:77,0:77:2789:0:0:0,-23.1793,-243.54	0/0:168:168,0:168:6096:0:0:0,-50.573,-531.743	0/0:62:62,0:62:2258:0:0:0,-18.6639,-197.214	0/0:131:131,0:131:4715:0:0:0,-39.4349,-411.673	0/0:85:85,0:85:3073:0:0:0,-25.5875,-268.391	0/0:110:110,0:110:4046:0:0:0,-33.1133,-352.884	0/0:27:27,0:27:987:0:0:0,-8.12781,-86.3329	0/0:215:215,0:215:7859:0:0:0,-64.7214,-685.272	0/0:38:38,0:38:1370:0:0:0,-11.4391,-119.868	0/0:37:37,0:37:1345:0:0:0,-11.1381,-117.629	0/1:83:67,16:67:2431:16:580:-25.9474,0,-187.36	0/0:34:34,0:34:1258:0:0:0,-10.235,-109.927	0/0:55:55,0:55:2023:0:0:0,-16.5566,-176.62	0/0:110:110,0:110:3974:0:0:0,-33.1133,-346.893
chr05	308001	C	T	1236.08	AB=0.280645;ABP=132.57;AC=16;AF=0.444444;AN=36;AO=92;CIGAR=1X;DP=356;DPB=356;DPRA=8.775;EPP=71.8365;EPPR=3.83283;GTI=4;LEN=1;MEANALT=1;MQM=41.0652;MQMR=41.9621;NS=18;NUMALT=1;ODDS=1.09373;PAIRED=0.663043;PAIREDR=0.795455;PAO=0;PQA=0;PQR=0;PRO=0;QA=3349;QR=9468;RO=264;RPL=92;RPP=202.786;RPPR=41.044;RPR=0;RUN=1;SAF=19;SAP=71.8365;SAR=73;SRF=105;SRP=26.9952;SRR=159;TYPE=snp;technology.ILLUMI8A=0.206…	GT:DP:AD:RO:QR:AO:QA:GL	0/0:38:36,2:36:1296:2:72:0,-4.78752,-106.771	0/1:4:2,2:2:74:2:74:-5.59919,0,-5.59919	0/1:6:5,1:5:185:1:37:-1.71741,0,-14.665	1/1:3:0,3:0:0:3:111:-9.97264,-0.90309,0	0/1:10:6,4:6:198:4:148:-10.1326,0,-14.6865	0/1:52:43,9:43:1555:9:321:-12.7659,0,-120.123	0/1:27:21,6:21:741:6:218:-11.2092,0,-56.9488	0/1:47:41,6:41:1469:6:222:-5.49305,0,-114.405	0/1:26:14,12:14:494:12:425:-29.2381,0,-35.6718	0/1:19:9,10:9:309:10:370:-26.553,0,-21.6572	0/1:9:6,3:6:210:3:111:-7.21008,0,-15.9861	0/1:40:27,13:27:987:13:469:-28.8076,0,-74.2917	0/0:2:2,0:2:74:0:0:0,-0.60206,-6.80331	0/1:9:4,5:4:148:5:185:-13.7619,0,-10.5393	0/1:29:21,8:21:753:8:296:-17.2008,0,-57.3322	0/0:3:3,0:3:111:0:0:0,-0.90309,-10.0259	0/1:11:9,2:9:333:2:74:-3.49198,0,-26.0503	0/1:21:15,6:15:531:6:216:-12.6613,0,-40.4006
chr05	308003	G	C	971.886	AB=0.251634;ABP=166.964;AC=15;AF=0.416667;AN=36;AO=78;CIGAR=1X;DP=348;DPB=348;DPRA=7.125;EPP=61.9184;EPPR=4.16842;GTI=4;LEN=1;MEANALT=1;MQM=40.9487;MQMR=41.9556;NS=18;NUMALT=1;ODDS=0.906482;PAIRED=0.717949;PAIREDR=0.792593;PAO=0;PQA=0;PQR=0;PRO=0;QA=2843;QR=9894;RO=270;RPL=77;RPP=163.811;RPPR=33.9256;RPR=1;RUN=1;SAF=17;SAP=56.9074;SAR=61;SRF=107;SRP=28.2315;SRR=163;TYPE=snp;technology.ILLUMI8A=0.…	GT:DP:AD:RO:QR:AO:QA:GL	0/0:36:35,1:35:1283:1:35:0,-7.41607,-108.745	0/1:4:2,2:2:74:2:74:-5.59919,0,-5.59919	0/1:6:5,1:5:185:1:37:-1.71741,0,-14.665	0/1:3:1,2:1:37:2:74:-5.84598,0,-2.6776	0/1:9:6,3:6:222:3:111:-7.21008,0,-16.9845	0/1:54:45,9:45:1641:9:321:-12.1639,0,-126.949	0/1:23:20,3:20:740:3:107:-2.73893,0,-57.8868	0/1:47:42,5:42:1542:5:185:-2.27024,0,-120.577	0/1:25:15,10:15:543:10:351:-23.1942,0,-40.1323	0/1:18:8,10:8:296:10:370:-26.854,0,-20.7205	0/1:10:8,2:8:284:2:74:-3.68453,0,-22.1348	0/1:39:28,11:28:1012:11:407:-23.6515,0,-76.8784	0/0:2:2,0:2:74:0:0:0,-0.60206,-6.80331	0/1:8:4,4:4:148:4:148:-10.8403,0,-10.8403	0/1:29:21,8:21:777:8:296:-17.2008,0,-59.3032	0/0:4:4,0:4:148:0:0:0,-1.20412,-13.2486	0/1:10:9,1:9:333:1:37:-0.57039,0,-26.3514	0/1:21:15,6:15:555:6:216:-12.6613,0,-42.3758
chr05	308216	CT	AG	303.537	AB=0.153094;ABP=323.914;AC=6;AF=0.166667;AN=36;AO=55;CIGAR=2X;DP=528;DPB=538.5;DPRA=3.14766;EPP=11.8936;EPPR=14.71;GTI=3;LEN=2;MEANALT=1.2;MQM=41.2364;MQMR=41.8707;NS=18;NUMALT=1;ODDS=1.38012;PAIRED=0.709091;PAIREDR=0.75431;PAO=13;PQA=457;PQR=0;PRO=0;QA=1990;QR=16815;RO=464;RPL=55;RPP=122.441;RPPR=3.47829;RPR=0;RUN=1;SAF=20;SAP=11.8936;SAR=35;SRF=234;SRP=3.08518;SRR=230;TYPE=mnp;technology.ILLUMI…	GT:DP:AD:RO:QR:AO:QA:GL	0/1:50:44,6:44:1616:6:222:-4.27319,0,-125.923	0/0:10:10,0:10:345:0:0:0,-3.0103,-30.5165	0/0:2:2,0:2:74:0:0:0,-0.60206,-6.80331	0/0:15:14,1:14:493:1:24:0,-2.42095,-41.0137	0/1:20:15,5:15:542:5:169:-9.03085,0,-41.6001	0/1:91:82,9:82:2985:9:317:-0.305071,0,-232.961	0/0:17:16,1:16:561:1:37:0,-1.89203,-45.8696	0/0:55:49,4:49:1776:4:148:0,-3.11335,-141.938	0/0:27:25,2:25:919:2:74:0,-1.78915,-73.7624	0/0:10:10,0:10:345:0:0:0,-3.0103,-30.2124	0/0:9:9,0:9:327:0:0:0,-2.70927,-28.6854	0/1:72:58,14:58:2121:14:518:-22.9253,0,-162.932	0/0:10:8,0:8:296:0:0:0,-2.40824,-25.781	0/1:9:3,6:3:111:6:222:-16.9845,0,-7.31666	0/0:42:42,0:42:1530:0:0:0,-12.6433,-133.853	0/0:6:4,0:4:135:0:0:0,-1.20412,-11.8058	0/0:18:16,0:16:592:0:0:0,-4.81648,-51.2641	0/1:65:57,7:57:2047:7:259:-3.23316,0,-159.212
chr05	308709	ATGAAGCATATGC	CTCTATCATTAAGG	178.179	AB=0.188034;ABP=200.818;AC=9;AF=0.25;AN=36;AO=54;CIGAR=1X1M2X1M1X2M1I2M1X1M1X;DP=415;DPB=451.077;DPRA=2.42254;EPP=120.27;EPPR=4.55446;GTI=4;LEN=14;MEANALT=1;MQM=40;MQMR=41.7667;NS=18;NUMALT=1;ODDS=1.75012;PAIRED=0.981481;PAIREDR=0.6;PAO=84;PQA=2508;PQR=37;PRO=1;QA=1987;QR=13142;RO=360;RPL=0;RPP=120.27;RPPR=455.859;RPR=54;RUN=1;SAF=54;SAP=120.27;SAR=0;SRF=191;SRP=5.92972;SRR=169;TYPE=complex;techn…	GT:DP:AD:RO:QR:AO:QA:GL	0/0:29:29,0:29:1058:0:0:0,-8.72987,-92.2387	0/0:10:10,0:10:370:0:0:0,-3.0103,-32.3301	0/0:8:8,0:8:295:0:0:0,-2.40824,-26.0679	0/0:7:6,0:6:214:0:0:0,-1.80618,-18.846	0/1:18:11,7:11:398:7:257:-16.6542,0,-29.3148	0/1:45:36,9:36:1313:9:330:-14.8124,0,-101.019	0/1:18:16,2:16:582:2:74:-0.943412,0,-45.0484	0/0:22:20,2:20:727:2:74:0,-0.283997,-57.1357	0/0:44:40,4:40:1467:4:148:0,-0.516336,-114.951	0/1:26:20,6:20:732:6:218:-10.9211,0,-56.0199	0/1:18:16,2:16:578:2:74:-0.952817,0,-45.1055	0/1:68:57,11:57:2079:11:405:-14.311,0,-160.931	0/1:4:3,1:3:111:1:37:-2.00178,0,-8.54047	0/1:9:8,1:8:289:1:37:-0.461965,0,-22.5517	0/0:9:9,0:9:327:0:0:0,-2.70927,-28.5698	0/0:8:8,0:8:291:0:0:0,-2.40824,-25.7702	0/1:28:23,5:23:846:5:185:-7.42562,0,-65.341	0/0:44:40,4:40:1465:4:148:0,-0.531157,-114.661
chr05	308857	ATTTTTTCTTTCCA	ATTTTTTTCTTTCCA	5.41516e-11	AB=0.097561;ABP=176.04;AC=1;AF=0.0277778;AN=36;AO=40;CIGAR=1M1I13M;DP=964;DPB=967.071;DPRA=2.97219;EPP=6.48466;EPPR=4.06611;GTI=0;LEN=1;MEANALT=1.63636;MQM=41.85;MQMR=41.8809;NS=18;NUMALT=1;ODDS=25.1111;PAIRED=0.925;PAIREDR=0.835722;PAO=0;PQA=0;PQR=0;PRO=0;QA=1444;QR=33069;RO=907;RPL=24;RPP=6.48466;RPPR=31.4549;RPR=16;RUN=1;SAF=24;SAP=6.48466;SAR=16;SRF=522;SRP=47.9457;SRR=385;TYPE=ins;technology…	GT:DP:AD:RO:QR:AO:QA:GL	0/0:43:42,1:42:1538:1:37:0,-9.3636,-130.89	0/0:15:13,0:13:475:0:0:0,-3.91339,-41.3743	0/0:4:4,0:4:147:0:0:0,-1.20412,-13.1764	0/0:39:38,1:38:1390:1:37:0,-8.15948,-118.076	0/0:28:28,0:28:1020:0:0:0,-8.42884,-89.2096	0/0:96:90,4:90:3268:4:148:0,-15.4063,-272.377	0/0:15:14,1:14:514:1:37:0,-0.991856,-41.5612	0/0:41:39,2:39:1419:2:74:0,-5.53892,-117.49	0/0:29:27,2:27:982:2:74:0,-1.92656,-79.1142	0/0:89:88,1:88:3216:1:37:0,-23.211,-277.175	0/0:12:12,0:12:442:0:0:0,-3.61236,-38.7841	0/0:188:176,8:176:6433:8:284:0,-30.5756,-535.984	0/0:29:27,2:27:985:2:74:0,-1.92656,-79.5076	0/0:27:27,0:27:987:0:0:0,-8.12781,-86.4007	0/0:82:76,0:76:2766:0:0:0,-22.8783,-241.633	0/0:2:2,0:2:73:0:0:0,-0.60206,-6.72922	0/0:102:95,6:95:3458:6:222:0,-11.1727,-282.517	0/1:123:109,12:109:3956:12:420:-0.301217,0,-309.012
chr05	309152	A	T	0	AB=0.104348;ABP=159.375;AC=1;AF=0.0277778;AN=36;AO=21;CIGAR=1X;DP=2580;DPB=2580;DPRA=2.88636;EPP=20.4855;EPPR=11.2273;GTI=0;LEN=1;MEANALT=1.66667;MQM=41.8095;MQMR=41.9756;NS=18;NUMALT=1;ODDS=62.6507;PAIRED=0.761905;PAIREDR=0.945232;PAO=0;PQA=0;PQR=0;PRO=0;QA=765;QR=93366;RO=2538;RPL=0;RPP=48.6112;RPPR=20.7517;RPR=21;RUN=1;SAF=17;SAP=20.4855;SAR=4;SRF=1309;SRP=8.48604;SRR=1229;TYPE=snp;technology.…	GT:DP:AD:RO:QR:AO:QA:GL	0/0:114:112,1:112:4144:1:37:0,-30.7938,-357.711	0/0:33:33,0:33:1209:0:0:0,-9.93399,-105.721	0/0:28:28,0:28:1036:0:0:0,-8.42884,-90.5915	0/0:101:101,0:101:3737:0:0:0,-30.404,-325.843	0/0:52:52,0:52:1900:0:0:0,-15.6536,-165.918	0/0:280:277,3:277:10189:3:99:0,-75.337,-879.118	0/0:37:37,0:37:1369:0:0:0,-11.1381,-119.595	0/0:101:100,1:100:3700:1:37:0,-26.8233,-319.039	0/0:105:104,0:104:3800:0:0:0,-31.3071,-331.124	0/0:133:132,0:132:4860:0:0:0,-39.736,-423.372	0/0:43:43,0:43:1579:0:0:0,-12.9443,-137.948	0/0:528:517,2:517:18925:2:74:0,-149.787,-1642.42	0/0:58:58,0:58:2146:0:0:0,-17.4597,-187.167	0/0:98:98,0:98:3614:0:0:0,-29.5009,-315.193	0/1:115:103,12:103:3775:12:444:-4.41107,0,-294.725	0/0:23:21,0:21:777:0:0:0,-6.32163,-67.6234	0/0:386:380,2:380:14024:2:74:0,-108.548,-1215	0/0:345:342,0:342:12582:0:0:0,-102.952,-1095.98
chr05	309910	A	G	792.946	AB=0;ABP=0;AC=26;AF=0.866667;AN=30;AO=30;CIGAR=1X;DP=32;DPB=32;DPRA=2.30769;EPP=7.64277;EPPR=7.35324;GTI=2;LEN=1;MEANALT=1;MQM=40.4667;MQMR=42;NS=15;NUMALT=1;ODDS=1.01651;PAIRED=0.366667;PAIREDR=0;PAO=0;PQA=0;PQR=0;PRO=0;QA=1068;QR=74;RO=2;RPL=0;RPP=68.1545;RPPR=3.0103;RPR=30;RUN=1;SAF=11;SAP=7.64277;SAR=19;SRF=1;SRP=3.0103;SRR=1;TYPE=snp;technology.ILLUMI8A=0.166667;technology.ILLUMINA=0.833333;…	GT:DP:AD:RO:QR:AO:QA:GL	1/1:2:0,2:0:0:2:74:-6.74907,-0.60206,0	1/1:1:0,1:0:0:1:31:-3.06683,-0.30103,0	.	1/1:1:0,1:0:0:1:37:-3.58069,-0.30103,0	1/1:1:0,1:0:0:1:37:-3.58069,-0.30103,0	1/1:2:0,2:0:0:2:61:-5.73827,-0.60206,0	0/0:1:1,0:1:37:0:0:0,-0.30103,-3.58069	1/1:1:0,1:0:0:1:37:-3.52359,-0.30103,0	1/1:2:0,2:0:0:2:74:-6.69483,-0.60206,0	1/1:1:0,1:0:0:1:27:-2.6788,-0.30103,0	1/1:1:0,1:0:0:1:37:-3.52359,-0.30103,0	1/1:10:0,10:0:0:10:357:-31.0325,-3.0103,0	.	1/1:1:0,1:0:0:1:37:-3.52359,-0.30103,0	.	0/0:1:1,0:1:37:0:0:0,-0.30103,-3.58069	1/1:1:0,1:0:0:1:37:-3.52359,-0.30103,0	1/1:6:0,6:0:0:6:222:-19.4321,-1.80618,0
chr05	309911	C	G	1351.27	AB=0.666667;ABP=3.73412;AC=31;AF=0.911765;AN=34;AO=50;CIGAR=1X;DP=52;DPB=52;DPRA=3.1875;EPP=7.35324;EPPR=7.35324;GTI=1;LEN=1;MEANALT=1;MQM=40.72;MQMR=42;NS=17;NUMALT=1;ODDS=2.88533;PAIRED=0.32;PAIREDR=0;PAO=0;PQA=0;PQR=0;PRO=0;QA=1772;QR=74;RO=2;RPL=0;RPP=111.584;RPPR=3.0103;RPR=50;RUN=1;SAF=20;SAP=7.35324;SAR=30;SRF=1;SRP=3.0103;SRR=1;TYPE=snp;technology.ILLUMI8A=0.16;technology.ILLUMINA=0.84;AN…	GT:DP:AD:RO:QR:AO:QA:GL	1/1:2:0,2:0:0:2:74:-6.74907,-0.60206,0	1/1:3:0,3:0:0:3:105:-9.54633,-0.90309,0	1/1:2:0,2:0:0:2:74:-6.80331,-0.60206,0	1/1:1:0,1:0:0:1:37:-3.58069,-0.30103,0	1/1:1:0,1:0:0:1:37:-3.58069,-0.30103,0	1/1:3:0,3:0:0:3:98:-8.97957,-0.90309,0	0/0:1:1,0:1:37:0:0:0,-0.30103,-3.58069	1/1:1:0,1:0:0:1:37:-3.52359,-0.30103,0	1/1:2:0,2:0:0:2:74:-6.69483,-0.60206,0	1/1:3:0,3:0:0:3:101:-9.18417,-0.90309,0	1/1:1:0,1:0:0:1:37:-3.52359,-0.30103,0	1/1:11:0,11:0:0:11:394:-34.2047,-3.31133,0	.	1/1:1:0,1:0:0:1:37:-3.52359,-0.30103,0	1/1:6:0,6:0:0:6:210:-18.486,-1.80618,0	0/1:3:1,2:1:37:2:62:-4.86544,0,-2.6776	1/1:1:0,1:0:0:1:37:-3.52359,-0.30103,0	1/1:10:0,10:0:0:10:358:-31.1729,-3.0103,0
chr05	311199	AGAAAAC	GGCAATTTCCCGCTTTAT	1544.7	AB=0.353535;ABP=58.3499;AC=18;AF=0.5;AN=36;AO=115;CIGAR=1X1M1X2M11I1M1X;DP=373;DPB=927.286;DPRA=0;EPP=244.119;EPPR=3.10753;GTI=3;LEN=18;MEANALT=2;MQM=40;MQMR=42;NS=18;NUMALT=1;ODDS=1.85255;PAIRED=0.956522;PAIREDR=0.850746;PAO=415;PQA=15083;PQR=0;PRO=0;QA=4227;QR=7341;RO=201;RPL=0;RPP=252.73;RPPR=3.53966;RPR=115;RUN=1;SAF=114;SAP=244.119;SAR=1;SRF=111;SRP=7.77458;SRR=90;TYPE=complex;technology.ILL…	GT:DP:AD:RO:QR:AO:QA:GL	0/0:12:11,1:11:407:1:37:0,-0.441349,-32.2785	0/1:5:3,1:3:107:1:37:-1.96747,0,-8.17661	1/1:3:0,1:0:0:1:37:-3.17148,-0.30103,0	0/1:17:3,13:3:111:13:479:-36.2874,0,-4.85372	0/1:15:7,4:7:253:4:148:-9.37287,0,-18.8028	0/0:50:46,2:46:1686:2:74:0,-8.10673,-140.741	0/1:20:16,3:16:578:3:111:-3.79407,0,-44.7727	0/1:27:18,6:18:648:6:222:-11.802,0,-49.4553	0/1:16:12,4:12:438:4:144:-7.6059,0,-33.4122	0/1:25:4,17:4:148:17:627:-47.4646,0,-6.56924	0/1:5:2,1:2:74:1:37:-2.26823,0,-5.54302	0/1:32:4,11:4:146:11:402:-30.0337,0,-8.23166	0/1:15:5,9:5:185:9:333:-24.3247,0,-11.8989	1/1:11:0,6:0:0:6:218:-18.7694,-1.80618,0	0/1:62:49,13:49:1791:13:481:-22.5632,0,-137.624	0/1:6:2,3:2:74:3:111:-8.00797,0,-4.94035	0/1:20:4,8:4:148:8:288:-21.218,0,-9.2793	0/1:32:15,12:15:547:12:441:-29.7355,0,-39.6365
chr05	311207	TGT	CGCTTTATCTGT	890.697	AB=0.197026;ABP=646.436;AC=16;AF=0.444444;AN=36;AO=162;CIGAR=1X9I2M;DP=847;DPB=1347.33;DPRA=0;EPP=354.789;EPPR=392.025;GTI=6;LEN=12;MEANALT=1.44444;MQM=40.0123;MQMR=41.3077;NS=18;NUMALT=1;ODDS=0.778089;PAIRED=0.950617;PAIREDR=0.83432;PAO=0;PQA=0;PQR=0;PRO=0;QA=5954;QR=24795;RO=676;RPL=0;RPP=354.789;RPPR=700.567;RPR=162;RUN=1;SAF=162;SAP=354.789;SAR=0;SRF=527;SRP=461.988;SRR=149;TYPE=complex;techn…	GT:DP:AD:RO:QR:AO:QA:GL	0/1:28:24,4:24:888:4:148:-4.60846,0,-69.0656	0/1:21:12,9:12:444:9:333:-22.5718,0,-32.4486	0/0:12:11,1:11:403:1:35:0,-0.231658,-32.0204	0/0:28:25,2:25:913:2:74:0,-1.78915,-72.4557	0/1:29:21,8:21:768:8:294:-16.862,0,-58.3749	0/1:86:69,16:69:2515:16:590:-25.0228,0,-193.201	0/1:44:36,7:36:1328:7:247:-8.43868,0,-102.358	0/1:58:48,9:48:1752:9:333:-11.3773,0,-135.163	0/1:36:26,10:26:958:10:370:-21.2276,0,-72.6477	0/1:68:58,8:58:2133:8:296:-5.5019,0,-164.401	0/1:13:11,2:11:395:2:74:-2.78144,0,-30.8765	0/1:108:78,29:78:2860:29:1069:-59.4919,0,-215.616	0/1:34:26,8:26:958:8:292:-15.2264,0,-72.9401	0/1:28:20,8:20:731:8:292:-17.0326,0,-55.2981	0/1:96:86,10:86:3153:10:370:-3.16583,0,-244.742	0/1:24:14,9:14:518:9:328:-21.3136,0,-37.916	0/1:66:55,11:55:2010:11:407:-15.368,0,-154.78	0/1:68:56,11:56:2068:11:402:-14.3935,0,-158.959
chr05	311418	CTAAACAAATGCATAT	CTTCAACTCAATAAT,CTTCAACTCAATAATCAC	1206.58	AB=0.435484,0.283333;ABP=9.73486,76.4061;AC=15,11;AF=0.416667,0.305556;AN=36;AO=86,52;CIGAR=2M2D1X3M1X1M2X2M1I2M,2M2I2M3X3M4X1M1X;DP=210;DPB=414.562;DPRA=1.33333,1.37778;EPP=189.757,107.408;EPPR=6.02623;GTI=3;LEN=15,18;MEANALT=1.9375,2;MQM=40,40;MQMR=42;NS=18;NUMALT=2;ODDS=0.902672;PAIRED=1,0.980769;PAIREDR=0.847222;PAO=556.333,556.333;PQA=19890.7,19890.7;PQR=14635.7;PRO=413.333;QA=3150,1915;QR=2…	GT:DP:AD:RO:QR:AO:QA:GL	0/1:9:5,2,2:5:179:2,2:74,74:-3.52167,0,-12.4641,0,-7.54797,-12.4641	0/0:3:3,0,0:3:111:0,0:0,0:0,-0.90309,-9.28119,-0.90309,-9.28119,-9.28119	1/2:3:0,2,1:0:0:2,1:74,37:-7.31292,-3.22256,-2.6205,-4.85523,0,-4.5542	1/2:8:0,6,2:0:0:6,2:218,74:-21.5566,-5.23758,-3.4314,-15.8863,0,-15.2842	0/1:12:6,4,2:6:220:4,2:148,73:-8.59922,0,-14.9742,-4.99777,-10.6364,-21.2984	1/2:20:4,7,9:4:148:7,9:256,333:-31.8595,-13.4807,-22.8498,-7.71527,0,-16.3966	1/2:6:2,2,2:2:72:2,2:74,74:-4.77766,-0.0390039,-4.73921,-0.0390039,0,-4.73921	0/2:30:10,10,10:10:365:10,10:366,367:-25.2605,-0.0671477,-25.683,0,-0.424777,-25.6162	0/1:6:4,2,0:4:147:2,0:74,0:-3.63388,0,-9.48807,-4.838,-10.0901,-15.6202	0/2:13:5,3,5:5:183:3,5:108,185:-11.8205,-5.32769,-18.329,0,-5.44301,-11.9352	1/2:3:0,2,1:0:0:2,1:74,37:-7.23285,-3.22256,-2.6205,-4.79517,0,-4.49414	1/2:27:5,15,7:5:181:15,7:551,258:-44.8981,-4.92964,-13.9305,-26.6615,0,-38.6524	1/1:6:0,5,1:0:0:5,1:183,37:-14.608,-1.50515,0,-11.8119,-0.199529,-11.5109	1/2:10:1,6,3:1:37:6,3:219,109:-20.0534,-3.88592,-4.79595,-12.0114,0,-13.9718	0/0:15:15,0,0:15:552:0,0:0,0:0,-4.51545,-45.3645,-4.51545,-45.3645,-45.3645	1/2:8:0,6,2:0:0:6,2:220,74:-21.8517,-5.3317,-3.52552,-16.1742,0,-15.5721	1/2:10:0,6,4:0:0:6,4:215,146:-23.9657,-7.96568,-6.1595,-12.9434,0,-11.7393	0/1:21:12,8,1:12:426:8,1:296,37:-17.1668,0,-28.9144,-17.9908,-28.4949,-50.9238
chr05	311436	G	C	1204.11	AB=0.451977;ABP=6.55581;AC=17;AF=0.472222;AN=36;AO=86;CIGAR=1X;DP=205;DPB=205;DPRA=1.03977;EPP=189.757;EPPR=62.297;GTI=1;LEN=1;MEANALT=1;MQM=40;MQMR=41.3109;NS=18;NUMALT=1;ODDS=2.65562;PAIRED=1;PAIREDR=0.907563;PAO=0;PQA=0;PQR=0;PRO=0;QA=3170;QR=4379;RO=119;RPL=86;RPP=189.757;RPPR=111.201;RPR=0;RUN=1;SAF=0;SAP=189.757;SAR=86;SRF=32;SRP=58.2095;SRR=87;TYPE=snp;technology.ILLUMI8A=0.127907;technolo…	GT:DP:AD:RO:QR:AO:QA:GL	0/1:7:5,2:5:185:2:74:-4.58762,0,-14.364	0/0:3:3,0:3:111:0:0:0,-0.90309,-10.0259	0/1:3:1,2:1:37:2:74:-5.79174,0,-2.6205	1/1:6:0,6:0:0:6:222:-19.3798,-1.80618,0	0/1:11:7,4:7:259:4:148:-9.72597,0,-19.5529	0/1:19:12,7:12:444:7:253:-16.3971,0,-32.8951	0/1:5:3,2:3:99:2:74:-5.18968,0,-7.45087	0/1:30:20,10:20:740:10:370:-23.0338,0,-55.3662	0/1:6:4,2:4:148:2:74:-4.88865,0,-11.4424	0/1:13:10,3:10:370:3:111:-5.95267,0,-28.4111	0/1:3:1,2:1:37:2:74:-5.79174,0,-2.6205	0/1:26:11,15:11:407:15:549:-39.6634,0,-27.6687	0/1:6:1,5:1:37:5:185:-14.4024,0,-1.71741	0/1:10:4,6:4:148:6:222:-16.3695,0,-10.0798	0/0:19:19,0:19:691:0:0:0,-5.71957,-60.6018	0/1:8:2,6:2:74:6:222:-16.9715,0,-4.28659	0/1:9:3,6:3:111:6:222:-16.6705,0,-7.15679	0/1:21:13,8:13:481:8:296:-19.4006,0,-35.8787
chr05	312426	A	C	178.847	AB=0.209302;ABP=66.1345;AC=1;AF=0.0277778;AN=36;AO=18;CIGAR=1X;DP=231;DPB=231;DPRA=10.0828;EPP=3.0103;EPPR=3.10205;GTI=1;LEN=1;MEANALT=1;MQM=42;MQMR=41.9812;NS=18;NUMALT=1;ODDS=1.33167;PAIRED=1;PAIREDR=0.840376;PAO=0;PQA=0;PQR=0;PRO=0;QA=654;QR=7857;RO=213;RPL=18;RPP=42.0968;RPPR=40.9448;RPR=0;RUN=1;SAF=9;SAP=3.0103;SAR=9;SRF=110;SRP=3.50984;SRR=103;TYPE=snp;technology.ILLUMI8A=0;technology.ILLUM…	GT:DP:AD:RO:QR:AO:QA:GL	0/0:12:12,0:12:444:0:0:0,-3.61236,-39.0295	0/0:3:3,0:3:111:0:0:0,-0.90309,-10.0259	0/0:12:12,0:12:444:0:0:0,-3.61236,-39.0295	0/0:4:4,0:4:148:0:0:0,-1.20412,-13.2486	0/0:4:4,0:4:148:0:0:0,-1.20412,-13.2486	0/0:20:20,0:20:740:0:0:0,-6.0206,-64.7588	0/0:10:10,0:10:370:0:0:0,-3.0103,-32.5843	0/0:10:10,0:10:370:0:0:0,-3.0103,-32.5843	0/0:6:6,0:6:222:0:0:0,-1.80618,-19.6938	0/0:7:7,0:7:247:0:0:0,-2.10721,-21.9205	0/0:4:4,0:4:148:0:0:0,-1.20412,-13.2486	0/0:22:22,0:22:814:0:0:0,-6.62266,-71.2041	0/0:1:1,0:1:37:0:0:0,-0.30103,-3.58069	0/0:4:4,0:4:148:0:0:0,-1.20412,-13.2486	0/1:86:68,18:68:2504:18:654:-31.4903,0,-192.626	0/0:2:2,0:2:74:0:0:0,-0.60206,-6.80331	0/0:17:17,0:17:629:0:0:0,-5.11751,-55.1426	0/0:7:7,0:7:259:0:0:0,-2.10721,-22.9164
chr05	313101	ACTCAC	GCTCTTT	3429.8	AB=0.664921;ABP=48.1337;AC=25;AF=0.694444;AN=36;AO=159;CIGAR=1X3M1I2X;DP=226;DPB=315.333;DPRA=0;EPP=177.397;EPPR=4.31318;GTI=0;LEN=7;MEANALT=1.27778;MQM=41.3208;MQMR=42;NS=18;NUMALT=1;ODDS=1.92575;PAIRED=0.867925;PAIREDR=1;PAO=117;PQA=4188;PQR=37;PRO=14;QA=5802;QR=2167;RO=60;RPL=0;RPP=348.274;RPPR=20.5268;RPR=159;RUN=1;SAF=136;SAP=177.397;SAR=23;SRF=30;SRP=3.0103;SRR=30;TYPE=complex;technology.IL…	GT:DP:AD:RO:QR:AO:QA:GL	0/1:19:6,13:6:222:13:479:-35.6894,0,-13.6211	0/1:2:1,1:1:37:1:37:-2.97863,0,-2.97863	1/1:5:0,5:0:0:5:171:-15.2308,-1.50515,0	1/1:8:0,8:0:0:8:293:-25.3519,-2.40824,0	0/1:4:1,3:1:37:3:111:-8.41274,0,-2.01879	0/1:11:2,9:2:67:9:325:-24.8529,0,-2.61847	0/1:5:2,3:2:74:3:111:-8.32503,0,-5.11913	0/1:19:4,14:4:137:14:512:-39.132,0,-6.57498	0/1:12:4,8:4:146:8:296:-22.0294,0,-9.14564	0/1:12:6,5:6:218:5:179:-12.2948,0,-15.7468	1/1:1:0,1:0:0:1:35:-3.07951,-0.30103,0	0/1:45:8,35:8:294:35:1295:-99.4241,0,-12.7096	1/1:7:0,5:0:0:5:179:-15.6023,-1.50515,0	1/1:1:0,1:0:0:1:37:-3.22357,-0.30103,0	0/1:36:19,17:19:678:17:618:-42.8714,0,-48.5097	1/1:2:0,2:0:0:2:72:-6.36933,-0.60206,0	1/1:11:0,10:0:0:10:366:-31.9453,-3.0103,0	0/1:26:7,19:7:257:19:686:-52.0252,0,-14.6241
chr05	313301	GAAAAAAAATGT	GAAAAAAAAATGT	3.20641e-14	AB=0;ABP=0;AC=0;AF=0;AN=36;AO=33;CIGAR=1M1I11M;DP=1662;DPB=1664.75;DPRA=2.02584;EPP=32.0291;EPPR=103.095;GTI=0;LEN=1;MEANALT=1.75;MQM=41.9394;MQMR=41.9691;NS=18;NUMALT=1;ODDS=53.5774;PAIRED=0.787879;PAIREDR=0.873222;PAO=2;PQA=29;PQR=29;PRO=2;QA=1173;QR=58265;RO=1617;RPL=20;RPP=6.23461;RPPR=57.2649;RPR=13;RUN=1;SAF=11;SAP=10.9724;SAR=22;SRF=937;SRP=91.7076;SRR=680;TYPE=ins;technology.ILLUMI8A=0.21…	GT:DP:AD:RO:QR:AO:QA:GL	0/0:128:126,1:126:4562:1:25:0,-36.043,-396.558	0/0:28:26,2:26:931:2:74:0,-1.62553,-75.0762	0/0:24:24,0:24:875:0:0:0,-7.22472,-76.6928	0/0:40:36,1:36:1278:1:37:0,-7.91549,-108.536	0/0:71:69,2:69:2489:2:74:0,-14.5698,-211.046	0/0:161:156,3:156:5625:3:99:0,-39.2141,-483.149	0/0:79:77,1:77:2776:1:37:0,-20.2877,-239.493	0/0:140:129,10:129:4639:10:358:0,-10.6072,-374.562	0/0:84:83,0:83:2990:0:0:0,-24.9855,-261.342	0/0:77:77,0:77:2802:0:0:0,-23.1793,-244.989	0/0:15:15,0:15:540:0:0:0,-4.51545,-47.5405	0/0:344:337,5:337:12170:5:185:0,-86.8681,-1047.86	0/0:45:44,1:44:1567:1:37:0,-9.96566,-133.882	0/0:15:13,1:13:464:1:37:0,-0.991799,-37.4108	0/0:90:90,0:90:3246:0:0:0,-27.0927,-284.187	0/0:39:39,0:39:1398:0:0:0,-11.7402,-122.694	0/0:98:95,3:95:3409:3:99:0,-20.4916,-289.662	0/0:184:181,3:181:6504:3:111:0,-45.3636,-559.223
chr05	317207	G	A	5.08024e-06	AB=0.130045;ABP=268.115;AC=1;AF=0.0277778;AN=36;AO=29;CIGAR=1X;DP=3801;DPB=3801;DPRA=1.05953;EPP=3.08518;EPPR=40.7382;GTI=0;LEN=1;MEANALT=1;MQM=42;MQMR=41.9369;NS=18;NUMALT=1;ODDS=13.6587;PAIRED=0.965517;PAIREDR=0.720308;PAO=0;PQA=0;PQR=0;PRO=0;QA=1049;QR=138100;RO=3772;RPL=28;RPP=57.5966;RPPR=175.89;RPR=1;RUN=1;SAF=15;SAP=3.08518;SAR=14;SRF=1938;SRP=9.23688;SRR=1834;TYPE=snp;technology.ILLUMI8A=…	GT:DP:AD:RO:QR:AO:QA:GL	0/0:149:149,0:149:5381:0:0:0,-44.8535,-469.48	0/0:218:218,0:218:7970:0:0:0,-65.6245,-694.58	0/0:189:189,0:189:6945:0:0:0,-56.8947,-604.996	0/0:266:266,0:266:9746:0:0:0,-80.074,-849.416	0/0:147:147,0:147:5367:0:0:0,-44.2514,-467.833	0/0:153:153,0:153:5613:0:0:0,-46.0576,-489.289	0/0:134:134,0:134:4874:0:0:0,-40.338,-425.116	0/0:96:96,0:96:3504:0:0:0,-28.8989,-305.701	0/0:322:322,0:322:11842:0:0:0,-96.9317,-1032	0/0:303:303,0:303:11067:0:0:0,-91.2121,-964.479	0/0:189:189,0:189:6945:0:0:0,-56.8947,-605.304	0/0:198:198,0:198:7254:0:0:0,-59.6039,-632.398	0/0:180:180,0:180:6564:0:0:0,-54.1854,-572.325	0/0:292:292,0:292:10672:0:0:0,-87.9008,-929.599	0/1:223:194,29:194:7118:29:1049:-24.7162,0,-553.358	0/0:156:156,0:156:5712:0:0:0,-46.9607,-497.719	0/0:311:311,0:311:11411:0:0:0,-93.6203,-994.435	0/0:275:275,0:275:10115:0:0:0,-82.7832,-881.367
chr05	317344	CAG	TCA,CAC	3202.17	AB=0.427673,0.477987;ABP=10.2349,3.6795;AC=17,19;AF=0.472222,0.527778;AN=36;AO=68,79;CIGAR=3X,2M1X;DP=163;DPB=196.333;DPRA=2.33824,0;EPP=4.1599,141.572;EPPR=5.18177;GTI=1;LEN=3,1;MEANALT=2.41176,2.38889;MQM=41.8235,41.1392;MQMR=42;NS=18;NUMALT=2;ODDS=14.5188;PAIRED=0.544118,0.949367;PAIREDR=1;PAO=48,0;PQA=1758,0;PQR=0;PRO=0;QA=2468,2902;QR=37;RO=1;RPL=68,79;RPP=150.67,174.557;RPPR=5.18177;RPR=0,0…	GT:DP:AD:RO:QR:AO:QA:GL	1/2:9:0,1,6:0:0:1,6:37,220:-20.2652,-17.3427,-17.0417,-2.92508,0,-1.1189	1/2:8:0,2,5:0:0:2,5:66,182:-19.4695,-14.2297,-13.6276,-5.23276,0,-3.72761	1/2:8:0,1,7:0:0:1,7:37,257:-23.1844,-20.2622,-19.9612,-2.92416,0,-0.81695	1/2:12:0,5,6:0:0:5,6:181,217:-31.3876,-17.078,-15.5729,-14.3099,0,-12.5038	2/2:4:0,0,3:0:0:0,3:0,111:-9.61648,-9.61648,-9.61648,-0.90309,-0.90309,0	1/2:5:0,3,2:0:0:3,2:107,74:-14.2528,-5.79065,-4.88756,-8.46029,0,-7.85823	1/2:3:0,1,2:0:0:1,2:37,74:-8.65972,-5.73755,-5.43652,-2.92159,0,-2.31953	1/2:4:0,2,2:0:0:2,2:74,74:-11.634,-5.79037,-5.18831,-5.84318,0,-5.24112	1/2:7:0,3,3:0:0:3,3:107,111:-17.1946,-8.7303,-7.82721,-8.47586,0,-7.57277	1/2:8:0,3,4:0:0:3,4:111,148:-20.348,-11.5828,-10.6797,-8.76509,0,-7.56097	1/2:8:0,4,4:0:0:4,4:140,148:-22.5623,-11.5817,-10.3776,-10.9746,0,-9.77052	1/2:13:0,6,7:0:0:6,7:222,253:-37.3595,-19.8269,-18.0207,-17.5295,0,-15.4223	1/2:6:0,3,3:0:0:3,3:111,111:-17.3217,-8.60817,-7.70508,-8.71257,0,-7.80948	1/2:27:1,14,5:1:37:14,5:502,182:-50.818,-11.4143,-10.1218,-36.7823,0,-38.199	1/2:5:0,2,3:0:0:2,3:70,111:-14.6604,-9.12284,-8.52078,-5.8857,0,-4.98261	1/2:6:0,2,4:0:0:2,4:74,148:-17.6783,-11.8332,-11.2311,-6.20125,0,-4.99713	1/2:22:0,9,12:0:0:9,12:333,444:-61.0447,-34.8013,-32.092,-26.2433,0,-22.6309	1/2:8:0,7,1:0:0:7,1:259,37:-23.2731,-2.87041,-0.763199,-20.403,0,-20.102
chr05	318104	G	T	1320.09	AB=0;ABP=0;AC=24;AF=1;AN=24;AO=47;CIGAR=1X;DP=50;DPB=50;DPRA=0;EPP=13.4056;EPPR=0;GTI=0;LEN=1;MEANALT=1.25;MQM=40.5532;MQMR=0;NS=12;NUMALT=1;ODDS=10.4341;PAIRED=0.468085;PAIREDR=0;PAO=0;PQA=0;PQR=0;PRO=0;QA=1702;QR=0;RO=0;RPL=47;RPP=105.07;RPPR=0;RPR=0;RUN=1;SAF=16;SAP=13.4056;SAR=31;SRF=0;SRP=0;SRR=0;TYPE=snp;technology.ILLUMI8A=0.0638298;technology.ILLUMINA=0.93617;ANN=T|splice_region_variant&i…	GT:DP:AD:RO:QR:AO:QA:GL	.	1/1:2:0,2:0:0:2:74:-6.74907,-0.60206,0	.	1/1:6:0,6:0:0:6:216:-18.9748,-1.80618,0	1/1:2:0,2:0:0:2:74:-6.69483,-0.60206,0	1/1:1:0,1:0:0:1:24:-2.3932,-0.30103,0	.	1/1:1:0,1:0:0:1:37:-3.52359,-0.30103,0	1/1:6:0,5:0:0:5:185:-16.0132,-1.50515,0	.	1/1:9:0,9:0:0:9:327:-28.491,-2.70927,0	.	.	1/1:5:0,4:0:0:4:148:-12.85,-1.20412,0	1/1:3:0,3:0:0:3:108:-9.65991,-0.90309,0	1/1:3:0,2:0:0:2:74:-6.34247,-0.60206,0	1/1:2:0,2:0:0:2:74:-6.80331,-0.60206,0	1/1:10:0,10:0:0:10:361:-31.6049,-3.0103,0
chr05	318105	T	G	1239.76	AB=0.785714;ABP=12.937;AC=21;AF=0.875;AN=24;AO=47;CIGAR=1X;DP=50;DPB=50;DPRA=0;EPP=10.8184;EPPR=3.73412;GTI=0;LEN=1;MEANALT=1;MQM=40.5106;MQMR=40;NS=12;NUMALT=1;ODDS=4.75547;PAIRED=0.468085;PAIREDR=0.333333;PAO=0;PQA=0;PQR=0;PRO=0;QA=1693;QR=111;RO=3;RPL=47;RPP=105.07;RPPR=9.52472;RPR=0;RUN=1;SAF=17;SAP=10.8184;SAR=30;SRF=1;SRP=3.73412;SRR=2;TYPE=snp;technology.ILLUMI8A=0.0638298;technology.ILLUM…	GT:DP:AD:RO:QR:AO:QA:GL	.	1/1:2:0,2:0:0:2:74:-6.74907,-0.60206,0	.	1/1:6:0,6:0:0:6:216:-18.9748,-1.80618,0	1/1:2:0,2:0:0:2:74:-6.69483,-0.60206,0	1/1:1:0,1:0:0:1:24:-2.3932,-0.30103,0	.	1/1:1:0,1:0:0:1:37:-3.52359,-0.30103,0	0/1:5:1,4:1:37:4:148:-11.6378,0,-2.01844	.	1/1:9:0,9:0:0:9:327:-28.491,-2.70927,0	.	.	0/1:6:1,5:1:37:5:176:-13.8173,0,-1.71741	1/1:3:0,3:0:0:3:108:-9.65991,-0.90309,0	0/1:3:1,2:1:37:2:74:-5.79174,0,-2.6205	1/1:2:0,2:0:0:2:74:-6.80331,-0.60206,0	1/1:10:0,10:0:0:10:361:-31.6049,-3.0103,0
chr05	318107	A	G	1075.05	AB=0.714286;ABP=5.80219;AC=18;AF=0.9;AN=20;AO=40;CIGAR=1X;DP=42;DPB=42;DPRA=0;EPP=8.43898;EPPR=3.0103;GTI=0;LEN=1;MEANALT=1;MQM=40.25;MQMR=40;NS=10;NUMALT=1;ODDS=4.70063;PAIRED=0.5;PAIREDR=0.5;PAO=0;PQA=0;PQR=0;PRO=0;QA=1447;QR=74;RO=2;RPL=40;RPP=89.8692;RPPR=7.35324;RPR=0;RUN=1;SAF=15;SAP=8.43898;SAR=25;SRF=1;SRP=3.0103;SRR=1;TYPE=snp;technology.ILLUMI8A=0.05;technology.ILLUMINA=0.95;ANN=G|splic…	GT:DP:AD:RO:QR:AO:QA:GL	.	1/1:2:0,2:0:0:2:74:-6.74907,-0.60206,0	.	1/1:6:0,6:0:0:6:216:-18.9748,-1.80618,0	1/1:2:0,2:0:0:2:74:-6.69483,-0.60206,0	.	.	1/1:1:0,1:0:0:1:37:-3.52359,-0.30103,0	0/1:3:1,2:1:37:2:74:-5.79174,0,-2.6205	.	1/1:9:0,9:0:0:9:327:-28.491,-2.70927,0	.	.	0/1:4:1,3:1:37:3:102:-7.96183,0,-2.31947	1/1:3:0,3:0:0:3:108:-9.65991,-0.90309,0	1/1:2:0,2:0:0:2:74:-6.69483,-0.60206,0	.	1/1:10:0,10:0:0:10:361:-31.6049,-3.0103,0
[truncated: 37,165 more rows]
