# Supplementary material for: Insights into the early transcriptomic response against watermelon mosaic virus in melon
Source: BMC Plant Biol. 2024 Jan 20;24:58. doi: 10.1186/s12870-024-04745-x (PMC10799517; doi:10.1186/s12870-024-04745-x)
Supplement: Supplementary file 5 — Additional file 5. [file 12870_2024_4745_MOESM5_ESM.xlsx]

## Sheet: Hoja1
	Additional Table 3. List of primers used por RT-qPCR validation of the RNA-seq data.
	Amplificated gene		F primer sequence		R primer sequence
	MELO3C021413	MELO3C021413-F	TTATATGGGCCTCCTGGAAC	MELO3C021413-R	CGAGACAAGGTCCGAAGAAG
	MELO3C004433	MELO3C004433-2F	TTTGAAGTCGTAATGTGAAAACTC	MELO3C004433-2R	ACGGAAAAGGCTCACTTCAC
	MELO3C004448	MELO3C004448-F	GCTTCCTGCACATTTTCCTC	MELO3C004448-R	ACAGTAAGGCAGCTGGAAGC
	MELO3C004204	MELO3C004204-F	GTCTTCAAGCCCAGCAACTC	MELO3C004204-R	GCAACCATGGAAGGAAGATG
	MELO3C021395	mediator-Fbueno2	ACACAGCATGAGCAGAG	mediator-Rbueno	CAGCAACCATTCTTTGTGGG
	MELO3C021406	MELO3C021406-F	ACGAACGGTGTTGTTTTTCC	MELO3C021406-R	TAAAATACTCCGGCGACAGC
